# Supplementary material for: Structure-Based Screening of Deep-Sea Microbial Metabolites Against Plasmodium falciparum Dihydroorotate Dehydrogenase
Source: Biology (Basel). 2026 Feb 27;15(5):392. doi: 10.3390/biology15050392 (PMC12984942; doi:10.3390/biology15050392)
Supplement: Supplementary file 1 [file biology-15-00392-s001.zip › biology-4056089-supplementary/Supp Files/Supplementary Material S1-compounds_deepsea/compounds_deepsea/L12779_marinlit.mol]

13294/1
  SciTegic03261410302D

 91 98  0  0  1  0            999 V2000
    0.7173  -13.5494    0.0000 C   0  0
    0.0000  -15.7280    0.0000 O   0  0
    3.3209  -15.6748    0.0000 O   0  0
    4.6227  -13.8151    0.0000 O   0  0
    2.3114  -11.5834    0.0000 C   0  0  0  0  0  0
    2.9756  -12.7258    0.0000 C   0  0  0  0  0  0
    4.2242  -12.3805    0.0000 C   0  0
    5.4729  -12.7258    0.0000 C   0  0  0  0  0  0
    4.8087  -11.5834    0.0000 O   0  0
    3.5600  -11.9288    0.0000 C   0  0
    8.3156   -9.9097    0.0000 C   0  0
    7.6514  -11.0255    0.0000 C   0  0  0  0  0  0
    8.9001  -10.6801    0.0000 C   0  0
   10.1488  -11.0255    0.0000 O   0  0
    0.3454  -14.4793    0.0000 C   0  0  0  0  0  0
    1.2487  -15.3826    0.0000 C   0  0  0  0  0  0
    2.3911  -14.7450    0.0000 C   0  0
    3.6929  -14.7450    0.0000 C   0  0  0  0  0  0
    2.7630  -13.8417    0.0000 O   0  0
    1.6206  -14.4793    0.0000 C   0  0
    0.0000  -13.2041    0.0000 O   0  0
   10.7864   -9.9097    0.0000 C   0  0  0  0  0  0
    9.5643  -10.2551    0.0000 C   0  0
   13.6557   -9.9097    0.0000 C   0  0
   13.0181  -11.0255    0.0000 C   0  0  0  0  0  0
   14.2668  -10.6801    0.0000 C   0  0  0  0  0  0
   15.5154  -11.0255    0.0000 O   0  0
   16.1530   -9.9097    0.0000 C   0  0  0  0  0  0
   14.9044  -10.2551    0.0000 C   0  0
    1.0627  -11.9288    0.0000 O   0  0
    1.6472  -12.7258    0.0000 O   0  0
    2.8959  -10.7864    0.0000 C   0  0
    6.4028  -11.7960    0.0000 O   0  0
    7.0404  -10.2285    0.0000 O   0  0
   10.2019   -9.1392    0.0000 O   0  0
    9.0861   -8.4750    0.0000 C   0  0  0  0  0  0
   12.0617  -10.2285    0.0000 O   0  0
   11.7163  -11.0255    0.0000 O   0  0
   13.3369  -11.6100    0.0000 C   0  0
   15.5686   -9.1392    0.0000 O   0  0
   17.4283  -10.2285    0.0000 O   0  0
   21.9182   -1.3018    0.0000 C   0  0
   16.3125   -5.8449    0.0000 C   0  0  0  0  0  0
   16.3125   -7.1467    0.0000 C   0  0  0  0  0  0
   17.4283   -7.8109    0.0000 C   0  0  0  0  0  0
   18.5707   -7.1467    0.0000 C   0  0
   18.5707   -5.8449    0.0000 C   0  0  0  0  0  0
   17.4283   -5.2072    0.0000 C   0  0
   15.1701   -5.1807    0.0000 C   0  0
   14.0542   -5.8449    0.0000 C   0  0
   14.0542   -7.1467    0.0000 C   0  0  0  0  0  0
   15.1701   -7.8109    0.0000 C   0  0
   19.6865   -5.2072    0.0000 C   0  0  0  0  0  0
   19.6865   -3.9054    0.0000 C   0  0  0  0  0  0
   18.5707   -3.2678    0.0000 C   0  0
   17.4283   -3.9054    0.0000 C   0  0
    4.2242   -8.2891    0.0000 C   0  0
   21.9182   -5.2072    0.0000 C   0  0
   21.9182   -3.9054    0.0000 C   0  0
   20.8024   -3.2678    0.0000 C   0  0  0  0  0  0
    6.2699   -6.7216    0.0000 C   0  0  0  0  0  0
    6.6153   -7.9703    0.0000 C   0  0  0  0  0  0
    7.9171   -7.9703    0.0000 C   0  0
    8.6876   -7.3858    0.0000 O   0  0
    7.3858   -7.3858    0.0000 C   0  0
    7.3858   -6.0840    0.0000 C   0  0
    4.9681   -6.7216    0.0000 O   0  0
    5.3666   -7.6514    0.0000 O   0  0
    7.9171   -9.2721    0.0000 O   0  0
   12.9118   -7.8109    0.0000 O   0  0
   16.3125   -4.5430    0.0000 C   0  0
   19.6865   -2.6036    0.0000 C   0  0
   20.8024   -1.9660    0.0000 C   0  0  0  0  0  0
   23.0606   -1.9660    0.0000 C   0  0
   24.1764   -1.3018    0.0000 C   0  0
   25.3188   -1.9660    0.0000 C   0  0
   26.4347   -1.3018    0.0000 C   0  0
   25.3188   -3.2678    0.0000 C   0  0
   26.5675   -2.3114    0.0000 O   0  0
   21.9182    0.0000    0.0000 O   0  0
   19.6600   -1.3018    0.0000 C   0  0
   20.8024   -0.6642    0.0000 O   0  0
   11.7960   -7.1467    0.0000 S   0  0
   12.4336   -6.0308    0.0000 O   0  0
   10.6536   -6.5090    0.0000 O   0  0
   11.1318   -8.2891    0.0000 O   0  5
   22.1307   -2.5770    0.0000 H   0  0
   19.6865   -6.6153    0.0000 H   0  0
   16.3125   -8.3688    0.0000 H   0  0
   18.5707   -4.5430    0.0000 H   0  0
    9.8300   -8.2891    0.0000 Na  0  3
  1 20  1  0
  2 16  1  0
  3 17  1  0
  4 18  1  0
  4  7  1  0
  5  6  1  1
  5 10  1  0
  5 30  1  0
  6  7  1  1
  6 31  1  0
  8  7  1  1
  8  9  1  0
  8 33  1  0
  9 10  1  0
 10 32  1  0
 11 12  1  0
 11 23  1  0
 11 34  1  0
 12 13  1  1
 12 33  1  0
 13 14  1  0
 22 14  1  1
 15 16  1  1
 15 20  1  0
 15 21  1  0
 16 17  1  1
 18 17  1  1
 18 19  1  0
 19 20  1  0
 22 23  1  0
 22 37  1  0
 23 35  1  0
 24 25  1  0
 24 29  1  0
 24 37  1  0
 25 26  1  1
 25 38  1  0
 26 27  1  1
 26 39  1  0
 28 27  1  1
 28 29  1  0
 28 41  1  0
 29 40  1  0
 35 36  1  0
 36 63  1  1
 36 64  1  0
 45 41  1  6
 42 73  1  0
 42 74  1  0
 42 80  2  0
 43 44  1  0
 43 48  1  0
 43 49  1  0
 43 71  1  1
 44 45  1  0
 44 52  1  0
 44 89  1  6
 45 46  1  0
 46 47  1  0
 47 48  1  0
 47 53  1  0
 47 90  1  1
 48 56  2  0
 49 50  1  0
 50 51  1  0
 51 52  1  0
 51 70  1  1
 53 54  1  0
 53 58  1  0
 53 88  1  6
 54 55  1  0
 54 60  1  0
 54 72  1  1
 55 56  1  0
 57 68  1  0
 58 59  1  0
 59 60  1  0
 60 73  1  0
 60 87  1  6
 61 62  1  1
 61 65  1  0
 61 67  1  0
 62 63  1  1
 62 68  1  0
 63 69  1  0
 64 65  1  0
 65 66  1  0
 70 83  1  0
 73 81  1  0
 73 82  1  1
 74 75  2  0
 75 76  1  0
 76 77  1  0
 76 78  1  0
 76 79  1  0
 83 84  2  0
 83 85  2  0
 83 86  1  0
M  CHG  2  86  -1  91   1
M  ZZE  4   9  23  26  23  38  23  83  23
M  END
$$$$
