# Supplementary material for: Structure-Based Screening of Deep-Sea Microbial Metabolites Against Plasmodium falciparum Dihydroorotate Dehydrogenase
Source: Biology (Basel). 2026 Feb 27;15(5):392. doi: 10.3390/biology15050392 (PMC12984942; doi:10.3390/biology15050392)
Supplement: Supplementary file 1 [file biology-15-00392-s001.zip › biology-4056089-supplementary/Supp Files/Supplementary Material S1-compounds_deepsea/compounds_deepsea/L12780_marinlit.mol]

13294/2
  SciTegic03261410302D

 90 97  0  0  1  0            999 V2000
    0.3448  -14.5102    0.0000 C   0  0  0  0  0  0
    1.2733  -15.4386    0.0000 C   0  0  0  0  0  0
    2.3874  -14.8020    0.0000 C   0  0
    3.7138  -14.8020    0.0000 C   0  0  0  0  0  0
    2.7853  -13.8735    0.0000 O   0  0
    1.6447  -14.5102    0.0000 C   0  0
    0.0000  -13.2634    0.0000 O   0  0
    0.7162  -13.5817    0.0000 C   0  0
    0.0000  -15.7835    0.0000 O   0  0
    3.3159  -15.7304    0.0000 O   0  0
    4.6157  -13.8735    0.0000 O   0  0
    2.3078  -11.6188    0.0000 C   0  0  0  0  0  0
    2.9710  -12.7594    0.0000 C   0  0  0  0  0  0
    4.2443  -12.4411    0.0000 C   0  0
    5.4911  -12.7594    0.0000 C   0  0  0  0  0  0
    4.8279  -11.6188    0.0000 O   0  0
    3.5811  -11.9636    0.0000 C   0  0
    8.3294   -9.9476    0.0000 C   0  0
    7.6928  -11.0617    0.0000 C   0  0  0  0  0  0
    8.9395  -10.7168    0.0000 C   0  0
   10.1863  -11.0617    0.0000 O   0  0
   10.8495   -9.9476    0.0000 C   0  0  0  0  0  0
    9.5762  -10.2924    0.0000 C   0  0
   13.7144   -9.9476    0.0000 C   0  0
   13.0512  -11.0617    0.0000 C   0  0  0  0  0  0
   14.3245  -10.7168    0.0000 C   0  0  0  0  0  0
   15.5712  -11.0617    0.0000 O   0  0
   16.2079   -9.9476    0.0000 C   0  0  0  0  0  0
   14.9611  -10.2924    0.0000 C   0  0
    1.0611  -11.9636    0.0000 O   0  0
    1.6712  -12.7594    0.0000 O   0  0
    2.9180  -10.8229    0.0000 C   0  0
    6.4195  -11.8310    0.0000 O   0  0
    7.0827  -10.2659    0.0000 O   0  0
   10.2394   -9.1518    0.0000 O   0  0
    9.0987   -8.5151    0.0000 C   0  0  0  0  0  0
   12.0962  -10.2659    0.0000 O   0  0
   11.7514  -11.0617    0.0000 O   0  0
   13.3960  -11.6188    0.0000 C   0  0
   15.6243   -9.1518    0.0000 O   0  0
   17.4812  -10.2659    0.0000 O   0  0
   16.3671   -5.8624    0.0000 C   0  0  0  0  0  0
   16.3671   -7.1622    0.0000 C   0  0  0  0  0  0
   17.4812   -7.8254    0.0000 C   0  0  0  0  0  0
   18.6218   -7.1622    0.0000 C   0  0
   18.6218   -5.8624    0.0000 C   0  0  0  0  0  0
   17.4812   -5.2258    0.0000 C   0  0
   15.2264   -5.2258    0.0000 C   0  0
   14.1123   -5.8624    0.0000 C   0  0
   14.1123   -7.1622    0.0000 C   0  0  0  0  0  0
   15.2264   -7.8254    0.0000 C   0  0
   19.7625   -5.2258    0.0000 C   0  0  0  0  0  0
   19.7625   -3.9260    0.0000 C   0  0  0  0  0  0
   18.6218   -3.2893    0.0000 C   0  0
   17.4812   -3.9260    0.0000 C   0  0
   21.9907   -5.2258    0.0000 C   0  0
   21.9907   -3.9260    0.0000 C   0  0
   20.8766   -3.2893    0.0000 C   0  0  0  0  0  0
    6.2869   -6.7378    0.0000 C   0  0  0  0  0  0
    6.6317   -8.0111    0.0000 C   0  0  0  0  0  0
    7.9315   -8.0111    0.0000 C   0  0
    8.7273   -7.4010    0.0000 O   0  0
    7.4275   -7.4010    0.0000 C   0  0
    7.4275   -6.1012    0.0000 C   0  0
    4.9870   -6.7378    0.0000 O   0  0
    5.3849   -7.6663    0.0000 O   0  0
    7.9315   -9.3109    0.0000 O   0  0
   12.9716   -7.8254    0.0000 O   0  0
   16.3671   -4.5626    0.0000 C   0  0
   19.7625   -2.5996    0.0000 C   0  0
   20.8766   -1.9630    0.0000 C   0  0  0  0  0  0
    4.2443   -8.3294    0.0000 C   0  0
   21.9907   -1.3263    0.0000 C   0  0
   23.1314   -1.9630    0.0000 C   0  0
   24.2720   -1.3263    0.0000 C   0  0
   25.3862   -1.9630    0.0000 C   0  0
   26.5268   -1.3263    0.0000 C   0  0
   25.3862   -3.2893    0.0000 C   0  0
   21.9907    0.0000    0.0000 O   0  0
   19.7625   -1.3263    0.0000 C   0  0
   20.8766   -0.6632    0.0000 O   0  0
   11.8575   -7.1622    0.0000 S   0  0
   12.4941   -6.0481    0.0000 O   0  0
   10.7168   -6.5256    0.0000 O   0  0
   11.1943   -8.3029    0.0000 O   0  5
   22.0968   -2.6792    0.0000 H   0  0
   20.0808   -6.4725    0.0000 H   0  0
   16.4201   -8.4090    0.0000 H   0  0
   18.6218   -4.5626    0.0000 H   0  0
    9.8945   -8.3029    0.0000 Na  0  3
  1  2  1  1
  1  6  1  0
  1  7  1  0
  2  3  1  1
  2  9  1  0
  4  3  1  1
  3 10  1  0
  4  5  1  0
  4 11  1  0
  5  6  1  0
  6  8  1  0
 11 14  1  0
 12 13  1  1
 12 17  1  0
 12 30  1  0
 13 14  1  1
 13 31  1  0
 15 14  1  1
 15 16  1  0
 15 33  1  0
 16 17  1  0
 17 32  1  0
 18 19  1  0
 18 23  1  0
 18 34  1  0
 19 20  1  1
 19 33  1  0
 20 21  1  0
 22 21  1  1
 22 23  1  0
 22 37  1  0
 23 35  1  0
 24 25  1  0
 24 29  1  0
 24 37  1  0
 25 26  1  1
 25 38  1  0
 26 27  1  1
 26 39  1  0
 28 27  1  1
 28 29  1  0
 28 41  1  0
 29 40  1  0
 35 36  1  0
 36 61  1  1
 36 62  1  0
 44 41  1  6
 42 43  1  0
 42 47  1  0
 42 48  1  0
 42 69  1  1
 43 44  1  0
 43 51  1  0
 43 88  1  6
 44 45  1  0
 45 46  1  0
 46 47  1  0
 46 52  1  0
 46 89  1  1
 47 55  2  0
 48 49  1  0
 49 50  1  0
 50 51  1  0
 50 68  1  1
 52 53  1  0
 52 56  1  0
 52 87  1  6
 53 54  1  0
 53 58  1  0
 53 70  1  1
 54 55  1  0
 56 57  1  0
 57 58  1  0
 58 71  1  0
 58 86  1  6
 59 60  1  1
 59 63  1  0
 59 65  1  0
 60 61  1  1
 60 66  1  0
 61 67  1  0
 62 63  1  0
 63 64  1  0
 66 72  1  0
 68 82  1  0
 71 73  1  0
 71 80  1  0
 71 81  1  1
 73 74  1  0
 73 79  2  0
 74 75  1  0
 75 76  1  0
 76 77  1  0
 76 78  1  0
 82 83  2  0
 82 84  2  0
 82 85  1  0
M  CHG  2  85  -1  90   1
M  ZZE  4   4  23  16  23  38  23  79  23
M  END
$$$$
