# Supplementary material for: Structure-Based Screening of Deep-Sea Microbial Metabolites Against Plasmodium falciparum Dihydroorotate Dehydrogenase
Source: Biology (Basel). 2026 Feb 27;15(5):392. doi: 10.3390/biology15050392 (PMC12984942; doi:10.3390/biology15050392)
Supplement: Supplementary file 1 [file biology-15-00392-s001.zip › biology-4056089-supplementary/Supp Files/Supplementary Material S1-compounds_deepsea/compounds_deepsea/L12781_marinlit.mol]

13294/3
  SciTegic03261410302D

 90 97  0  0  1  0            999 V2000
    0.3452  -14.4982    0.0000 C   0  0  0  0  0  0
    1.2746  -15.4275    0.0000 C   0  0  0  0  0  0
    2.3898  -14.7902    0.0000 C   0  0
    3.7175  -14.7902    0.0000 C   0  0  0  0  0  0
    2.7881  -13.8609    0.0000 O   0  0
    1.6463  -14.4982    0.0000 C   0  0
    0.0000  -13.2502    0.0000 O   0  0
    0.7169  -13.5688    0.0000 C   0  0
    0.0000  -15.7727    0.0000 O   0  0
    3.3192  -15.7196    0.0000 O   0  0
    4.6203  -13.8609    0.0000 O   0  0
    2.3101  -11.6038    0.0000 C   0  0  0  0  0  0
    2.9740  -12.7456    0.0000 C   0  0  0  0  0  0
    4.2485  -12.4270    0.0000 C   0  0
    5.4966  -12.7456    0.0000 C   0  0  0  0  0  0
    4.8327  -11.6038    0.0000 O   0  0
    3.5847  -11.9490    0.0000 C   0  0
    8.3378   -9.9310    0.0000 C   0  0
    7.7005  -11.0462    0.0000 C   0  0  0  0  0  0
    8.9485  -10.7010    0.0000 C   0  0
   10.1965  -11.0462    0.0000 O   0  0
   10.8603   -9.9310    0.0000 C   0  0  0  0  0  0
    9.5858  -10.2762    0.0000 C   0  0
   13.7281   -9.9310    0.0000 C   0  0
   13.0643  -11.0462    0.0000 C   0  0  0  0  0  0
   14.3388  -10.7010    0.0000 C   0  0  0  0  0  0
   15.5869  -11.0462    0.0000 O   0  0
   16.2241   -9.9310    0.0000 C   0  0  0  0  0  0
   14.9761  -10.2762    0.0000 C   0  0
    1.0621  -11.9490    0.0000 O   0  0
    1.6729  -12.7456    0.0000 O   0  0
    2.9209  -10.8072    0.0000 C   0  0
    6.4259  -11.8163    0.0000 O   0  0
    7.0898  -10.2496    0.0000 O   0  0
   10.2496   -9.1344    0.0000 O   0  0
    9.1078   -8.4971    0.0000 C   0  0  0  0  0  0
   12.1084  -10.2496    0.0000 O   0  0
   11.7632  -11.0462    0.0000 O   0  0
   13.4095  -11.6038    0.0000 C   0  0
   15.6400   -9.1344    0.0000 O   0  0
   17.4987  -10.2496    0.0000 O   0  0
   16.3835   -5.8417    0.0000 C   0  0  0  0  0  0
   16.3835   -7.1429    0.0000 C   0  0  0  0  0  0
   17.4987   -7.8067    0.0000 C   0  0  0  0  0  0
   18.6405   -7.1429    0.0000 C   0  0
   18.6405   -5.8417    0.0000 C   0  0  0  0  0  0
   17.4987   -5.2045    0.0000 C   0  0
   15.2417   -5.2045    0.0000 C   0  0
   14.1264   -5.8417    0.0000 C   0  0
   14.1264   -7.1429    0.0000 C   0  0  0  0  0  0
   15.2417   -7.8067    0.0000 C   0  0
   19.7823   -5.2045    0.0000 C   0  0  0  0  0  0
   19.7823   -3.9034    0.0000 C   0  0  0  0  0  0
   18.6405   -3.2661    0.0000 C   0  0
   17.4987   -3.9034    0.0000 C   0  0
   22.0128   -5.2045    0.0000 C   0  0
   22.0128   -3.9034    0.0000 C   0  0
   20.8975   -3.2661    0.0000 C   0  0  0  0  0  0
    6.2932   -6.7180    0.0000 C   0  0  0  0  0  0
    6.6384   -7.9926    0.0000 C   0  0  0  0  0  0
    7.9395   -7.9926    0.0000 C   0  0
    8.7361   -7.4084    0.0000 O   0  0
    7.4350   -7.4084    0.0000 C   0  0
    7.4350   -6.0807    0.0000 C   0  0
    4.9920   -6.7180    0.0000 O   0  0
    5.3903   -7.6474    0.0000 O   0  0
    7.9395   -9.2937    0.0000 O   0  0
   12.9846   -7.8067    0.0000 O   0  0
   16.3835   -4.5141    0.0000 C   0  0
   19.7823   -2.5757    0.0000 C   0  0
   20.8975   -1.9384    0.0000 C   0  0  0  0  0  0
    4.2485   -8.3112    0.0000 C   0  0
   22.0128   -1.3011    0.0000 C   0  0
   23.1546   -1.9384    0.0000 C   0  0
   24.2964   -1.3011    0.0000 C   0  0
   25.4116   -1.9384    0.0000 C   0  0
   26.5534   -1.3011    0.0000 C   0  0
   25.4116   -3.2661    0.0000 C   0  0
   22.0128    0.0000    0.0000 O   0  0
   19.7823   -1.3011    0.0000 C   0  0
   20.8975   -0.6373    0.0000 O   0  0
   11.8694   -7.1429    0.0000 S   0  0
   12.5067   -6.0276    0.0000 O   0  0
   10.7276   -6.5056    0.0000 O   0  0
   11.2055   -8.2847    0.0000 O   0  5
   22.1190   -2.8147    0.0000 H   0  0
   16.3835   -8.3112    0.0000 H   0  0
   20.1009   -6.4525    0.0000 H   0  0
   18.6405   -4.5406    0.0000 H   0  0
    9.9044   -8.2847    0.0000 Na  0  3
  1  2  1  1
  1  6  1  0
  1  7  1  0
  2  3  1  1
  2  9  1  0
  4  3  1  1
  3 10  1  0
  4  5  1  0
  4 11  1  0
  5  6  1  0
  6  8  1  0
 11 14  1  0
 12 13  1  1
 12 17  1  0
 12 30  1  0
 13 14  1  1
 13 31  1  0
 15 14  1  1
 15 16  1  0
 15 33  1  0
 16 17  1  0
 17 32  1  0
 18 19  1  0
 18 23  1  0
 18 34  1  0
 19 20  1  1
 19 33  1  0
 20 21  1  0
 22 21  1  1
 22 23  1  0
 22 37  1  0
 23 35  1  0
 24 25  1  0
 24 29  1  0
 24 37  1  0
 25 26  1  1
 25 38  1  0
 26 27  1  1
 26 39  1  0
 28 27  1  1
 28 29  1  0
 28 41  1  0
 29 40  1  0
 35 36  1  0
 36 61  1  1
 36 62  1  0
 44 41  1  6
 42 43  1  0
 42 47  1  0
 42 48  1  0
 42 69  1  1
 43 44  1  0
 43 51  1  0
 43 87  1  6
 44 45  1  0
 45 46  1  0
 46 47  1  0
 46 52  1  0
 46 89  1  1
 47 55  2  0
 48 49  1  0
 49 50  1  0
 50 51  1  0
 50 68  1  1
 52 53  1  0
 52 56  1  0
 52 88  1  6
 53 54  1  0
 53 58  1  0
 53 70  1  1
 54 55  1  0
 56 57  1  0
 57 58  1  0
 58 71  1  0
 58 86  1  6
 59 60  1  1
 59 63  1  0
 59 65  1  0
 60 61  1  1
 60 66  1  0
 61 67  1  0
 62 63  1  0
 63 64  1  0
 66 72  1  0
 68 82  1  0
 71 73  1  0
 71 80  1  0
 71 81  1  1
 73 74  1  0
 73 79  2  0
 74 75  1  0
 75 76  2  0
 76 77  1  0
 76 78  1  0
 82 83  2  0
 82 84  2  0
 82 85  1  0
M  CHG  2  85  -1  90   1
M  ZZE  4   4  23  16  23  38  23  79  23
M  END
$$$$
