# Supplementary material for: Structure-Based Screening of Deep-Sea Microbial Metabolites Against Plasmodium falciparum Dihydroorotate Dehydrogenase
Source: Biology (Basel). 2026 Feb 27;15(5):392. doi: 10.3390/biology15050392 (PMC12984942; doi:10.3390/biology15050392)
Supplement: Supplementary file 1 [file biology-15-00392-s001.zip › biology-4056089-supplementary/Supp Files/Supplementary Material S1-compounds_deepsea/compounds_deepsea/L13833_marinlit.mol]

14606/1
  SciTegic03261412032D

102103  0  0  0  0            999 V2000
    0.0000   -2.0017    0.0000 C   0  0
    1.1504   -1.3345    0.0000 C   0  0
    2.3008   -2.0017    0.0000 C   0  0
    1.1504    0.0000    0.0000 C   0  0
    3.4512   -1.3345    0.0000 C   0  0
    2.3008   -3.3132    0.0000 O   0  0
    4.6016   -2.0017    0.0000 C   0  0
    3.4512    0.0000    0.0000 C   0  0
    5.7520   -1.3345    0.0000 C   0  0
    4.6016   -3.3132    0.0000 O   0  0
    6.9024   -2.0017    0.0000 C   0  0
    5.0848   -0.1841    0.0000 C   0  0
    6.4192   -0.1841    0.0000 C   0  0
    8.0528   -1.3345    0.0000 C   0  0
    9.2032   -2.0017    0.0000 C   0  0
    9.2032   -3.3132    0.0000 O   0  0
   10.3536   -1.3345    0.0000 N   0  0
   11.5040   -2.0017    0.0000 C   0  0
   12.6544   -1.3345    0.0000 C   0  0
   11.5040   -3.3132    0.0000 C   0  0
   10.5607   -4.2565    0.0000 C   0  0
    9.2262   -4.2565    0.0000 C   0  0
   10.9058   -5.5449    0.0000 C   0  0
   13.8048   -2.0017    0.0000 C   0  0
   12.6544    0.0000    0.0000 O   0  0
   13.1376   -3.1521    0.0000 C   0  0
   14.4720   -3.1521    0.0000 C   0  0
   14.9552   -1.3345    0.0000 C   0  0
   16.1056   -2.0017    0.0000 C   0  0
   17.2560   -1.3345    0.0000 C   0  0
   16.1056   -3.3132    0.0000 C   0  0
   18.4064   -2.0017    0.0000 C   0  0
   17.2560    0.0000    0.0000 O   0  0
   19.5568   -1.3345    0.0000 C   0  0
   18.4064   -3.3132    0.0000 C   0  0
   20.7072   -2.0017    0.0000 C   0  0
   21.3744   -3.1521    0.0000 C   0  0
   20.7072   -4.3025    0.0000 C   0  0
   22.7089   -3.1521    0.0000 O   0  0
   21.3744   -5.4529    0.0000 C   0  0
   19.3727   -4.3025    0.0000 C   0  0
   20.7072   -6.6033    0.0000 N   0  0
   22.7089   -5.4529    0.0000 O   0  0
   20.7072   -7.9148    0.0000 C   0  0
   19.5568   -8.5820    0.0000 C   0  0
   21.8576   -8.5820    0.0000 C   0  0
   23.0080   -7.9148    0.0000 O   0  0
   21.8576   -9.9165    0.0000 C   0  0
   18.4064   -7.9148    0.0000 C   0  0
   19.5568   -9.9165    0.0000 O   0  0
   17.2560   -8.5820    0.0000 C   0  0
   18.4064   -6.6033    0.0000 C   0  0
   16.2206   -7.4546    0.0000 C   0  0
   17.2560   -9.9165    0.0000 O   0  0
   18.1993  -10.8598    0.0000 C   0  0
   17.2560  -11.8031    0.0000 C   0  0
   19.5338  -10.8598    0.0000 O   0  0
   17.2560  -13.1146    0.0000 C   0  0
   16.1056  -13.7818    0.0000 O   0  0
   18.4064  -13.7818    0.0000 C   0  0
   19.5568  -13.1146    0.0000 O   0  0
   18.4064  -15.1163    0.0000 O   0  0
   16.1056  -11.1359    0.0000 N   0  0
   14.9552  -11.8031    0.0000 C   0  0
   13.8048  -11.1359    0.0000 C   0  0
   14.9552  -13.1146    0.0000 O   0  0
   12.6544  -11.8031    0.0000 C   0  0
   11.5040  -11.1359    0.0000 C   0  0
   10.3536  -11.8031    0.0000 C   0  0
    9.2032  -11.1359    0.0000 C   0  0
    8.0528  -11.8031    0.0000 C   0  0
    6.9024  -11.1359    0.0000 C   0  0
    5.7520  -11.8031    0.0000 C   0  0
    4.6016  -11.1359    0.0000 C   0  0
    3.4512  -11.8031    0.0000 C   0  0
    2.3008  -11.1359    0.0000 C   0  0
    1.1504  -11.8031    0.0000 O   0  0
    0.0000  -11.1359    0.0000 C   0  0
    2.3008   -9.8014    0.0000 C   0  0
    1.1504   -9.1342    0.0000 C   0  0
    3.4512   -9.1342    0.0000 O   0  0
    0.0000   -7.1555    0.0000 C   0  0
    1.1504   -7.8227    0.0000 C   0  0
    2.3008   -7.1555    0.0000 C   0  0
    3.4512   -7.8227    0.0000 C   0  0
    4.6016   -7.1555    0.0000 C   0  0
    5.7520   -7.8227    0.0000 C   0  0
    6.9024   -7.1555    0.0000 C   0  0
    5.7520   -9.1342    0.0000 O   0  0
    8.0528   -7.8227    0.0000 C   0  0
    6.9024   -5.8210    0.0000 C   0  0
    9.2032   -7.1555    0.0000 C   0  0
    8.0528   -9.1342    0.0000 O   0  0
   10.3536   -7.8227    0.0000 C   0  0
    9.2032   -5.8210    0.0000 C   0  0
   11.5040   -7.1555    0.0000 C   0  0
   12.6544   -7.8227    0.0000 C   0  0
   11.5040   -5.8210    0.0000 C   0  0
   13.8048   -7.1555    0.0000 C   0  0
   12.6544   -9.1342    0.0000 O   0  0
   14.9552   -7.8227    0.0000 C   0  0
   13.8048   -5.8210    0.0000 C   0  0
  1  2  1  0
  2  3  1  0
  2  4  1  0
  3  5  1  0
  3  6  1  0
  5  7  1  0
  5  8  1  0
  7  9  1  0
  7 10  2  0
  9 11  1  0
  9 12  1  0
  9 13  1  0
 11 14  2  0
 14 15  1  0
 15 16  2  0
 15 17  1  0
 17 18  1  0
 18 19  1  0
 18 20  1  0
 19 24  1  0
 19 25  1  0
 20 21  1  0
 21 22  1  0
 21 23  1  0
 24 26  1  0
 24 27  1  0
 24 28  1  0
 28 29  2  0
 29 30  1  0
 29 31  1  0
 30 32  1  0
 30 33  1  0
 32 34  1  0
 32 35  1  0
 34 36  1  0
 36 37  1  0
 37 38  1  0
 37 39  1  0
 38 40  1  0
 38 41  1  0
 40 42  1  0
 40 43  2  0
 42 44  1  0
 44 45  1  0
 44 46  1  0
 45 49  1  0
 45 50  1  0
 46 47  1  0
 46 48  1  0
 49 51  1  0
 49 52  1  0
 51 53  1  0
 51 54  1  0
 53101  1  0
 54 55  1  0
 55 56  1  0
 55 57  2  0
 56 58  1  0
 56 63  1  0
 58 59  1  0
 58 60  1  0
 60 61  2  0
 60 62  1  0
 63 64  1  0
 64 65  1  0
 64 66  2  0
 65 67  2  0
 67 68  1  0
 68 69  2  0
 69 70  1  0
 70 71  1  0
 71 72  1  0
 72 73  2  0
 73 74  1  0
 74 75  2  0
 75 76  1  0
 76 77  1  0
 76 79  1  0
 77 78  1  0
 79 80  1  0
 79 81  1  0
 80 83  1  0
 81 85  1  0
 82 83  1  0
 83 84  1  0
 84 85  1  0
 85 86  1  0
 86 87  1  0
 87 88  1  0
 87 89  1  0
 88 90  1  0
 88 91  1  0
 90 92  1  0
 90 93  1  0
 92 94  2  0
 92 95  1  0
 94 96  1  0
 96 97  1  0
 96 98  1  0
 97 99  1  0
 97100  1  0
 99101  2  0
 99102  1  0
M  END
$$$$
