# Supplementary material for: Structure-Based Screening of Deep-Sea Microbial Metabolites Against Plasmodium falciparum Dihydroorotate Dehydrogenase
Source: Biology (Basel). 2026 Feb 27;15(5):392. doi: 10.3390/biology15050392 (PMC12984942; doi:10.3390/biology15050392)
Supplement: Supplementary file 1 [file biology-15-00392-s001.zip › biology-4056089-supplementary/Supp Files/Supplementary Material S1-compounds_deepsea/compounds_deepsea/L13925_marinlit.mol]

14673/1
  SciTegic03261412042D

 19 21  0  0  0  0            999 V2000
    3.9077   -1.0014    0.0000 C   0  0
    3.5593   -2.3076    0.0000 C   0  0
    4.6914   -3.0369    0.0000 N   0  0
    5.7363   -2.1879    0.0000 C   0  0
    5.2465   -1.0014    0.0000 C   0  0
    2.9498   -0.0435    0.0000 C   0  0
    1.6436   -0.4027    0.0000 C   0  0
    1.2953   -1.7089    0.0000 C   0  0
    2.2640   -2.6668    0.0000 C   0  0
    7.0098   -2.3729    0.0000 C   0  0
    7.7936   -1.3606    0.0000 N   0  0
    7.3146   -0.1850    0.0000 C   0  0
    6.0411    0.0000    0.0000 C   0  0
    7.5105   -3.6247    0.0000 C   0  0
    8.8603   -3.6247    0.0000 C   0  0
    9.5351   -2.4600    0.0000 N   0  0
    0.0000   -2.0681    0.0000 Br  0  0
   10.8848   -2.4600    0.0000 C   0  0
    8.8603   -1.2844    0.0000 C   0  0
  1  2  2  0
  1  5  1  0
  1  6  1  0
  2  3  1  0
  2  9  1  0
  3  4  1  0
  4  5  2  0
  4 10  1  0
  5 13  1  0
  6  7  2  0
  7  8  1  0
  8  9  2  0
  8 17  1  0
 10 11  2  0
 10 14  1  0
 11 12  1  0
 12 13  2  0
 14 15  1  0
 15 16  1  0
 16 18  1  0
 16 19  1  0
M  END
$$$$
