# Supplementary material for: Structure-Based Screening of Deep-Sea Microbial Metabolites Against Plasmodium falciparum Dihydroorotate Dehydrogenase
Source: Biology (Basel). 2026 Feb 27;15(5):392. doi: 10.3390/biology15050392 (PMC12984942; doi:10.3390/biology15050392)
Supplement: Supplementary file 1 [file biology-15-00392-s001.zip › biology-4056089-supplementary/Supp Files/Supplementary Material S1-compounds_deepsea/compounds_deepsea/L13926_marinlit.mol]

14673/2
  SciTegic03261412042D

 16 18  0  0  0  0            999 V2000
    3.9191   -1.0042    0.0000 C   0  0
    3.5726   -2.3106    0.0000 C   0  0
    4.7012   -3.0482    0.0000 N   0  0
    5.7499   -2.1951    0.0000 C   0  0
    5.2700   -1.0042    0.0000 C   0  0
    2.9594   -0.0444    0.0000 C   0  0
    1.6530   -0.4088    0.0000 C   0  0
    1.3064   -1.7152    0.0000 C   0  0
    2.2662   -2.6750    0.0000 C   0  0
    7.0296   -2.3817    0.0000 C   0  0
    7.8116   -1.3686    0.0000 N   0  0
    7.3317   -0.1777    0.0000 C   0  0
    6.0609    0.0000    0.0000 C   0  0
    7.5361   -3.6348    0.0000 C   0  0
    8.8869   -3.6348    0.0000 C   0  0
    0.0000   -2.0707    0.0000 Br  0  0
  1  6  1  0
  1  5  1  0
  1  2  2  0
  2  9  1  0
  2  3  1  0
  3  4  1  0
  4 10  1  0
  4  5  2  0
  5 13  1  0
  6  7  2  0
  7  8  1  0
  8 16  1  0
  8  9  2  0
 10 14  1  0
 10 11  2  0
 11 12  1  0
 12 13  2  0
 14 15  2  0
M  END
$$$$
