# Supplementary material for: Structure-Based Screening of Deep-Sea Microbial Metabolites Against Plasmodium falciparum Dihydroorotate Dehydrogenase
Source: Biology (Basel). 2026 Feb 27;15(5):392. doi: 10.3390/biology15050392 (PMC12984942; doi:10.3390/biology15050392)
Supplement: Supplementary file 1 [file biology-15-00392-s001.zip › biology-4056089-supplementary/Supp Files/Supplementary Material S1-compounds_deepsea/compounds_deepsea/L13927_marinlit.mol]

14673/3
  SciTegic03261412042D

 34 39  0  0  0  0            999 V2000
    3.9812   -1.7440    0.0000 C   0  0
    3.2766   -2.8714    0.0000 C   0  0
    4.1398   -3.8932    0.0000 N   0  0
    5.3729   -3.3999    0.0000 C   0  0
    5.2848   -2.0611    0.0000 C   0  0
    3.3647   -0.5637    0.0000 C   0  0
    2.0258   -0.5285    0.0000 C   0  0
    1.3388   -1.6559    0.0000 C   0  0
    1.9554   -2.8186    0.0000 C   0  0
    6.5708   -3.9812    0.0000 C   0  0
    7.6630   -3.2237    0.0000 N   0  0
    7.5749   -1.9025    0.0000 C   0  0
    6.3770   -1.3212    0.0000 C   0  0
    6.6589   -5.3024    0.0000 C   0  0
    7.8568   -5.8838    0.0000 C   0  0
    9.0018   -5.1967    0.0000 N   0  0
    0.0000   -1.6031    0.0000 Br  0  0
   10.1645   -5.8485    0.0000 C   0  0
    8.9666   -3.8755    0.0000 C   0  0
   11.2919   -5.1615    0.0000 C   0  0
   11.2743   -3.8227    0.0000 C   0  0
   12.4193   -3.1357    0.0000 C   0  0
   12.3841   -1.8145    0.0000 C   0  0
   11.2391   -1.1627    0.0000 C   0  0
   10.0940   -1.8497    0.0000 C   0  0
   10.1116   -3.1885    0.0000 N   0  0
   13.6877   -3.5408    0.0000 N   0  0
   14.4452   -2.4486    0.0000 C   0  0
   13.6525   -1.3741    0.0000 C   0  0
   15.7664   -2.2725    0.0000 C   0  0
   16.2949   -1.0570    0.0000 C   0  0
   15.4845    0.0000    0.0000 C   0  0
   14.1633   -0.1585    0.0000 C   0  0
   17.6161   -0.8984    0.0000 Br  0  0
  1  6  1  0
  1  5  1  0
  1  2  2  0
  2  9  1  0
  2  3  1  0
  3  4  1  0
  4 10  1  0
  4  5  2  0
  5 13  1  0
  6  7  2  0
  7  8  1  0
  8 17  1  0
  8  9  2  0
 10 14  1  0
 10 11  2  0
 11 12  1  0
 12 13  2  0
 14 15  1  0
 15 16  1  0
 16 19  1  0
 16 18  1  0
 18 20  1  0
 20 21  1  0
 21 22  2  0
 21 26  1  0
 22 23  1  0
 22 27  1  0
 23 24  2  0
 23 29  1  0
 24 25  1  0
 25 26  2  0
 27 28  1  0
 28 29  2  0
 28 30  1  0
 29 33  1  0
 30 31  2  0
 31 32  1  0
 31 34  1  0
 32 33  2  0
M  END
$$$$
