# Supplementary material for: Structure-Based Screening of Deep-Sea Microbial Metabolites Against Plasmodium falciparum Dihydroorotate Dehydrogenase
Source: Biology (Basel). 2026 Feb 27;15(5):392. doi: 10.3390/biology15050392 (PMC12984942; doi:10.3390/biology15050392)
Supplement: Supplementary file 1 [file biology-15-00392-s001.zip › biology-4056089-supplementary/Supp Files/Supplementary Material S1-compounds_deepsea/compounds_deepsea/L13928_marinlit.mol]

14673/4
  SciTegic03261412042D

 20 23  0  0  0  0            999 V2000
    3.9097   -0.9954    0.0000 C   0  0
    3.5600   -2.2956    0.0000 C   0  0
    4.6899   -3.0309    0.0000 N   0  0
    5.7390   -2.1880    0.0000 C   0  0
    5.2548   -0.9954    0.0000 C   0  0
    2.9502   -0.0448    0.0000 C   0  0
    1.6500   -0.3946    0.0000 C   0  0
    1.3002   -1.7038    0.0000 C   0  0
    2.2597   -2.6543    0.0000 C   0  0
    7.0034   -2.3673    0.0000 C   0  0
    7.7925   -1.3541    0.0000 N   0  0
    7.3173   -0.1704    0.0000 C   0  0
    6.0439    0.0000    0.0000 C   0  0
    7.5145   -3.6138    0.0000 C   0  0
    6.8420   -4.7885    0.0000 O   0  0
    0.0000   -2.0625    0.0000 Br  0  0
    7.7387   -5.7928    0.0000 N   0  0
    8.9672   -5.2458    0.0000 C   0  0
    8.8237   -3.9097    0.0000 C   0  0
    7.4607   -7.1110    0.0000 C   0  0
  1  2  2  0
  1  5  1  0
  1  6  1  0
  2  3  1  0
  2  9  1  0
  3  4  1  0
  4  5  2  0
  4 10  1  0
  5 13  1  0
  6  7  2  0
  7  8  1  0
  8  9  2  0
  8 16  1  0
 10 11  2  0
 10 14  1  0
 11 12  1  0
 12 13  2  0
 14 15  1  0
 14 19  1  0
 15 17  1  0
 17 18  1  0
 17 20  1  0
 18 19  1  0
M  END
$$$$
