# Supplementary material for: Structure-Based Screening of Deep-Sea Microbial Metabolites Against Plasmodium falciparum Dihydroorotate Dehydrogenase
Source: Biology (Basel). 2026 Feb 27;15(5):392. doi: 10.3390/biology15050392 (PMC12984942; doi:10.3390/biology15050392)
Supplement: Supplementary file 1 [file biology-15-00392-s001.zip › biology-4056089-supplementary/Supp Files/Supplementary Material S1-compounds_deepsea/compounds_deepsea/L13930_marinlit.mol]

14673/6
  SciTegic03261412042D

 31 32  0  0  1  0            999 V2000
    0.0000   -4.8242    0.0000 C   0  0
    0.0000   -6.1608    0.0000 C   0  0
    1.1486   -6.8291    0.0000 C   0  0
    2.2972   -6.1608    0.0000 C   0  0
    2.2972   -4.8242    0.0000 C   0  0
    1.1486   -4.1768    0.0000 C   0  0
    3.4459   -4.1559    0.0000 C   0  0
    4.6154   -4.8242    0.0000 C   0  0
    5.7640   -4.1559    0.0000 C   0  0
    6.9126   -4.8242    0.0000 C   0  0
    8.0612   -4.1559    0.0000 C   0  0
    9.2307   -4.8242    0.0000 C   0  0
   10.3794   -4.1559    0.0000 C   0  0
   11.5280   -4.8242    0.0000 C   0  0
   12.6975   -4.1559    0.0000 C   0  0
   13.8461   -4.8242    0.0000 C   0  0
   12.6975   -2.8402    0.0000 C   0  0
   14.9947   -4.1559    0.0000 C   0  0
   16.1434   -4.8242    0.0000 C   0  0
   14.9947   -2.8402    0.0000 C   0  0
   17.2293   -4.1142    0.0000 C   0  0  0  0  0  0
   18.5033   -4.5110    0.0000 O   0  0
   19.2760   -3.4041    0.0000 O   0  0
   18.4615   -2.3599    0.0000 C   0  0  0  0  0  0
   17.2084   -2.7985    0.0000 C   0  0
   15.9554   -3.7174    0.0000 C   0  0
   18.8583   -1.0651    0.0000 C   0  0
   20.1740   -1.1277    0.0000 C   0  0
   20.8840    0.0000    0.0000 O   0  0
   20.8005   -2.2972    0.0000 O   0  0
   17.8350   -1.1695    0.0000 C   0  0
  1  6  1  0
  1  2  2  0
  2  3  1  0
  3  4  2  0
  4  5  1  0
  5  7  1  0
  5  6  2  0
  7  8  1  0
  8  9  1  0
  9 10  1  0
 10 11  1  0
 11 12  1  0
 12 13  1  0
 13 14  1  0
 14 15  1  0
 15 17  1  0
 15 16  1  0
 16 18  1  0
 18 20  1  0
 18 19  1  0
 19 21  1  0
 21 26  1  1
 21 25  1  0
 21 22  1  0
 22 23  1  0
 23 24  1  0
 24 31  1  1
 24 27  1  0
 24 25  1  0
 27 28  1  0
 28 30  1  0
 28 29  2  0
M  END
$$$$
