# Supplementary material for: Structure-Based Screening of Deep-Sea Microbial Metabolites Against Plasmodium falciparum Dihydroorotate Dehydrogenase
Source: Biology (Basel). 2026 Feb 27;15(5):392. doi: 10.3390/biology15050392 (PMC12984942; doi:10.3390/biology15050392)
Supplement: Supplementary file 1 [file biology-15-00392-s001.zip › biology-4056089-supplementary/Supp Files/Supplementary Material S1-compounds_deepsea/compounds_deepsea/L13931_marinlit.mol]

14673/7
  SciTegic03261412042D

 26 27  0  0  1  0            999 V2000
    0.0000   -3.7719    0.0000 C   0  0
    0.0000   -5.1116    0.0000 C   0  0
    1.1542   -5.7711    0.0000 C   0  0
    2.3085   -5.1116    0.0000 C   0  0
    2.3085   -3.7719    0.0000 C   0  0
    1.1542   -3.1123    0.0000 C   0  0
    3.4627   -3.1123    0.0000 C   0  0
    4.6169   -3.7719    0.0000 C   0  0
    5.7711   -3.1123    0.0000 C   0  0
    6.9254   -3.7719    0.0000 C   0  0
    8.0796   -3.1123    0.0000 C   0  0
    9.2338   -3.7719    0.0000 C   0  0
   10.3881   -3.1123    0.0000 C   0  0
   11.5423   -3.7719    0.0000 C   0  0
   12.6965   -3.1123    0.0000 C   0  0
   13.8508   -3.7719    0.0000 C   0  0
   20.6112   -2.3291    0.0000 O   0  0
   15.0050   -3.1123    0.0000 C   0  0
   16.1592   -3.7719    0.0000 C   0  0
   17.2516   -3.0505    0.0000 C   0  0  0  0  0  0
   18.5295   -3.4421    0.0000 O   0  0
   19.2715   -2.3497    0.0000 C   0  0
   18.4677   -1.2985    0.0000 C   0  0  0  0  0  0
   17.2104   -1.7313    0.0000 C   0  0
   15.9737   -2.6588    0.0000 C   0  0
   18.8181    0.0000    0.0000 C   0  0
  1  2  2  0
  1  6  1  0
  2  3  1  0
  3  4  2  0
  4  5  1  0
  5  6  2  0
  5  7  1  0
  7  8  1  0
  8  9  1  0
  9 10  1  0
 10 11  1  0
 11 12  1  0
 12 13  1  0
 13 14  1  0
 14 15  1  0
 15 16  1  0
 16 18  1  0
 17 22  2  0
 18 19  1  0
 19 20  1  0
 20 21  1  0
 20 24  1  0
 20 25  1  1
 21 22  1  0
 22 23  1  0
 23 24  1  0
 23 26  1  6
M  END
$$$$
