# Supplementary material for: Structure-Based Screening of Deep-Sea Microbial Metabolites Against Plasmodium falciparum Dihydroorotate Dehydrogenase
Source: Biology (Basel). 2026 Feb 27;15(5):392. doi: 10.3390/biology15050392 (PMC12984942; doi:10.3390/biology15050392)
Supplement: Supplementary file 1 [file biology-15-00392-s001.zip › biology-4056089-supplementary/Supp Files/Supplementary Material S1-compounds_deepsea/compounds_deepsea/L14026_marinlit.mol]

14805/2
  SciTegic03261412042D

 42 42  0  0  1  0            999 V2000
    1.1599   -4.6603    0.0000 C   0  0
    1.1599   -5.9859    0.0000 C   0  0  0  0  0  0
    2.2991   -6.6487    0.0000 C   0  0  0  0  0  0
    3.4383   -5.9859    0.0000 C   0  0  0  0  0  0
    3.4383   -4.6603    0.0000 C   0  0  0  0  0  0
    2.2991   -3.9975    0.0000 O   0  0
    4.5982   -3.9975    0.0000 C   0  0
    5.7374   -4.6603    0.0000 C   0  0
    6.8973   -3.9975    0.0000 C   0  0  0  0  0  0
    6.8973   -2.6719    0.0000 C   0  0
    5.7374   -2.0091    0.0000 C   0  0
    4.5982   -2.6719    0.0000 C   0  0  0  0  0  0
    8.0365   -4.6603    0.0000 C   0  0  0  0  0  0
    9.1964   -3.9975    0.0000 C   0  0  0  0  0  0
    8.0365   -5.9859    0.0000 O   0  0
   10.3563   -4.6603    0.0000 C   0  0
    9.1964   -2.6512    0.0000 C   0  0
   11.4955   -3.9975    0.0000 C   0  0
   12.6554   -4.6603    0.0000 C   0  0
   11.4955   -2.6512    0.0000 C   0  0
   12.6554   -1.9884    0.0000 C   0  0  0  0  0  0
   12.6554   -0.6628    0.0000 C   0  0
   13.7945   -2.6512    0.0000 C   0  0  0  0  0  0
   14.9544   -1.9884    0.0000 C   0  0  0  0  0  0
   13.7945   -3.9975    0.0000 O   0  0
   16.1143   -2.6512    0.0000 C   0  0  0  0  0  0
   14.9544   -0.6628    0.0000 C   0  0
   17.2535   -1.9884    0.0000 C   0  0  0  0  0  0
   16.1143   -3.9975    0.0000 O   0  0
   18.4134   -2.6512    0.0000 C   0  0
   17.2535   -0.6628    0.0000 C   0  0
    4.5982   -6.6487    0.0000 C   0  0
    2.2991   -7.9743    0.0000 O   0  0
    0.0000   -6.6487    0.0000 C   0  0
    0.0000   -3.9768    0.0000 O   0  0
    3.4383   -2.0091    0.0000 O   0  0
   18.4134    0.0000    0.0000 C   0  0
   19.5526   -0.6628    0.0000 C   0  0
   20.7125    0.0000    0.0000 C   0  0
   17.2535   -4.6603    0.0000 C   0  0
   17.2535   -5.9859    0.0000 N   0  0
   18.4134   -3.9975    0.0000 O   0  0
  1  2  1  0
  1  6  1  0
  1 35  2  0
  2  3  1  0
  2 34  1  6
  3  4  1  0
  3 33  1  6
  4  5  1  0
  4 32  1  6
  5  6  1  1
  5  7  1  0
  7 12  1  0
  9  8  1  1
  9 10  1  0
  9 13  1  0
 10 11  2  0
 11 12  1  0
 12 36  1  6
 13 14  1  0
 13 15  1  1
 14 16  1  0
 14 17  1  1
 16 18  2  0
 18 19  1  0
 18 20  1  0
 20 21  1  0
 21 22  1  6
 21 23  1  0
 23 24  1  0
 23 25  1  6
 24 26  1  0
 24 27  1  6
 26 28  1  0
 26 29  1  6
 28 30  1  6
 28 31  1  0
 29 40  1  0
 31 37  2  0
 37 38  1  0
 38 39  2  0
 40 41  1  0
 40 42  2  0
M  END
$$$$
