# Supplementary material for: Structure-Based Screening of Deep-Sea Microbial Metabolites Against Plasmodium falciparum Dihydroorotate Dehydrogenase
Source: Biology (Basel). 2026 Feb 27;15(5):392. doi: 10.3390/biology15050392 (PMC12984942; doi:10.3390/biology15050392)
Supplement: Supplementary file 1 [file biology-15-00392-s001.zip › biology-4056089-supplementary/Supp Files/Supplementary Material S1-compounds_deepsea/compounds_deepsea/L14027_marinlit.mol]

14805/3
  SciTegic03261412042D

 42 42  0  0  1  0            999 V2000
    1.1384   -4.6571    0.0000 C   0  0
    1.1384   -5.9818    0.0000 C   0  0
    2.2975   -6.6441    0.0000 C   0  0  0  0  0  0
    3.4359   -5.9818    0.0000 C   0  0  0  0  0  0
    3.4359   -4.6571    0.0000 C   0  0  0  0  0  0
    2.2975   -3.9947    0.0000 O   0  0
    4.5950   -3.9947    0.0000 C   0  0
    5.7334   -4.6571    0.0000 C   0  0
    6.8925   -3.9947    0.0000 C   0  0  0  0  0  0
    6.8925   -2.6701    0.0000 C   0  0
    5.7334   -2.0077    0.0000 C   0  0
    4.5950   -2.6701    0.0000 C   0  0  0  0  0  0
    8.0309   -4.6571    0.0000 C   0  0  0  0  0  0
    9.1900   -3.9947    0.0000 C   0  0  0  0  0  0
    8.0309   -5.9818    0.0000 O   0  0
   10.3491   -4.6571    0.0000 C   0  0
    9.1900   -2.6494    0.0000 C   0  0
   11.4875   -3.9947    0.0000 C   0  0
   12.6466   -4.6571    0.0000 C   0  0
   11.4875   -2.6494    0.0000 C   0  0
   12.6466   -1.9870    0.0000 C   0  0  0  0  0  0
   12.6466   -0.6623    0.0000 C   0  0
   13.7850   -2.6494    0.0000 C   0  0  0  0  0  0
   14.9440   -1.9870    0.0000 C   0  0  0  0  0  0
   13.7850   -3.9947    0.0000 O   0  0
   16.1031   -2.6494    0.0000 C   0  0  0  0  0  0
   14.9440   -0.6623    0.0000 C   0  0
   17.2415   -1.9870    0.0000 C   0  0  0  0  0  0
   16.1031   -3.9947    0.0000 O   0  0
   18.4006   -2.6494    0.0000 C   0  0
   17.2415   -0.6623    0.0000 C   0  0
   17.2415   -5.9818    0.0000 N   0  0
   17.2415   -4.6571    0.0000 C   0  0
    3.4359   -3.3117    0.0000 H   0  0
    4.5950   -6.6441    0.0000 C   0  0
    2.2975   -7.9688    0.0000 O   0  0
    0.0000   -3.9740    0.0000 O   0  0
    3.4359   -1.9870    0.0000 O   0  0
   18.4006    0.0000    0.0000 C   0  0
   19.5390   -0.6623    0.0000 C   0  0
   20.6981    0.0000    0.0000 C   0  0
   18.4006   -3.9947    0.0000 O   0  0
  1 37  2  0
  1  6  1  0
  1  2  1  0
  2  3  1  0
  3 36  1  6
  3  4  1  0
  4 35  1  6
  4  5  1  0
  5 34  1  6
  5  7  1  0
  5  6  1  0
  7 12  1  0
  9  8  1  1
  9 13  1  0
  9 10  1  0
 10 11  2  0
 11 12  1  0
 12 38  1  6
 13 15  1  1
 13 14  1  0
 14 17  1  1
 14 16  1  0
 16 18  2  0
 18 20  1  0
 18 19  1  0
 20 21  1  0
 21 23  1  0
 21 22  1  6
 23 25  1  6
 23 24  1  0
 24 27  1  6
 24 26  1  0
 26 29  1  6
 26 28  1  0
 28 31  1  0
 28 30  1  6
 29 33  1  0
 31 39  2  0
 32 33  1  0
 33 42  2  0
 39 40  1  0
 40 41  2  0
M  END
$$$$
