# Supplementary material for: Structure-Based Screening of Deep-Sea Microbial Metabolites Against Plasmodium falciparum Dihydroorotate Dehydrogenase
Source: Biology (Basel). 2026 Feb 27;15(5):392. doi: 10.3390/biology15050392 (PMC12984942; doi:10.3390/biology15050392)
Supplement: Supplementary file 1 [file biology-15-00392-s001.zip › biology-4056089-supplementary/Supp Files/Supplementary Material S1-compounds_deepsea/compounds_deepsea/L14028_marinlit.mol]

14805/4
  SciTegic03261412042D

 44 43  0  0  1  0            999 V2000
    3.4563   -5.9679    0.0000 C   0  0  0  0  0  0
    4.6084   -6.6362    0.0000 C   0  0  0  0  0  0
    5.7606   -5.9679    0.0000 C   0  0  0  0  0  0
    5.7606   -4.6545    0.0000 C   0  0  0  0  0  0
    4.6084   -3.9863    0.0000 O   0  0
    6.9127   -3.9863    0.0000 C   0  0
    8.0648   -4.6545    0.0000 C   0  0
    9.2169   -3.9863    0.0000 C   0  0  0  0  0  0
    9.2169   -2.6499    0.0000 C   0  0
    8.0648   -2.0047    0.0000 C   0  0
    6.9127   -2.6499    0.0000 C   0  0  0  0  0  0
   10.3690   -4.6545    0.0000 C   0  0  0  0  0  0
   11.5211   -3.9863    0.0000 C   0  0  0  0  0  0
   10.3690   -5.9679    0.0000 O   0  0
   12.6732   -4.6545    0.0000 C   0  0
   11.5211   -2.6499    0.0000 C   0  0
   13.8253   -3.9863    0.0000 C   0  0
   14.9775   -4.6545    0.0000 C   0  0
   13.8253   -2.6499    0.0000 C   0  0
   14.9775   -1.9816    0.0000 C   0  0  0  0  0  0
   14.9775   -0.6452    0.0000 C   0  0
   16.1296   -2.6499    0.0000 C   0  0  0  0  0  0
   17.2817   -1.9816    0.0000 C   0  0  0  0  0  0
   16.1296   -3.9863    0.0000 O   0  0
   18.4338   -2.6499    0.0000 C   0  0  0  0  0  0
   17.2817   -0.6452    0.0000 C   0  0
   19.5859   -1.9816    0.0000 C   0  0  0  0  0  0
   18.4338   -3.9863    0.0000 O   0  0
   20.7380   -2.6499    0.0000 C   0  0
   19.5859   -0.6452    0.0000 C   0  0
    6.9127   -6.6362    0.0000 C   0  0
    4.6084   -7.9726    0.0000 O   0  0
    5.7606   -1.9816    0.0000 O   0  0
   20.7380    0.0000    0.0000 C   0  0
   21.8901   -0.6452    0.0000 C   0  0
   23.0422    0.0000    0.0000 C   0  0
   19.5859   -4.6545    0.0000 C   0  0
   19.5859   -5.9679    0.0000 N   0  0
   20.7380   -3.9863    0.0000 O   0  0
    2.3042   -6.6362    0.0000 C   0  0
    1.1521   -5.9679    0.0000 O   0  0
    2.3042   -7.9726    0.0000 O   0  0
    0.0000   -6.6362    0.0000 C   0  0
    3.4563   -4.6545    0.0000 C   0  0
  1  2  1  0
  1 40  1  0
  1 44  1  6
  2  3  1  0
  2 32  1  6
  3  4  1  0
  3 31  1  6
  4  5  1  1
  4  6  1  0
  6 11  1  0
  8  7  1  1
  8  9  1  0
  8 12  1  0
  9 10  2  0
 10 11  1  0
 11 33  1  6
 12 13  1  0
 12 14  1  1
 13 15  1  0
 13 16  1  1
 15 17  2  0
 17 18  1  0
 17 19  1  0
 19 20  1  0
 20 21  1  6
 20 22  1  0
 22 23  1  0
 22 24  1  6
 23 25  1  0
 23 26  1  6
 25 27  1  0
 25 28  1  6
 27 29  1  6
 27 30  1  0
 28 37  1  0
 30 34  2  0
 34 35  1  0
 35 36  2  0
 37 38  1  0
 37 39  2  0
 40 41  1  0
 40 42  2  0
 41 43  1  0
M  END
$$$$
