# Supplementary material for: Structure-Based Screening of Deep-Sea Microbial Metabolites Against Plasmodium falciparum Dihydroorotate Dehydrogenase
Source: Biology (Basel). 2026 Feb 27;15(5):392. doi: 10.3390/biology15050392 (PMC12984942; doi:10.3390/biology15050392)
Supplement: Supplementary file 1 [file biology-15-00392-s001.zip › biology-4056089-supplementary/Supp Files/Supplementary Material S1-compounds_deepsea/compounds_deepsea/L14029_marinlit.mol]

14805/5
  SciTegic03261412042D

 39 39  0  0  1  0            999 V2000
    1.1597   -4.6594    0.0000 C   0  0
    1.1597   -5.9847    0.0000 C   0  0  0  0  0  0
    2.2986   -6.6474    0.0000 C   0  0  0  0  0  0
    3.4376   -5.9847    0.0000 C   0  0  0  0  0  0
    3.4376   -4.6594    0.0000 C   0  0  0  0  0  0
    2.2986   -3.9967    0.0000 O   0  0
    4.5973   -3.9967    0.0000 C   0  0
    5.7362   -4.6594    0.0000 C   0  0
    6.8959   -3.9967    0.0000 C   0  0  0  0  0  0
    6.8959   -2.6714    0.0000 C   0  0
    5.7362   -2.0087    0.0000 C   0  0
    4.5973   -2.6714    0.0000 C   0  0  0  0  0  0
    8.0348   -4.6594    0.0000 C   0  0  0  0  0  0
    9.1945   -3.9967    0.0000 C   0  0  0  0  0  0
    8.0348   -5.9847    0.0000 O   0  0
   10.3542   -4.6594    0.0000 C   0  0
    9.1945   -2.6507    0.0000 C   0  0
   11.4931   -3.9967    0.0000 C   0  0
   12.6528   -4.6594    0.0000 C   0  0
   11.4931   -2.6507    0.0000 C   0  0
   12.6528   -1.9880    0.0000 C   0  0  0  0  0  0
   12.6528   -0.6627    0.0000 C   0  0
   13.7918   -2.6507    0.0000 C   0  0  0  0  0  0
   14.9514   -1.9880    0.0000 C   0  0  0  0  0  0
   13.7918   -3.9967    0.0000 O   0  0
   16.1111   -2.6507    0.0000 C   0  0  0  0  0  0
   14.9514   -0.6627    0.0000 C   0  0
   17.2500   -1.9880    0.0000 C   0  0  0  0  0  0
   16.1111   -3.9967    0.0000 O   0  0
   18.4097   -2.6507    0.0000 C   0  0
   17.2500   -0.6627    0.0000 C   0  0
    4.5973   -6.6474    0.0000 C   0  0
    2.2986   -7.9727    0.0000 O   0  0
    0.0000   -6.6474    0.0000 C   0  0
    0.0000   -3.9760    0.0000 O   0  0
    3.4376   -2.0087    0.0000 O   0  0
   18.4097    0.0000    0.0000 C   0  0
   19.5487   -0.6627    0.0000 C   0  0
   20.7083    0.0000    0.0000 C   0  0
  1  2  1  0
  1  6  1  0
  1 35  2  0
  2  3  1  0
  2 34  1  1
  3  4  1  0
  3 33  1  6
  4  5  1  0
  4 32  1  6
  5  6  1  1
  5  7  1  0
  7 12  1  0
  9  8  1  1
  9 10  1  0
  9 13  1  0
 10 11  2  0
 11 12  1  0
 12 36  1  6
 13 14  1  0
 13 15  1  1
 14 16  1  0
 14 17  1  1
 16 18  2  0
 18 19  1  0
 18 20  1  0
 20 21  1  0
 21 22  1  6
 21 23  1  0
 23 24  1  0
 23 25  1  6
 24 26  1  0
 24 27  1  6
 26 28  1  0
 26 29  1  6
 28 30  1  6
 28 31  1  0
 31 37  2  0
 37 38  1  0
 38 39  2  0
M  END
$$$$
