# Supplementary material for: Structure-Based Screening of Deep-Sea Microbial Metabolites Against Plasmodium falciparum Dihydroorotate Dehydrogenase
Source: Biology (Basel). 2026 Feb 27;15(5):392. doi: 10.3390/biology15050392 (PMC12984942; doi:10.3390/biology15050392)
Supplement: Supplementary file 1 [file biology-15-00392-s001.zip › biology-4056089-supplementary/Supp Files/Supplementary Material S1-compounds_deepsea/compounds_deepsea/L14030_marinlit.mol]

14805/6
  SciTegic03261412042D

 41 42  0  0  1  0            999 V2000
    1.1582   -5.9814    0.0000 C   0  0
    1.1582   -7.3125    0.0000 C   0  0  0  0  0  0
    2.2992   -7.9867    0.0000 C   0  0  0  0  0  0
    3.4574   -7.3125    0.0000 C   0  0  0  0  0  0
    3.4574   -5.9814    0.0000 C   0  0  0  0  0  0
    2.2992   -5.3244    0.0000 O   0  0
    4.5984   -5.3244    0.0000 C   0  0
    5.7566   -5.9814    0.0000 C   0  0
    5.7566   -7.3125    0.0000 C   0  0
    6.9149   -7.9867    0.0000 C   0  0
    8.0558   -7.3125    0.0000 C   0  0
    8.0558   -5.9814    0.0000 C   0  0
    6.9149   -5.3244    0.0000 C   0  0
    7.1915   -9.2832    0.0000 C   0  0
    8.5053   -9.4042    0.0000 C   0  0
    9.0239   -8.2114    0.0000 C   0  0
    0.0000   -5.3072    0.0000 O   0  0
    0.0000   -7.9867    0.0000 C   0  0
    2.2992   -9.3178    0.0000 O   0  0
    4.5984   -7.9867    0.0000 C   0  0
    6.2925  -10.2686    0.0000 C   0  0
    9.1622  -10.5624    0.0000 O   0  0
   10.3377   -7.9348    0.0000 C   0  0
    9.2140   -5.3244    0.0000 C   0  0
    9.2140   -3.9933    0.0000 C   0  0
   10.3550   -3.3191    0.0000 C   0  0
    8.0558   -3.3191    0.0000 C   0  0
   11.5132   -3.9933    0.0000 C   0  0
   10.3550   -1.9880    0.0000 O   0  0
   12.6715   -3.3191    0.0000 C   0  0
   11.5132   -5.3244    0.0000 C   0  0
   13.8297   -3.9933    0.0000 C   0  0
   12.6715   -1.9880    0.0000 O   0  0
   13.8297   -1.3311    0.0000 C   0  0
   13.8297    0.0000    0.0000 O   0  0
   14.9707   -1.9880    0.0000 N   0  0
   14.9707   -3.3191    0.0000 C   0  0
   13.8297   -5.3244    0.0000 C   0  0
   16.1289   -3.9933    0.0000 C   0  0
   16.1289   -5.3244    0.0000 C   0  0
   17.2871   -5.9814    0.0000 C   0  0
  1  2  1  0
  1  6  1  0
  1 17  2  0
  2  3  1  0
  2 18  1  1
  3  4  1  0
  3 19  1  6
  4  5  1  0
  4 20  1  1
  5  6  1  1
  5  7  1  0
  7  8  1  0
  8  9  2  0
  9 10  1  0
 10 11  1  0
 10 14  1  0
 11 12  1  0
 11 16  1  0
 12 13  1  0
 12 24  2  0
 14 15  1  0
 14 21  1  0
 15 16  1  0
 15 22  1  0
 16 23  1  0
 24 25  1  0
 25 26  1  0
 25 27  1  0
 26 28  1  0
 26 29  1  0
 28 30  1  0
 28 31  1  0
 30 32  1  0
 30 33  1  0
 32 37  1  0
 32 38  1  0
 33 34  1  0
 34 35  2  0
 34 36  1  0
 37 39  2  0
 39 40  1  0
 40 41  2  0
M  END
$$$$
