# Supplementary material for: Structure-Based Screening of Deep-Sea Microbial Metabolites Against Plasmodium falciparum Dihydroorotate Dehydrogenase
Source: Biology (Basel). 2026 Feb 27;15(5):392. doi: 10.3390/biology15050392 (PMC12984942; doi:10.3390/biology15050392)
Supplement: Supplementary file 1 [file biology-15-00392-s001.zip › biology-4056089-supplementary/Supp Files/Supplementary Material S1-compounds_deepsea/compounds_deepsea/L14211_marinlit.mol]

14900/2
  SciTegic03261412092D

 99109  0  0  1  0            999 V2000
   13.3334   -4.8628    0.0000 C   0  0
   13.3334   -6.1961    0.0000 C   0  0  0  0  0  0
   14.4838   -6.8759    0.0000 C   0  0
   15.6341   -6.1961    0.0000 C   0  0  0  0  0  0
   15.6341   -4.8628    0.0000 C   0  0  0  0  0  0
   14.4838   -4.2092    0.0000 C   0  0
   16.7844   -6.8759    0.0000 C   0  0
   17.9086   -6.1961    0.0000 C   0  0
   17.9086   -4.8628    0.0000 C   0  0
   16.7844   -4.2092    0.0000 C   0  0  0  0  0  0
   19.0590   -4.2092    0.0000 C   0  0  0  0  0  0
   19.0590   -2.8758    0.0000 C   0  0  0  0  0  0
   17.9086   -2.2222    0.0000 C   0  0
   16.7844   -2.8758    0.0000 C   0  0
   20.3139   -4.6013    0.0000 C   0  0
   21.0982   -3.5556    0.0000 C   0  0
   20.3139   -2.4837    0.0000 C   0  0  0  0  0  0
   20.3139   -1.1765    0.0000 C   0  0  0  0  0  0
   19.0590   -0.7582    0.0000 O   0  0
   18.4577   -1.6732    0.0000 C   0  0
   17.1505   -1.5686    0.0000 O   0  0
   21.3858   -0.3922    0.0000 C   0  0
   19.6603    0.0000    0.0000 C   0  0
   22.6930   -0.7320    0.0000 C   0  0  0  0  0  0
   23.8433   -0.0523    0.0000 C   0  0
   24.9937   -0.7320    0.0000 C   0  0
   26.1440   -0.0523    0.0000 C   0  0
   24.9937   -2.0654    0.0000 C   0  0
   22.8499   -2.0392    0.0000 O   0  0
   23.7910   -3.0066    0.0000 C   0  0
   25.0982   -2.6405    0.0000 O   0  0
   23.4512   -4.2876    0.0000 C   0  0
   21.5949   -2.8236    0.0000 H   0  0
   16.7844   -5.5425    0.0000 H   0  0
   15.6341   -7.5295    0.0000 H   0  0
   15.6341   -3.5294    0.0000 C   0  0
   13.8040   -8.0262    0.0000 C   0  0
   15.1374   -8.0262    0.0000 C   0  0
   12.1831   -6.8759    0.0000 O   0  0
   11.5034  -11.5818    0.0000 O   0  0
    9.6210   -8.2876    0.0000 C   0  0
    8.9412   -9.4380    0.0000 C   0  0  0  0  0  0
   10.2223   -9.0720    0.0000 C   0  0
   11.5034   -9.4380    0.0000 C   0  0
   12.1570   -8.2876    0.0000 C   0  0  0  0  0  0
   10.8759   -8.6537    0.0000 O   0  0
    8.9412  -12.8628    0.0000 C   0  0
    8.2876  -14.0132    0.0000 C   0  0  0  0  0  0
    9.5687  -13.6472    0.0000 C   0  0
   10.8498  -14.0132    0.0000 C   0  0
   11.5034  -12.8628    0.0000 C   0  0  0  0  0  0
   10.2223  -13.2289    0.0000 O   0  0
    8.2876  -15.3465    0.0000 O   0  0
    5.6994  -16.4969    0.0000 C   0  0
    5.0196  -17.6472    0.0000 C   0  0  0  0  0  0
    6.3007  -17.2812    0.0000 C   0  0
    7.5818  -17.6472    0.0000 C   0  0
    8.2354  -16.4969    0.0000 C   0  0  0  0  0  0
    6.9543  -16.8629    0.0000 O   0  0
    6.3007  -15.9478    0.0000 O   0  0
    5.0196  -16.2877    0.0000 C   0  0  0  0  0  0
    4.3399  -15.1374    0.0000 O   0  0
    3.0588  -15.4772    0.0000 C   0  0
    1.7778  -15.1374    0.0000 C   0  0  0  0  0  0
    2.4314  -16.2877    0.0000 C   0  0
    3.7386  -15.9478    0.0000 C   0  0
   10.2223   -7.7386    0.0000 O   0  0
    8.9412  -10.7713    0.0000 O   0  0
    7.6602  -11.1112    0.0000 C   0  0  0  0  0  0
    7.0066   -9.9609    0.0000 O   0  0
    5.6994  -10.3007    0.0000 C   0  0
    4.4183   -9.9609    0.0000 C   0  0  0  0  0  0
    5.0981  -11.1112    0.0000 C   0  0
    6.3791  -10.7713    0.0000 C   0  0
    3.7909  -10.7713    0.0000 O   0  0
    3.1373  -14.3269    0.0000 O   0  0
    1.2549  -11.8432    0.0000 C   0  0
    0.5752  -12.9936    0.0000 C   0  0  0  0  0  0
    1.8562  -12.6276    0.0000 C   0  0
    3.1373  -12.9936    0.0000 C   0  0
    3.7909  -11.8432    0.0000 C   0  0  0  0  0  0
    2.5360  -12.2092    0.0000 O   0  0
    1.8562  -11.2942    0.0000 O   0  0
    0.9150  -10.3530    0.0000 C   0  0
    0.5752  -14.3269    0.0000 O   0  0
    4.3922  -17.0982    0.0000 O   0  0
    1.1503  -16.1047    0.0000 O   0  0
    0.0000  -16.6276    0.0000 C   0  0
    0.6275  -15.8171    0.0000 O   0  0
    7.5818  -18.9805    0.0000 O   0  0
    5.0196  -18.9805    0.0000 O   0  0
   10.8498  -15.3465    0.0000 O   0  0
    9.5687  -12.3138    0.0000 O   0  0
    8.9412  -11.5295    0.0000 C   0  0
    7.0327  -11.9217    0.0000 O   0  0
    3.1111  -10.1700    0.0000 O   0  0
    5.0458   -9.1504    0.0000 C   0  0
    6.3268   -8.7844    0.0000 O   0  0
   19.0590   -5.5425    0.0000 C   0  0
  1  2  1  0
  1  6  1  0
  2  3  1  0
  2 39  1  1
  3  4  1  0
  3 37  1  0
  3 38  1  0
  4  5  1  0
  4  7  1  0
  4 35  1  6
  5  6  1  0
  5 10  1  0
  5 36  1  1
  7  8  1  0
  8  9  2  0
  9 10  1  0
  9 11  1  0
 10 14  1  0
 10 34  1  1
 11 12  1  0
 11 15  1  0
 11 99  1  6
 12 13  1  0
 12 17  1  0
 12 20  1  1
 13 14  1  0
 15 16  1  0
 16 17  1  0
 17 18  1  0
 17 33  1  6
 18 19  1  0
 18 22  1  0
 18 23  1  6
 19 20  1  0
 20 21  2  0
 22 24  1  0
 24 25  1  0
 24 29  1  6
 25 26  1  0
 26 27  2  0
 26 28  1  0
 29 30  1  0
 30 31  2  0
 30 32  1  0
 39 45  1  0
 40 44  1  0
 40 51  1  0
 41 42  1  0
 41 46  1  0
 42 43  1  1
 42 68  1  0
 43 44  1  0
 43 67  1  0
 45 44  1  1
 45 46  1  0
 47 48  1  0
 47 52  1  0
 47 94  1  0
 48 49  1  1
 48 53  1  0
 49 50  1  0
 49 93  1  0
 51 50  1  1
 50 92  1  0
 51 52  1  0
 53 58  1  0
 54 55  1  0
 54 59  1  0
 55 56  1  1
 55 91  1  0
 56 57  1  0
 56 60  1  0
 58 57  1  1
 57 90  1  0
 58 59  1  0
 60 61  1  0
 61 62  1  0
 61 66  1  1
 62 63  1  0
 63 64  1  0
 64 65  1  1
 64 89  1  0
 65 66  1  0
 65 87  1  0
 66 86  1  0
 68 69  1  0
 69 70  1  0
 69 74  1  1
 70 71  1  0
 71 72  1  0
 71 97  1  0
 72 73  1  1
 72 96  1  0
 73 74  1  0
 73 75  1  0
 74 95  1  0
 75 81  1  0
 76 80  1  0
 77 78  1  0
 77 82  1  0
 78 79  1  1
 78 85  1  0
 79 80  1  0
 79 83  1  0
 81 80  1  1
 81 82  1  0
 83 84  1  0
 87 88  1  0
 97 98  1  0
M  END
$$$$
