# Supplementary material for: Structure-Based Screening of Deep-Sea Microbial Metabolites Against Plasmodium falciparum Dihydroorotate Dehydrogenase
Source: Biology (Basel). 2026 Feb 27;15(5):392. doi: 10.3390/biology15050392 (PMC12984942; doi:10.3390/biology15050392)
Supplement: Supplementary file 1 [file biology-15-00392-s001.zip › biology-4056089-supplementary/Supp Files/Supplementary Material S1-compounds_deepsea/compounds_deepsea/L14212_marinlit.mol]

14900/3
  SciTegic03261412092D

101111  0  0  1  0            999 V2000
   13.3870   -4.8823    0.0000 C   0  0
   13.3870   -6.2210    0.0000 C   0  0  0  0  0  0
   14.5420   -6.9035    0.0000 C   0  0
   15.6969   -6.2210    0.0000 C   0  0  0  0  0  0
   15.6969   -4.8823    0.0000 C   0  0  0  0  0  0
   14.5420   -4.2261    0.0000 C   0  0
   16.8519   -6.9035    0.0000 C   0  0
   17.9806   -6.2210    0.0000 C   0  0
   17.9806   -4.8823    0.0000 C   0  0
   16.8519   -4.2261    0.0000 C   0  0  0  0  0  0
   19.1355   -4.2261    0.0000 C   0  0  0  0  0  0
   19.1355   -2.8874    0.0000 C   0  0  0  0  0  0
   17.9806   -2.2312    0.0000 C   0  0
   16.8519   -2.8874    0.0000 C   0  0
   20.3955   -4.6198    0.0000 C   0  0
   21.1830   -3.5699    0.0000 C   0  0
   20.3955   -2.4937    0.0000 C   0  0  0  0  0  0
   20.3955   -1.1812    0.0000 C   0  0  0  0  0  0
   19.1355   -0.7612    0.0000 O   0  0
   18.5318   -1.6799    0.0000 C   0  0
   17.2194   -1.5749    0.0000 O   0  0
   21.4717   -0.3937    0.0000 C   0  0
   19.7393    0.0000    0.0000 C   0  0
   22.7842   -0.7350    0.0000 C   0  0  0  0  0  0
   23.9391   -0.0525    0.0000 C   0  0
   25.0941   -0.7350    0.0000 C   0  0
   26.2490   -0.0525    0.0000 C   0  0
   25.0941   -2.0737    0.0000 C   0  0
   22.9416   -2.0474    0.0000 O   0  0
   23.8866   -3.0186    0.0000 C   0  0
   25.1991   -2.6512    0.0000 O   0  0
   23.5454   -4.3048    0.0000 C   0  0
   21.6817   -2.8349    0.0000 H   0  0
   16.8519   -5.5648    0.0000 H   0  0
   15.6969   -7.5597    0.0000 H   0  0
   15.6969   -3.5436    0.0000 C   0  0
   13.8595   -8.0584    0.0000 C   0  0
   15.1982   -8.0584    0.0000 C   0  0
   12.2320   -6.9035    0.0000 O   0  0
   11.5496  -11.6283    0.0000 O   0  0
    9.6596   -8.3209    0.0000 C   0  0
    8.9772   -9.4759    0.0000 C   0  0  0  0  0  0
   10.2634   -9.1084    0.0000 C   0  0
   11.5496   -9.4759    0.0000 C   0  0
   12.2058   -8.3209    0.0000 C   0  0  0  0  0  0
   10.9196   -8.6884    0.0000 O   0  0
    8.9772  -12.9145    0.0000 C   0  0
    8.3209  -14.0695    0.0000 C   0  0  0  0  0  0
    9.6071  -13.7020    0.0000 C   0  0
   10.8933  -14.0695    0.0000 C   0  0
   11.5496  -12.9145    0.0000 C   0  0  0  0  0  0
   10.2634  -13.2820    0.0000 O   0  0
    8.3209  -15.4082    0.0000 O   0  0
    5.7223  -16.5631    0.0000 C   0  0
    5.0398  -17.7181    0.0000 C   0  0  0  0  0  0
    6.3260  -17.3506    0.0000 C   0  0
    7.6122  -17.7181    0.0000 C   0  0
    8.2684  -16.5631    0.0000 C   0  0  0  0  0  0
    6.9822  -16.9306    0.0000 O   0  0
    6.3260  -16.0119    0.0000 O   0  0
    5.0398  -16.3531    0.0000 C   0  0  0  0  0  0
    4.3573  -15.1982    0.0000 O   0  0
    3.0711  -15.5394    0.0000 C   0  0
    1.7849  -15.1982    0.0000 C   0  0  0  0  0  0
    2.4412  -16.3531    0.0000 C   0  0
    3.7536  -16.0119    0.0000 C   0  0
   10.2634   -7.7697    0.0000 O   0  0
    8.9772  -10.8146    0.0000 O   0  0
    7.6910  -11.1558    0.0000 C   0  0  0  0  0  0
    7.0347  -10.0009    0.0000 O   0  0
    5.7223  -10.3421    0.0000 C   0  0
    4.4361  -10.0009    0.0000 C   0  0  0  0  0  0
    5.1186  -11.1558    0.0000 C   0  0
    6.4048  -10.8146    0.0000 C   0  0
    3.8061  -10.8146    0.0000 O   0  0
    3.1499  -14.3845    0.0000 O   0  0
    1.2600  -11.8908    0.0000 C   0  0
    0.5775  -13.0458    0.0000 C   0  0  0  0  0  0
    1.8637  -12.6783    0.0000 C   0  0
    3.1499  -13.0458    0.0000 C   0  0
    3.8061  -11.8908    0.0000 C   0  0  0  0  0  0
    2.5462  -12.2583    0.0000 O   0  0
    1.8637  -11.3396    0.0000 O   0  0
    0.9187  -10.3946    0.0000 C   0  0
    0.5775  -14.0170    0.0000 O   0  0
    4.4098  -17.1669    0.0000 O   0  0
    1.1550  -16.1694    0.0000 O   0  0
    0.0000  -16.6944    0.0000 C   0  0
    0.6300  -15.8807    0.0000 O   0  0
    7.6122  -19.0568    0.0000 O   0  0
    5.0398  -19.0568    0.0000 O   0  0
   10.8933  -15.4082    0.0000 O   0  0
    9.6071  -12.3633    0.0000 O   0  0
    8.9772  -11.5758    0.0000 C   0  0
    7.0610  -11.9696    0.0000 O   0  0
    3.1236  -10.2109    0.0000 O   0  0
    5.0661   -9.1872    0.0000 C   0  0
    6.3523   -8.8197    0.0000 O   0  0
    2.4149  -14.3845    0.0000 C   0  0
    1.3912  -14.8307    0.0000 O   0  0
   19.1355   -5.5648    0.0000 C   0  0
  1  6  1  0
  1  2  1  0
  2 39  1  1
  2  3  1  0
  3 38  1  0
  3 37  1  0
  3  4  1  0
  4 35  1  6
  4  7  1  0
  4  5  1  0
  5 36  1  1
  5 10  1  0
  5  6  1  0
  7  8  1  0
  8  9  2  0
  9 11  1  0
  9 10  1  0
 10 34  1  1
 10 14  1  0
 11 15  1  0
 11 12  1  0
 11101  1  6
 12 20  1  1
 12 17  1  0
 12 13  1  0
 13 14  1  0
 15 16  1  0
 16 17  1  0
 17 33  1  6
 17 18  1  0
 18 23  1  6
 18 22  1  0
 18 19  1  0
 19 20  1  0
 20 21  2  0
 22 24  1  0
 24 29  1  6
 24 25  1  0
 25 26  1  0
 26 28  1  0
 26 27  2  0
 29 30  1  0
 30 32  1  0
 30 31  2  0
 39 45  1  0
 40 51  1  0
 40 44  1  0
 41 46  1  0
 41 42  1  0
 42 68  1  0
 42 43  1  1
 43 67  1  0
 43 44  1  0
 45 44  1  1
 45 46  1  0
 47 94  1  0
 47 52  1  0
 47 48  1  0
 48 53  1  0
 48 49  1  1
 49 93  1  0
 49 50  1  0
 50 92  1  0
 51 50  1  1
 51 52  1  0
 53 58  1  0
 54 59  1  0
 54 55  1  0
 55 91  1  0
 55 56  1  1
 56 60  1  0
 56 57  1  0
 57 90  1  0
 58 57  1  1
 58 59  1  0
 60 61  1  0
 61 66  1  1
 61 62  1  0
 62 63  1  0
 63 64  1  0
 63 99  1  0
 64 89  1  0
 64 65  1  1
 65 87  1  0
 65 66  1  0
 66 86  1  0
 68 69  1  0
 69 74  1  1
 69 70  1  0
 70 71  1  0
 71 97  1  0
 71 72  1  0
 72 96  1  0
 72 73  1  1
 73 75  1  0
 73 74  1  0
 74 95  1  0
 75 81  1  0
 76 80  1  0
 77 82  1  0
 77 78  1  0
 78 85  1  0
 78 79  1  1
 79 83  1  0
 79 80  1  0
 81 80  1  1
 81 82  1  0
 83 84  1  0
 87 88  1  0
 97 98  1  0
 99100  1  0
M  END
$$$$
