# Supplementary material for: Structure-Based Screening of Deep-Sea Microbial Metabolites Against Plasmodium falciparum Dihydroorotate Dehydrogenase
Source: Biology (Basel). 2026 Feb 27;15(5):392. doi: 10.3390/biology15050392 (PMC12984942; doi:10.3390/biology15050392)
Supplement: Supplementary file 1 [file biology-15-00392-s001.zip › biology-4056089-supplementary/Supp Files/Supplementary Material S1-compounds_deepsea/compounds_deepsea/L14213_marinlit.mol]

14900/4
  SciTegic03261412092D

 89 98  0  0  1  0            999 V2000
   13.3065   -4.8530    0.0000 C   0  0
   13.3065   -6.1836    0.0000 C   0  0  0  0  0  0
   14.4545   -6.8620    0.0000 C   0  0
   15.6026   -6.1836    0.0000 C   0  0  0  0  0  0
   15.6026   -4.8530    0.0000 C   0  0  0  0  0  0
   14.4545   -4.2007    0.0000 C   0  0
   16.7506   -6.8620    0.0000 C   0  0
   17.8725   -6.1836    0.0000 C   0  0
   17.8725   -4.8530    0.0000 C   0  0
   16.7506   -4.2007    0.0000 C   0  0  0  0  0  0
   19.0205   -4.2007    0.0000 C   0  0  0  0  0  0
   19.0205   -2.8700    0.0000 C   0  0  0  0  0  0
   17.8725   -2.2178    0.0000 C   0  0
   16.7506   -2.8700    0.0000 C   0  0
   20.2729   -4.5921    0.0000 C   0  0
   21.0556   -3.5484    0.0000 C   0  0
   20.2729   -2.4787    0.0000 C   0  0  0  0  0  0
   20.2729   -1.1741    0.0000 C   0  0  0  0  0  0
   19.0205   -0.7566    0.0000 O   0  0
   18.4204   -1.6698    0.0000 C   0  0
   17.1158   -1.5655    0.0000 O   0  0
   21.3426   -0.3914    0.0000 C   0  0
   19.6206    0.0000    0.0000 C   0  0
   22.6472   -0.7306    0.0000 C   0  0  0  0  0  0
   23.7952   -0.0522    0.0000 C   0  0
   24.9432   -0.7306    0.0000 C   0  0
   26.0912   -0.0522    0.0000 C   0  0
   24.9432   -2.0612    0.0000 C   0  0
   22.8037   -2.0351    0.0000 O   0  0
   23.7430   -3.0005    0.0000 C   0  0
   25.0476   -2.6352    0.0000 O   0  0
   23.4038   -4.2790    0.0000 C   0  0
   21.5513   -2.8179    0.0000 H   0  0
   16.7506   -5.5313    0.0000 H   0  0
   15.6026   -7.5143    0.0000 H   0  0
   15.6026   -3.5223    0.0000 C   0  0
   13.7762   -8.0100    0.0000 C   0  0
   15.1068   -8.0100    0.0000 C   0  0
   12.1585   -6.8620    0.0000 O   0  0
   11.4801  -11.5584    0.0000 O   0  0
    9.6016   -8.2709    0.0000 C   0  0
    8.9232   -9.4189    0.0000 C   0  0  0  0  0  0
   10.2017   -9.0537    0.0000 C   0  0
   11.4801   -9.4189    0.0000 C   0  0
   12.1324   -8.2709    0.0000 C   0  0  0  0  0  0
   10.8539   -8.6362    0.0000 O   0  0
    8.9232  -12.8369    0.0000 C   0  0
    8.2709  -13.9849    0.0000 C   0  0  0  0  0  0
    9.5494  -13.6196    0.0000 C   0  0
   10.8279  -13.9849    0.0000 C   0  0
   11.4801  -12.8369    0.0000 C   0  0  0  0  0  0
   10.2017  -13.2022    0.0000 O   0  0
    8.2709  -15.3155    0.0000 O   0  0
    5.6879  -16.4636    0.0000 C   0  0
    5.0095  -17.6116    0.0000 C   0  0  0  0  0  0
    6.2880  -17.2463    0.0000 C   0  0
    7.5665  -17.6116    0.0000 C   0  0
    8.2187  -16.4636    0.0000 C   0  0  0  0  0  0
    6.9403  -16.8288    0.0000 O   0  0
    6.2880  -15.9156    0.0000 O   0  0
    5.0095  -16.2548    0.0000 C   0  0  0  0  0  0
    4.3311  -15.1068    0.0000 O   0  0
    3.0527  -15.4460    0.0000 C   0  0
    1.7742  -15.1068    0.0000 C   0  0  0  0  0  0
    2.4265  -16.2548    0.0000 C   0  0
    3.7310  -15.9156    0.0000 C   0  0
   10.2017   -7.7230    0.0000 O   0  0
    8.9232  -10.7496    0.0000 O   0  0
    7.6447  -11.0888    0.0000 C   0  0  0  0  0  0
    6.9924   -9.9408    0.0000 O   0  0
    5.6879  -10.2799    0.0000 C   0  0
    4.4094   -9.9408    0.0000 C   0  0  0  0  0  0
    5.0878  -11.0888    0.0000 C   0  0
    6.3663  -10.7496    0.0000 C   0  0
    3.7832  -10.7496    0.0000 O   0  0
    4.3833  -17.0637    0.0000 O   0  0
    1.1480  -16.0722    0.0000 O   0  0
    0.0000  -16.5940    0.0000 C   0  0
    0.6262  -15.7852    0.0000 O   0  0
    7.5665  -18.9422    0.0000 O   0  0
    5.0095  -18.9422    0.0000 O   0  0
   10.8279  -15.3155    0.0000 O   0  0
    9.5494  -12.2890    0.0000 O   0  0
    8.9232  -11.5062    0.0000 C   0  0
    7.0185  -11.8976    0.0000 O   0  0
    3.1049  -10.1495    0.0000 O   0  0
    5.0356   -9.1319    0.0000 C   0  0
    6.3141   -8.7667    0.0000 O   0  0
   19.0205   -5.5313    0.0000 C   0  0
  1  2  1  0
  1  6  1  0
  2  3  1  0
  2 39  1  1
  3  4  1  0
  3 37  1  0
  3 38  1  0
  4  5  1  0
  4  7  1  0
  4 35  1  6
  5  6  1  0
  5 10  1  0
  5 36  1  1
  7  8  1  0
  8  9  2  0
  9 10  1  0
  9 11  1  0
 10 14  1  0
 10 34  1  1
 11 12  1  0
 11 15  1  0
 11 89  1  6
 12 13  1  0
 12 17  1  0
 12 20  1  1
 13 14  1  0
 15 16  1  0
 16 17  1  0
 17 18  1  0
 17 33  1  6
 18 19  1  0
 18 22  1  0
 18 23  1  6
 19 20  1  0
 20 21  2  0
 22 24  1  0
 24 25  1  0
 24 29  1  6
 25 26  1  0
 26 27  2  0
 26 28  1  0
 29 30  1  0
 30 31  2  0
 30 32  1  0
 39 45  1  0
 40 44  1  0
 40 51  1  0
 41 42  1  0
 41 46  1  0
 42 43  1  1
 42 68  1  0
 43 44  1  0
 43 67  1  0
 45 44  1  1
 45 46  1  0
 47 48  1  0
 47 52  1  0
 47 84  1  0
 48 49  1  1
 48 53  1  0
 49 50  1  0
 49 83  1  0
 51 50  1  1
 50 82  1  0
 51 52  1  0
 53 58  1  0
 54 55  1  0
 54 59  1  0
 55 56  1  1
 55 81  1  0
 56 57  1  0
 56 60  1  0
 58 57  1  1
 57 80  1  0
 58 59  1  0
 60 61  1  0
 61 62  1  0
 61 66  1  1
 62 63  1  0
 63 64  1  0
 64 65  1  1
 64 79  1  0
 65 66  1  0
 65 77  1  0
 66 76  1  0
 68 69  1  0
 69 70  1  0
 69 74  1  1
 70 71  1  0
 71 72  1  0
 71 87  1  0
 72 73  1  1
 72 86  1  0
 73 74  1  0
 73 75  1  0
 74 85  1  0
 77 78  1  0
 87 88  1  0
M  END
$$$$
