# Supplementary material for: Structure-Based Screening of Deep-Sea Microbial Metabolites Against Plasmodium falciparum Dihydroorotate Dehydrogenase
Source: Biology (Basel). 2026 Feb 27;15(5):392. doi: 10.3390/biology15050392 (PMC12984942; doi:10.3390/biology15050392)
Supplement: Supplementary file 1 [file biology-15-00392-s001.zip › biology-4056089-supplementary/Supp Files/Supplementary Material S1-compounds_deepsea/compounds_deepsea/L14214_marinlit.mol]

14900/5
  SciTegic03261412092D

 91100  0  0  1  0            999 V2000
   13.3057   -4.8527    0.0000 C   0  0
   13.3057   -6.1832    0.0000 C   0  0  0  0  0  0
   14.4536   -6.8616    0.0000 C   0  0
   15.6016   -6.1832    0.0000 C   0  0  0  0  0  0
   15.6016   -4.8527    0.0000 C   0  0  0  0  0  0
   14.4536   -4.2004    0.0000 C   0  0
   16.7495   -6.8616    0.0000 C   0  0
   17.8714   -6.1832    0.0000 C   0  0
   17.8714   -4.8527    0.0000 C   0  0
   16.7495   -4.2004    0.0000 C   0  0  0  0  0  0
   19.0193   -4.2004    0.0000 C   0  0  0  0  0  0
   19.0193   -2.8699    0.0000 C   0  0  0  0  0  0
   17.8714   -2.2176    0.0000 C   0  0
   16.7495   -2.8699    0.0000 C   0  0
   20.2716   -4.5918    0.0000 C   0  0
   21.0543   -3.5482    0.0000 C   0  0
   20.2716   -2.4785    0.0000 C   0  0  0  0  0  0
   20.2716   -1.1740    0.0000 C   0  0  0  0  0  0
   19.0193   -0.7566    0.0000 O   0  0
   18.4192   -1.6697    0.0000 C   0  0
   17.1148   -1.5654    0.0000 O   0  0
   21.3413   -0.3913    0.0000 C   0  0
   19.6194    0.0000    0.0000 C   0  0
   22.6458   -0.7305    0.0000 C   0  0  0  0  0  0
   23.7937   -0.0522    0.0000 C   0  0
   24.9416   -0.7305    0.0000 C   0  0
   26.0896   -0.0522    0.0000 C   0  0
   24.9416   -2.0611    0.0000 C   0  0
   22.8023   -2.0350    0.0000 O   0  0
   23.7415   -3.0003    0.0000 C   0  0
   25.0460   -2.6350    0.0000 O   0  0
   23.4024   -4.2787    0.0000 C   0  0
   21.5500   -2.8177    0.0000 H   0  0
   16.7495   -5.5310    0.0000 H   0  0
   15.6016   -7.5138    0.0000 H   0  0
   15.6016   -3.5221    0.0000 C   0  0
   13.7753   -8.0095    0.0000 C   0  0
   15.1059   -8.0095    0.0000 C   0  0
   12.1577   -6.8616    0.0000 O   0  0
   11.4794  -11.5577    0.0000 O   0  0
    9.6010   -8.2704    0.0000 C   0  0
    8.9226   -9.4183    0.0000 C   0  0  0  0  0  0
   10.2010   -9.0531    0.0000 C   0  0
   11.4794   -9.4183    0.0000 C   0  0
   12.1317   -8.2704    0.0000 C   0  0  0  0  0  0
   10.8533   -8.6357    0.0000 O   0  0
    8.9226  -12.8361    0.0000 C   0  0
    8.2704  -13.9840    0.0000 C   0  0  0  0  0  0
    9.5488  -13.6188    0.0000 C   0  0
   10.8272  -13.9840    0.0000 C   0  0
   11.4794  -12.8361    0.0000 C   0  0  0  0  0  0
   10.2010  -13.2013    0.0000 O   0  0
    8.2704  -15.3146    0.0000 O   0  0
    5.6875  -16.4625    0.0000 C   0  0
    5.0092  -17.6105    0.0000 C   0  0  0  0  0  0
    6.2876  -17.2452    0.0000 C   0  0
    7.5660  -17.6105    0.0000 C   0  0
    8.2182  -16.4625    0.0000 C   0  0  0  0  0  0
    6.9398  -16.8278    0.0000 O   0  0
    6.2876  -15.9146    0.0000 O   0  0
    5.0092  -16.2538    0.0000 C   0  0  0  0  0  0
    4.3309  -15.1059    0.0000 O   0  0
    3.0525  -15.4450    0.0000 C   0  0
    1.7741  -15.1059    0.0000 C   0  0  0  0  0  0
    2.4263  -16.2538    0.0000 C   0  0
    3.7308  -15.9146    0.0000 C   0  0
   10.2010   -7.7225    0.0000 O   0  0
    8.9226  -10.7489    0.0000 O   0  0
    7.6442  -11.0881    0.0000 C   0  0  0  0  0  0
    6.9920   -9.9401    0.0000 O   0  0
    5.6875  -10.2793    0.0000 C   0  0
    4.4091   -9.9401    0.0000 C   0  0  0  0  0  0
    5.0875  -11.0881    0.0000 C   0  0
    6.3659  -10.7489    0.0000 C   0  0
    3.7830  -10.7489    0.0000 O   0  0
    4.3831  -17.0626    0.0000 O   0  0
    1.1479  -16.0712    0.0000 O   0  0
    0.0000  -16.5930    0.0000 C   0  0
    0.6262  -15.7842    0.0000 O   0  0
    7.5660  -18.9410    0.0000 O   0  0
    5.0092  -18.9410    0.0000 O   0  0
   10.8272  -15.3146    0.0000 O   0  0
    9.5488  -12.2882    0.0000 O   0  0
    8.9226  -11.5055    0.0000 C   0  0
    7.0181  -11.8969    0.0000 O   0  0
    3.1047  -10.1488    0.0000 O   0  0
    5.0353   -9.1314    0.0000 C   0  0
    6.3137   -8.7661    0.0000 O   0  0
    2.4002  -14.2971    0.0000 C   0  0
    1.0958  -13.9579    0.0000 O   0  0
   19.0193   -5.5310    0.0000 C   0  0
  1  6  1  0
  1  2  1  0
  2 39  1  1
  2  3  1  0
  3 38  1  0
  3 37  1  0
  3  4  1  0
  4 35  1  6
  4  7  1  0
  4  5  1  0
  5 36  1  1
  5 10  1  0
  5  6  1  0
  7  8  1  0
  8  9  2  0
  9 11  1  0
  9 10  1  0
 10 34  1  1
 10 14  1  0
 11 15  1  0
 11 12  1  0
 11 91  1  6
 12 20  1  1
 12 17  1  0
 12 13  1  0
 13 14  1  0
 15 16  1  0
 16 17  1  0
 17 33  1  6
 17 18  1  0
 18 23  1  6
 18 22  1  0
 18 19  1  0
 19 20  1  0
 20 21  2  0
 22 24  1  0
 24 29  1  6
 24 25  1  0
 25 26  1  0
 26 28  1  0
 26 27  2  0
 29 30  1  0
 30 32  1  0
 30 31  2  0
 39 45  1  0
 40 51  1  0
 40 44  1  0
 41 46  1  0
 41 42  1  0
 42 68  1  0
 42 43  1  1
 43 67  1  0
 43 44  1  0
 45 44  1  1
 45 46  1  0
 47 84  1  0
 47 52  1  0
 47 48  1  0
 48 53  1  0
 48 49  1  1
 49 83  1  0
 49 50  1  0
 50 82  1  0
 51 50  1  1
 51 52  1  0
 53 58  1  0
 54 59  1  0
 54 55  1  0
 55 81  1  0
 55 56  1  1
 56 60  1  0
 56 57  1  0
 57 80  1  0
 58 57  1  1
 58 59  1  0
 60 61  1  0
 61 66  1  1
 61 62  1  0
 62 63  1  0
 63 64  1  0
 63 89  1  0
 64 79  1  0
 64 65  1  1
 65 77  1  0
 65 66  1  0
 66 76  1  0
 68 69  1  0
 69 74  1  1
 69 70  1  0
 70 71  1  0
 71 87  1  0
 71 72  1  0
 72 86  1  0
 72 73  1  1
 73 75  1  0
 73 74  1  0
 74 85  1  0
 77 78  1  0
 87 88  1  0
 89 90  1  0
M  END
$$$$
