# Supplementary material for: Structure-Based Screening of Deep-Sea Microbial Metabolites Against Plasmodium falciparum Dihydroorotate Dehydrogenase
Source: Biology (Basel). 2026 Feb 27;15(5):392. doi: 10.3390/biology15050392 (PMC12984942; doi:10.3390/biology15050392)
Supplement: Supplementary file 1 [file biology-15-00392-s001.zip › biology-4056089-supplementary/Supp Files/Supplementary Material S1-compounds_deepsea/compounds_deepsea/L14362_marinlit.mol]

15075/1
  SciTegic03261412062D

 16 15  0  0  1  0            999 V2000
    0.0000   -0.9444    0.0000 C   0  0
    0.0000   -2.2728    0.0000 C   0  0
    1.1519   -2.9369    0.0000 C   0  0
    2.3039   -2.2728    0.0000 C   0  0
    3.4558   -2.9369    0.0000 C   0  0
    4.6078   -2.2728    0.0000 C   0  0  0  0  0  0
    5.7701   -2.9369    0.0000 C   0  0
    4.6078   -0.9444    0.0000 S   0  0
    6.9220   -2.2728    0.0000 C   0  0  0  0  0  0
    8.0740   -2.9369    0.0000 C   0  0
    6.9220   -0.9444    0.0000 C   0  0
    9.2259   -2.2728    0.0000 C   0  0
   10.3779   -2.9369    0.0000 C   0  0
    3.3313   -1.2869    0.0000 O   0  0
    3.6738    0.0000    0.0000 O   0  0
    5.7701   -0.2802    0.0000 S   0  0
  1  2  1  0
  2  3  2  0
  3  4  1  0
  4  5  1  0
  5  6  1  0
  6  7  1  0
  6  8  1  1
  7  9  1  0
  8 14  2  0
  8 15  2  0
  8 16  1  0
  9 10  1  0
  9 11  1  1
 10 12  1  0
 12 13  1  0
M  END
$$$$
