# Supplementary material for: Structure-Based Screening of Deep-Sea Microbial Metabolites Against Plasmodium falciparum Dihydroorotate Dehydrogenase
Source: Biology (Basel). 2026 Feb 27;15(5):392. doi: 10.3390/biology15050392 (PMC12984942; doi:10.3390/biology15050392)
Supplement: Supplementary file 1 [file biology-15-00392-s001.zip › biology-4056089-supplementary/Supp Files/Supplementary Material S1-compounds_deepsea/compounds_deepsea/L15049_marinlit.mol]

15794/4
  SciTegic03261412112D

 16 18  0  0  1  0            999 V2000
    2.3086   -1.9929    0.0000 C   0  0
    2.3086   -3.3281    0.0000 C   0  0
    3.4597   -3.9924    0.0000 C   0  0  0  0  0  0
    4.6107   -3.3281    0.0000 C   0  0  0  0  0  0
    4.6107   -1.9929    0.0000 C   0  0  0  0  0  0
    3.4597   -1.3352    0.0000 C   0  0
    3.4597    0.0000    0.0000 O   0  0
    1.1576   -3.9924    0.0000 O   0  0
    0.0000   -3.3281    0.0000 C   0  0
    3.7425   -5.2881    0.0000 O   0  0
    5.0579   -5.4263    0.0000 C   0  0  0  0  0  0
    5.5907   -4.2160    0.0000 C   0  0
    5.7617   -2.6572    0.0000 O   0  0
    5.5578   -1.0458    0.0000 C   0  0
    5.7288   -6.5773    0.0000 C   0  0
    2.5191   -4.9396    0.0000 O   0  0
  1  2  2  0
  1  6  1  0
  2  3  1  0
  2  8  1  0
  3  4  1  0
  3 10  1  0
  3 16  1  6
  4  5  1  0
  4 12  1  0
  4 13  1  6
  5  6  1  0
  5 13  1  6
  5 14  1  0
  6  7  2  0
  8  9  1  0
 10 11  1  0
 11 12  1  0
 11 15  1  1
M  END
$$$$
