# Supplementary material for: Structure-Based Screening of Deep-Sea Microbial Metabolites Against Plasmodium falciparum Dihydroorotate Dehydrogenase
Source: Biology (Basel). 2026 Feb 27;15(5):392. doi: 10.3390/biology15050392 (PMC12984942; doi:10.3390/biology15050392)
Supplement: Supplementary file 1 [file biology-15-00392-s001.zip › biology-4056089-supplementary/Supp Files/Supplementary Material S1-compounds_deepsea/compounds_deepsea/L15051_marinlit.mol]

15794/6
  SciTegic03261412112D

 17 17  0  0  0  0            999 V2000
    2.3054   -1.9830    0.0000 C   0  0
    2.3054   -3.3130    0.0000 C   0  0
    3.4581   -3.9821    0.0000 C   0  0
    4.6028   -3.3130    0.0000 C   0  0
    4.6028   -1.9830    0.0000 C   0  0
    3.4581   -1.3301    0.0000 C   0  0
    3.4581    0.0000    0.0000 O   0  0
    3.4581   -5.3122    0.0000 O   0  0
    1.1527   -3.9821    0.0000 O   0  0
    0.0000   -3.3130    0.0000 C   0  0
    5.7555   -1.3220    0.0000 C   0  0
    5.7555   -3.9821    0.0000 C   0  0
    6.9082   -3.3130    0.0000 C   0  0
    8.0609   -3.9821    0.0000 C   0  0
    6.9082   -1.9830    0.0000 O   0  0
    1.1608   -1.3139    0.0000 C   0  0
    0.0000   -1.9830    0.0000 O   0  0
  1  2  2  0
  1  6  1  0
  1 16  1  0
  2  3  1  0
  2  9  1  0
  3  4  1  0
  3  8  2  0
  4  5  2  0
  4 12  1  0
  5  6  1  0
  5 11  1  0
  6  7  2  0
  9 10  1  0
 12 13  1  0
 13 14  1  0
 13 15  1  0
 16 17  1  0
M  END
$$$$
