# Supplementary material for: Structure-Based Screening of Deep-Sea Microbial Metabolites Against Plasmodium falciparum Dihydroorotate Dehydrogenase
Source: Biology (Basel). 2026 Feb 27;15(5):392. doi: 10.3390/biology15050392 (PMC12984942; doi:10.3390/biology15050392)
Supplement: Supplementary file 1 [file biology-15-00392-s001.zip › biology-4056089-supplementary/Supp Files/Supplementary Material S1-compounds_deepsea/compounds_deepsea/L15052_marinlit.mol]

15794/7
  SciTegic03261412112D

 14 14  0  0  0  0            999 V2000
    2.3061   -1.9836    0.0000 C   0  0
    2.3061   -3.3141    0.0000 C   0  0
    3.4592   -3.9833    0.0000 C   0  0
    4.6042   -3.3141    0.0000 C   0  0
    4.6042   -1.9836    0.0000 C   0  0
    3.4592   -1.3305    0.0000 C   0  0
    3.4592    0.0000    0.0000 O   0  0
    1.1531   -3.9833    0.0000 O   0  0
    0.0000   -3.3141    0.0000 C   0  0
    5.7573   -3.9833    0.0000 C   0  0
    6.9103   -3.3141    0.0000 C   0  0
    8.0634   -3.9833    0.0000 C   0  0
    6.9103   -1.9836    0.0000 O   0  0
    5.7573   -1.3224    0.0000 C   0  0
  1  2  2  0
  1  6  1  0
  2  3  1  0
  2  8  1  0
  3  4  2  0
  4  5  1  0
  4 10  1  0
  5  6  2  0
  5 14  1  0
  6  7  1  0
  8  9  1  0
 10 11  1  0
 11 12  1  0
 11 13  1  0
M  END
$$$$
