# Supplementary material for: Structure-Based Screening of Deep-Sea Microbial Metabolites Against Plasmodium falciparum Dihydroorotate Dehydrogenase
Source: Biology (Basel). 2026 Feb 27;15(5):392. doi: 10.3390/biology15050392 (PMC12984942; doi:10.3390/biology15050392)
Supplement: Supplementary file 1 [file biology-15-00392-s001.zip › biology-4056089-supplementary/Supp Files/Supplementary Material S1-compounds_deepsea/compounds_deepsea/L15121_marinlit.mol]

15835/2
  SciTegic03261412112D

 22 23  0  0  1  0            999 V2000
    1.1527   -2.0015    0.0000 C   0  0
    1.1527   -3.3316    0.0000 C   0  0  0  0  0  0
    2.3055   -3.9903    0.0000 C   0  0
    3.4456   -3.3316    0.0000 C   0  0  0  0  0  0
    3.4456   -2.0015    0.0000 C   0  0  0  0  0  0
    2.3055   -1.3428    0.0000 C   0  0
    1.6341   -0.1900    0.0000 C   0  0
    2.9642   -0.1900    0.0000 C   0  0
    0.0000   -3.9903    0.0000 O   0  0
    4.5983   -3.9903    0.0000 C   0  0
    4.5983   -2.6602    0.0000 O   0  0
    4.5983   -1.3301    0.0000 C   0  0
    5.7511   -2.0015    0.0000 C   0  0
    6.9038   -1.3301    0.0000 C   0  0
    5.7511   -3.3316    0.0000 O   0  0
    8.0566   -2.0015    0.0000 C   0  0
    6.9038    0.0000    0.0000 C   0  0
    9.2093   -1.3301    0.0000 C   0  0
   10.3621   -2.0015    0.0000 C   0  0
   11.5148   -1.3301    0.0000 C   0  0
   12.6676   -2.0015    0.0000 O   0  0
   11.5148    0.0000    0.0000 C   0  0
  1  2  1  0
  1  6  1  0
  2  3  1  0
  2  9  1  1
  3  4  1  0
  4  5  1  0
  4 10  1  0
  4 11  1  6
  5  6  1  0
  5 11  1  6
  5 12  1  0
  6  7  1  0
  6  8  1  0
 12 13  1  0
 13 14  1  0
 13 15  2  0
 14 16  2  0
 14 17  1  0
 16 18  1  0
 18 19  2  0
 19 20  1  0
 20 21  2  0
 20 22  1  0
M  END
$$$$
