# Supplementary material for: Structure-Based Screening of Deep-Sea Microbial Metabolites Against Plasmodium falciparum Dihydroorotate Dehydrogenase
Source: Biology (Basel). 2026 Feb 27;15(5):392. doi: 10.3390/biology15050392 (PMC12984942; doi:10.3390/biology15050392)
Supplement: Supplementary file 1 [file biology-15-00392-s001.zip › biology-4056089-supplementary/Supp Files/Supplementary Material S1-compounds_deepsea/compounds_deepsea/L15250_marinlit.mol]

15967/1
  SciTegic03261412122D

 24 24  0  0  1  0            999 V2000
    1.1907   -2.0704    0.0000 C   0  0  0  0  0  0
    1.1907   -3.4431    0.0000 C   0  0
    0.0076   -1.3803    0.0000 C   0  0
    0.0076    0.0000    0.0000 O   0  0
    3.5645   -2.0704    0.0000 C   0  0
    2.3814   -1.3879    0.0000 C   0  0
    4.7551   -4.1333    0.0000 C   0  0
    5.9458   -3.4431    0.0000 C   0  0
    5.9458   -2.0704    0.0000 C   0  0
    4.7551   -1.3879    0.0000 C   0  0
    0.0000   -4.1333    0.0000 C   0  0
    0.0000   -5.5135    0.0000 C   0  0
    1.1907   -6.2037    0.0000 C   0  0  0  0  0  0
    2.3814   -5.5135    0.0000 C   0  0  0  0  0  0
    3.5645   -6.1885    0.0000 C   0  0
    4.7551   -5.5059    0.0000 C   0  0
    1.9263   -3.9057    0.0000 O   0  0
    1.1907   -7.5839    0.0000 C   0  0
    2.3814   -4.7020    0.0000 O   0  0
    3.5720   -7.5688    0.0000 O   0  0
    5.9458   -6.1961    0.0000 C   0  0
    7.1441   -5.5059    0.0000 C   0  0
    5.9458   -7.5688    0.0000 C   0  0
    7.1365   -1.3803    0.0000 C   0  0
  1  2  1  0
  1  3  1  6
  1  6  1  0
  2 17  2  0
  2 11  1  0
  3  4  1  0
  5  6  1  0
  5 10  1  0
  7  8  1  0
  7 16  2  0
  8  9  2  0
  9 10  1  0
  9 24  1  0
 11 12  1  0
 12 13  1  0
 13 18  1  6
 13 14  1  0
 14 19  1  6
 14 15  1  0
 15 16  1  0
 15 20  2  0
 16 21  1  0
 21 22  1  0
 21 23  1  0
M  END
$$$$
