# Supplementary material for: Structure-Based Screening of Deep-Sea Microbial Metabolites Against Plasmodium falciparum Dihydroorotate Dehydrogenase
Source: Biology (Basel). 2026 Feb 27;15(5):392. doi: 10.3390/biology15050392 (PMC12984942; doi:10.3390/biology15050392)
Supplement: Supplementary file 1 [file biology-15-00392-s001.zip › biology-4056089-supplementary/Supp Files/Supplementary Material S1-compounds_deepsea/compounds_deepsea/L15251_marinlit.mol]

15967/2
  SciTegic03261412122D

 25 26  0  0  1  0            999 V2000
    1.1876   -2.0651    0.0000 C   0  0  0  0  0  0
    1.1876   -3.4343    0.0000 C   0  0
    0.0076   -1.3767    0.0000 C   0  0
    0.0076    0.0000    0.0000 O   0  0
    3.5553   -2.0651    0.0000 C   0  0
    2.3753   -1.3843    0.0000 C   0  0
    4.7430   -4.1227    0.0000 C   0  0
    5.9306   -3.4343    0.0000 C   0  0  0  0  0  0
    5.9306   -2.0651    0.0000 C   0  0  0  0  0  0
    4.7430   -1.3843    0.0000 C   0  0
    0.0000   -4.1227    0.0000 C   0  0
    0.0000   -5.4994    0.0000 C   0  0
    1.1876   -6.1878    0.0000 C   0  0  0  0  0  0
    2.3753   -5.4994    0.0000 C   0  0  0  0  0  0
    3.5553   -6.1727    0.0000 C   0  0
    4.7430   -5.4919    0.0000 C   0  0
    1.9214   -3.8957    0.0000 O   0  0
    1.1876   -7.5645    0.0000 C   0  0
    2.3753   -4.6900    0.0000 O   0  0
    3.5629   -7.5494    0.0000 O   0  0
    5.9306   -6.1802    0.0000 C   0  0
    7.1258   -5.4919    0.0000 C   0  0
    5.9306   -7.5494    0.0000 C   0  0
    7.1182   -1.3767    0.0000 C   0  0
    7.1182   -2.7535    0.0000 O   0  0
  1  6  1  0
  1  3  1  6
  1  2  1  0
  2 11  1  0
  2 17  2  0
  3  4  1  0
  5 10  1  0
  5  6  1  0
  7 16  2  0
  7  8  1  0
  8  9  1  0
  8 25  1  1
  9 24  1  0
  9 10  1  0
  9 25  1  1
 11 12  1  0
 12 13  1  0
 13 14  1  0
 13 18  1  6
 14 15  1  0
 14 19  1  6
 15 20  2  0
 15 16  1  0
 16 21  1  0
 21 23  1  0
 21 22  1  0
M  END
$$$$
