# Supplementary material for: Structure-Based Screening of Deep-Sea Microbial Metabolites Against Plasmodium falciparum Dihydroorotate Dehydrogenase
Source: Biology (Basel). 2026 Feb 27;15(5):392. doi: 10.3390/biology15050392 (PMC12984942; doi:10.3390/biology15050392)
Supplement: Supplementary file 1 [file biology-15-00392-s001.zip › biology-4056089-supplementary/Supp Files/Supplementary Material S1-compounds_deepsea/compounds_deepsea/L15307_marinlit.mol]

16010/1
  SciTegic03261412122D

 27 31  0  0  1  0            999 V2000
    1.9802   -1.0706    0.0000 C   0  0  0  0  0  0
    1.3040   -2.2378    0.0000 C   0  0  0  0  0  0
    0.8130   -0.3944    0.0000 C   0  0
    3.2842   -0.7245    0.0000 C   0  0
    4.5882   -1.0706    0.0000 C   0  0  0  0  0  0
    1.9802   -3.4049    0.0000 C   0  0
    1.3040   -4.5802    0.0000 C   0  0
    0.1368   -2.9139    0.0000 O   0  0
    0.1368   -4.2662    0.0000 N   0  0
    1.9802   -5.7473    0.0000 C   0  0  0  0  0  0
    0.0000   -1.8916    0.0000 O   0  0
    5.2563   -2.2378    0.0000 C   0  0
    5.4012    0.0000    0.0000 C   0  0
    4.5882   -3.4049    0.0000 C   0  0
    6.6086   -2.2378    0.0000 O   0  0
    4.7170   -4.5802    0.0000 C   0  0
    3.4130   -4.0811    0.0000 C   0  0
    2.7610   -2.8254    0.0000 O   0  0
    3.4130   -5.4334    0.0000 C   0  0  0  0  0  0
    4.7170   -5.7795    0.0000 C   0  0
    2.9300   -6.6972    0.0000 C   0  0  0  0  0  0
    4.2340   -6.3510    0.0000 C   0  0  0  0  0  0
    5.5380   -6.6972    0.0000 C   0  0  0  0  0  0
    6.7052   -6.0291    0.0000 C   0  0
    2.5356   -4.7411    0.0000 O   0  0
    5.4414   -5.2966    0.0000 O   0  0
    2.9300   -8.0495    0.0000 O   0  0
  1  2  1  0
  1  3  1  1
  1  4  1  0
  2  6  1  0
  2  8  1  0
  2 11  1  1
  4  5  1  0
  5 12  1  0
  5 13  1  1
  6  7  1  0
 10  7  1  1
  7  9  2  0
  8  9  1  0
 10 21  1  0
 10 19  1  0
 12 14  1  0
 12 15  2  0
 14 16  2  0
 14 17  1  0
 16 19  1  0
 16 26  1  0
 17 18  2  0
 17 25  1  0
 19 20  1  0
 19 25  1  6
 20 23  1  0
 21 22  1  0
 21 27  1  6
 22 23  1  0
 22 26  1  1
 23 24  1  1
M  END
$$$$
