# Supplementary material for: Structure-Based Screening of Deep-Sea Microbial Metabolites Against Plasmodium falciparum Dihydroorotate Dehydrogenase
Source: Biology (Basel). 2026 Feb 27;15(5):392. doi: 10.3390/biology15050392 (PMC12984942; doi:10.3390/biology15050392)
Supplement: Supplementary file 1 [file biology-15-00392-s001.zip › biology-4056089-supplementary/Supp Files/Supplementary Material S1-compounds_deepsea/compounds_deepsea/L15308_marinlit.mol]

16010/2
  SciTegic03261412122D

 25 28  0  0  1  0            999 V2000
    1.9759   -1.0683    0.0000 C   0  0  0  0  0  0
    1.3012   -2.2329    0.0000 C   0  0
    0.8113   -0.3936    0.0000 C   0  0
    3.2771   -0.7229    0.0000 C   0  0
    4.5783   -1.0683    0.0000 C   0  0  0  0  0  0
    1.9759   -3.3976    0.0000 C   0  0
    1.3012   -4.5703    0.0000 C   0  0
    1.9759   -5.7350    0.0000 C   0  0  0  0  0  0
    0.0000   -1.8876    0.0000 O   0  0
    5.2450   -2.2329    0.0000 C   0  0
    5.3896    0.0000    0.0000 C   0  0
    4.5783   -3.3976    0.0000 C   0  0
    6.5944   -2.2329    0.0000 O   0  0
    4.7069   -4.5703    0.0000 C   0  0
    3.4056   -4.0723    0.0000 C   0  0
    2.7550   -2.8193    0.0000 O   0  0
    3.4056   -5.4217    0.0000 C   0  0  0  0  0  0
    4.7069   -5.7671    0.0000 C   0  0
    2.9237   -6.6828    0.0000 C   0  0  0  0  0  0
    4.2249   -6.3374    0.0000 C   0  0  0  0  0  0
    5.5261   -6.6828    0.0000 C   0  0  0  0  0  0
    6.6908   -6.0161    0.0000 C   0  0
    2.5301   -4.7310    0.0000 O   0  0
    5.4298   -5.2852    0.0000 O   0  0
    2.9237   -8.0322    0.0000 O   0  0
  1  4  1  0
  1  3  1  1
  1  2  1  0
  2  9  2  0
  2  6  1  0
  4  5  1  0
  5 11  1  1
  5 10  1  0
  6  7  2  0
  8  7  1  1
  8 17  1  0
  8 19  1  0
 10 13  2  0
 10 12  1  0
 12 15  1  0
 12 14  2  0
 14 24  1  0
 14 17  1  0
 15 23  1  0
 15 16  2  0
 17 23  1  6
 17 18  1  0
 18 21  1  0
 19 25  1  6
 19 20  1  0
 20 21  1  0
 20 24  1  1
 21 22  1  1
M  END
$$$$
