# Supplementary material for: Structure-Based Screening of Deep-Sea Microbial Metabolites Against Plasmodium falciparum Dihydroorotate Dehydrogenase
Source: Biology (Basel). 2026 Feb 27;15(5):392. doi: 10.3390/biology15050392 (PMC12984942; doi:10.3390/biology15050392)
Supplement: Supplementary file 1 [file biology-15-00392-s001.zip › biology-4056089-supplementary/Supp Files/Supplementary Material S1-compounds_deepsea/compounds_deepsea/L15309_marinlit.mol]

16010/3
  SciTegic03261412122D

 26 30  0  0  1  0            999 V2000
    1.6408   -1.0492    0.0000 C   0  0  0  0  0  0
    1.1281   -2.6663    0.0000 C   0  0
    0.4970   -0.3865    0.0000 C   0  0
    2.9188   -0.7100    0.0000 C   0  0
    4.1967   -1.0492    0.0000 C   0  0  0  0  0  0
    2.0826   -3.8417    0.0000 C   0  0  0  0  0  0
    0.8362   -4.8672    0.0000 C   0  0
    1.6408   -5.6324    0.0000 C   0  0  0  0  0  0
    0.0000   -3.0292    0.0000 O   0  0
    3.5341   -2.0826    0.0000 C   0  0
    5.0013    0.0000    0.0000 C   0  0
    3.5814   -3.4710    0.0000 C   0  0
    2.7294   -1.9011    0.0000 O   0  0
    3.9995   -4.9225    0.0000 C   0  0  0  0  0  0
    2.7531   -3.5499    0.0000 C   0  0
    2.2798   -2.7373    0.0000 O   0  0
    3.0529   -5.3248    0.0000 C   0  0  0  0  0  0
    4.3308   -5.6640    0.0000 C   0  0
    2.5796   -6.5633    0.0000 C   0  0  0  0  0  0
    4.1021   -7.0208    0.0000 C   0  0  0  0  0  0
    5.1355   -6.5633    0.0000 C   0  0  0  0  0  0
    6.2793   -5.9085    0.0000 C   0  0
    2.4139   -4.5675    0.0000 O   0  0
    5.2617   -5.3721    0.0000 O   0  0
    2.5796   -7.8886    0.0000 O   0  0
    0.6232   -3.8417    0.0000 H   0  0
  1  4  1  0
  1  3  1  1
  1  2  1  0
  2  9  2  0
  2  6  1  0
  4  5  1  0
  5 11  1  1
  5 10  1  0
  6 14  1  0
  6  7  1  0
  6 26  1  6
  8  7  1  1
  8 17  1  0
  8 19  1  0
 10 13  1  0
 10 12  2  0
 12 15  1  0
 14 12  1  6
 14 24  1  0
 14 17  1  0
 15 23  1  0
 15 16  2  0
 17 23  1  6
 17 18  1  0
 18 21  1  0
 19 25  1  6
 19 20  1  0
 20 21  1  0
 20 24  1  1
 21 22  1  1
M  END
$$$$
