# Supplementary material for: Structure-Based Screening of Deep-Sea Microbial Metabolites Against Plasmodium falciparum Dihydroorotate Dehydrogenase
Source: Biology (Basel). 2026 Feb 27;15(5):392. doi: 10.3390/biology15050392 (PMC12984942; doi:10.3390/biology15050392)
Supplement: Supplementary file 1 [file biology-15-00392-s001.zip › biology-4056089-supplementary/Supp Files/Supplementary Material S1-compounds_deepsea/compounds_deepsea/L15860_marinlit.mol]

16625/2
  SciTegic03261412172D

 19 21  0  0  0  0            999 V2000
    1.9340   -2.2502    0.0000 C   0  0
    2.2208   -3.5076    0.0000 C   0  0
    3.3900   -4.0738    0.0000 C   0  0
    4.5518   -3.5003    0.0000 C   0  0
    4.8313   -2.2502    0.0000 C   0  0
    4.0224   -1.2427    0.0000 C   0  0
    2.7429   -1.2501    0.0000 C   0  0
    0.6471   -2.1399    0.0000 C   0  0
    0.1397   -3.3311    0.0000 C   0  0
    1.1177   -4.1841    0.0000 C   0  0
    6.7064   -3.9562    0.0000 C   0  0
    6.9564   -2.7796    0.0000 C   0  0
    6.0740   -1.8751    0.0000 O   0  0
    1.1177   -5.4784    0.0000 C   0  0
    2.4046    0.0000    0.0000 C   0  0
    7.3535   -5.0739    0.0000 C   0  0
    0.0000   -6.1255    0.0000 O   0  0
    2.2428   -6.1255    0.0000 O   0  0
    3.3605   -5.4784    0.0000 C   0  0
  1  2  1  0
  1  7  1  0
  1  8  2  0
  2  3  2  0
  2 10  1  0
  3  4  1  0
  4  5  2  0
  4 11  1  0
  5  6  1  0
  5 13  1  0
  6  7  2  0
  7 15  1  0
  8  9  1  0
  9 10  2  0
 10 14  1  0
 11 12  2  0
 11 16  1  0
 12 13  1  0
 14 17  2  0
 14 18  1  0
 18 19  1  0
M  END
$$$$
