# Supplementary material for: Structure-Based Screening of Deep-Sea Microbial Metabolites Against Plasmodium falciparum Dihydroorotate Dehydrogenase
Source: Biology (Basel). 2026 Feb 27;15(5):392. doi: 10.3390/biology15050392 (PMC12984942; doi:10.3390/biology15050392)
Supplement: Supplementary file 1 [file biology-15-00392-s001.zip › biology-4056089-supplementary/Supp Files/Supplementary Material S1-compounds_deepsea/compounds_deepsea/L15861_marinlit.mol]

16625/3
  SciTegic03261412172D

 17 19  0  0  0  0            999 V2000
    1.9285   -2.2438    0.0000 C   0  0
    2.2145   -3.4977    0.0000 C   0  0
    3.3804   -4.0623    0.0000 C   0  0
    4.5390   -3.4977    0.0000 C   0  0
    4.8176   -2.2438    0.0000 C   0  0
    4.0110   -1.2392    0.0000 C   0  0
    2.7351   -1.2392    0.0000 C   0  0
    0.6453   -2.1338    0.0000 C   0  0
    0.1393   -3.3217    0.0000 C   0  0
    1.1146   -4.1723    0.0000 C   0  0
    6.6874   -3.9450    0.0000 C   0  0
    6.9368   -2.7718    0.0000 C   0  0
    6.0568   -1.8698    0.0000 O   0  0
    1.1146   -5.4629    0.0000 C   0  0
    2.3978    0.0000    0.0000 C   0  0
    7.3327   -5.0596    0.0000 C   0  0
    0.0000   -6.1082    0.0000 O   0  0
  1  2  1  0
  1  7  1  0
  1  8  2  0
  2  3  2  0
  2 10  1  0
  3  4  1  0
  4  5  2  0
  4 11  1  0
  5  6  1  0
  5 13  1  0
  6  7  2  0
  7 15  1  0
  8  9  1  0
  9 10  2  0
 10 14  1  0
 11 12  2  0
 11 16  1  0
 12 13  1  0
 14 17  2  0
M  END
$$$$
