# Supplementary material for: Structure-Based Screening of Deep-Sea Microbial Metabolites Against Plasmodium falciparum Dihydroorotate Dehydrogenase
Source: Biology (Basel). 2026 Feb 27;15(5):392. doi: 10.3390/biology15050392 (PMC12984942; doi:10.3390/biology15050392)
Supplement: Supplementary file 1 [file biology-15-00392-s001.zip › biology-4056089-supplementary/Supp Files/Supplementary Material S1-compounds_deepsea/compounds_deepsea/L16751_marinlit.mol]

17810/1
  SciTegic03261412202D

 33 36  0  0  1  0            999 V2000
    1.1376   -4.5505    0.0000 C   0  0
    1.1376   -5.8507    0.0000 C   0  0
    2.2617   -6.5143    0.0000 C   0  0
    3.3858   -5.8507    0.0000 C   0  0
    3.3858   -4.5505    0.0000 C   0  0  0  0  0  0
    2.2617   -3.9004    0.0000 C   0  0
    4.5099   -6.5143    0.0000 C   0  0
    5.6340   -5.8507    0.0000 C   0  0
    5.6340   -4.5505    0.0000 C   0  0  0  0  0  0
    4.5099   -3.9004    0.0000 C   0  0  0  0  0  0
    6.7580   -3.9004    0.0000 C   0  0  0  0  0  0
    6.7580   -2.6003    0.0000 C   0  0  0  0  0  0
    5.6340   -1.9638    0.0000 C   0  0
    4.5099   -2.6003    0.0000 C   0  0
    0.0000   -6.5143    0.0000 O   0  0
    9.0062   -3.9004    0.0000 C   0  0
    9.0062   -2.6003    0.0000 C   0  0
    7.8821   -1.9638    0.0000 C   0  0  0  0  0  0
    3.3858   -3.2368    0.0000 C   0  0
    6.7580   -1.3001    0.0000 C   0  0
    7.8821   -0.6636    0.0000 C   0  0  0  0  0  0
    4.5099   -7.8144    0.0000 O   0  0
    5.6340   -3.2368    0.0000 H   0  0
    4.5099   -5.2141    0.0000 H   0  0
    6.7580   -5.2141    0.0000 H   0  0
    6.7445    0.0000    0.0000 C   0  0
    9.0198    0.0000    0.0000 C   0  0
   10.1438   -0.6636    0.0000 C   0  0
   11.2815    0.0000    0.0000 C   0  0
   12.4056   -0.6636    0.0000 C   0  0
   13.5432    0.0000    0.0000 C   0  0
   12.4056   -1.9638    0.0000 C   0  0
    9.0062   -1.3137    0.0000 H   0  0
  1  2  1  0
  1  6  1  0
  2  3  1  0
  2 15  2  0
  3  4  2  0
  4  5  1  0
  4  7  1  0
  5  6  1  0
  5 10  1  0
  5 19  1  1
  7  8  1  0
  7 22  2  0
  8  9  1  0
  9 10  1  0
  9 11  1  0
  9 23  1  1
 10 14  1  0
 10 24  1  6
 11 12  1  0
 11 16  1  0
 11 25  1  6
 12 13  1  0
 12 18  1  0
 12 20  1  1
 13 14  1  0
 16 17  1  0
 17 18  1  0
 18 21  1  0
 18 33  1  6
 21 26  1  6
 21 27  1  0
 27 28  2  0
 28 29  1  0
 29 30  1  0
 30 31  1  0
 30 32  1  0
M  END
$$$$
