# Supplementary material for: Structure-Based Screening of Deep-Sea Microbial Metabolites Against Plasmodium falciparum Dihydroorotate Dehydrogenase
Source: Biology (Basel). 2026 Feb 27;15(5):392. doi: 10.3390/biology15050392 (PMC12984942; doi:10.3390/biology15050392)
Supplement: Supplementary file 1 [file biology-15-00392-s001.zip › biology-4056089-supplementary/Supp Files/Supplementary Material S1-compounds_deepsea/compounds_deepsea/L16753_marinlit.mol]

17810/8
  SciTegic03261412202D

 35 38  0  0  1  0            999 V2000
    1.1393   -6.5101    0.0000 C   0  0
    1.1393   -7.8122    0.0000 C   0  0
    2.2650   -8.4767    0.0000 C   0  0
    3.3907   -7.8122    0.0000 C   0  0
    3.3907   -6.5101    0.0000 C   0  0  0  0  0  0
    2.2650   -5.8591    0.0000 C   0  0
    4.5164   -8.4767    0.0000 C   0  0  0  0  0  0
    5.6421   -7.8122    0.0000 C   0  0
    5.6421   -6.5101    0.0000 C   0  0  0  0  0  0
    4.5164   -5.8591    0.0000 C   0  0  0  0  0  0
    6.7678   -5.8591    0.0000 C   0  0  0  0  0  0
    6.7678   -4.5571    0.0000 C   0  0  0  0  0  0
    5.6421   -3.9196    0.0000 C   0  0
    4.5164   -4.5571    0.0000 C   0  0
    9.0192   -5.8591    0.0000 C   0  0
    9.0192   -4.5571    0.0000 C   0  0
    7.8935   -3.9196    0.0000 C   0  0  0  0  0  0
    0.0000   -8.4767    0.0000 O   0  0
    3.3907   -5.1945    0.0000 C   0  0
    6.7678   -3.2551    0.0000 C   0  0
    7.8935   -2.6176    0.0000 C   0  0  0  0  0  0
    4.5164   -9.7788    0.0000 O   0  0
    5.6421   -5.1945    0.0000 H   0  0
    4.5164   -7.1747    0.0000 H   0  0
    6.7678   -7.1747    0.0000 H   0  0
    6.7678   -1.9530    0.0000 C   0  0
    9.0192   -1.9530    0.0000 C   0  0
   10.1585   -2.6176    0.0000 C   0  0
   11.2978   -1.9530    0.0000 C   0  0
   12.4235   -2.6176    0.0000 C   0  0
   13.5628   -1.9530    0.0000 C   0  0
   12.4235   -3.9196    0.0000 C   0  0
   11.2978   -0.6510    0.0000 C   0  0
   12.4235    0.0000    0.0000 C   0  0
    9.0192   -3.2686    0.0000 H   0  0
  1  2  1  0
  1  6  1  0
  2  3  1  0
  2 18  2  0
  3  4  2  0
  4  5  1  0
  4  7  1  0
  5  6  1  0
  5 10  1  0
  5 19  1  1
  7  8  1  0
  7 22  1  1
  8  9  1  0
  9 10  1  0
  9 11  1  0
  9 23  1  1
 10 14  1  0
 10 24  1  6
 11 12  1  0
 11 15  1  0
 11 25  1  6
 12 13  1  0
 12 17  1  0
 12 20  1  1
 13 14  1  0
 15 16  1  0
 16 17  1  0
 17 21  1  0
 17 35  1  6
 21 26  1  6
 21 27  1  0
 27 28  1  0
 28 29  1  0
 29 30  1  0
 29 33  1  0
 30 31  1  0
 30 32  1  0
 33 34  1  0
M  END
$$$$
