# Supplementary material for: Structure-Based Screening of Deep-Sea Microbial Metabolites Against Plasmodium falciparum Dihydroorotate Dehydrogenase
Source: Biology (Basel). 2026 Feb 27;15(5):392. doi: 10.3390/biology15050392 (PMC12984942; doi:10.3390/biology15050392)
Supplement: Supplementary file 1 [file biology-15-00392-s001.zip › biology-4056089-supplementary/Supp Files/Supplementary Material S1-compounds_deepsea/compounds_deepsea/L16948_marinlit.mol]

18137/1
  SciTegic03261412232D

 11 11  0  0  0  0            999 V2000
    1.1520   -1.9987    0.0000 N   0  0
    1.1520   -3.3293    0.0000 C   0  0
    2.3040   -3.9917    0.0000 C   0  0
    3.4560   -3.3293    0.0000 C   0  0
    3.4560   -1.9987    0.0000 C   0  0
    2.3040   -1.3306    0.0000 C   0  0
    4.6080   -3.9917    0.0000 C   0  0
    4.6080   -5.3222    0.0000 O   0  0
    5.7600   -3.3293    0.0000 C   0  0
    2.3040    0.0000    0.0000 O   0  0
    0.0000   -3.9917    0.0000 C   0  0
  1  2  1  0
  1  6  1  0
  2  3  2  0
  2 11  1  0
  3  4  1  0
  4  5  2  0
  4  7  1  0
  5  6  1  0
  6 10  2  0
  7  8  2  0
  7  9  1  0
M  END
$$$$
