# Supplementary material for: Structure-Based Screening of Deep-Sea Microbial Metabolites Against Plasmodium falciparum Dihydroorotate Dehydrogenase
Source: Biology (Basel). 2026 Feb 27;15(5):392. doi: 10.3390/biology15050392 (PMC12984942; doi:10.3390/biology15050392)
Supplement: Supplementary file 1 [file biology-15-00392-s001.zip › biology-4056089-supplementary/Supp Files/Supplementary Material S1-compounds_deepsea/compounds_deepsea/L17005_marinlit.mol]

18219/1
  SciTegic03261412522D

 24 25  0  0  1  0            999 V2000
    0.0000   -1.9941    0.0000 C   0  0
    0.0000   -3.3236    0.0000 C   0  0
    1.1545   -3.9883    0.0000 C   0  0  0  0  0  0
    2.3003   -3.3236    0.0000 C   0  0
    2.3003   -1.9941    0.0000 C   0  0
    1.1545   -1.3294    0.0000 C   0  0
    3.3411   -4.1545    0.0000 C   0  0
    4.6442   -3.8571    0.0000 C   0  0
    5.2128   -2.6589    0.0000 C   0  0  0  0  0  0
    4.6442   -1.4606    0.0000 C   0  0  0  0  0  0
    3.3411   -1.1720    0.0000 C   0  0
    6.5247   -2.4839    0.0000 C   0  0
    6.7608   -1.1807    0.0000 C   0  0
    5.5976   -0.5598    0.0000 C   0  0
    1.1545    0.0000    0.0000 C   0  0
    3.2449   -2.3790    0.0000 C   0  0
    1.1545   -5.3265    0.0000 O   0  0
    0.0000   -5.9912    0.0000 O   0  0
    3.9708   -0.3061    0.0000 C   0  0
    5.8862   -3.8134    0.0000 H   0  0
    7.9591   -0.6035    0.0000 O   0  0
    7.4518   -3.4460    0.0000 C   0  0
    7.0757   -4.7317    0.0000 C   0  0
    8.7462   -3.1311    0.0000 C   0  0
  1  2  1  0
  1  6  1  0
  2  3  1  0
  3  4  1  0
  3 17  1  1
  4  7  1  0
  4 16  2  0
  5  6  2  0
  5 11  1  0
  6 15  1  0
  7  8  1  0
  8  9  1  0
  9 10  1  0
  9 12  1  0
  9 20  1  1
 10 11  1  0
 10 14  1  0
 10 19  1  6
 12 13  1  0
 12 22  2  0
 13 14  1  0
 13 21  2  0
 17 18  1  0
 22 23  1  0
 22 24  1  0
M  END
$$$$
