# Supplementary material for: Structure-Based Screening of Deep-Sea Microbial Metabolites Against Plasmodium falciparum Dihydroorotate Dehydrogenase
Source: Biology (Basel). 2026 Feb 27;15(5):392. doi: 10.3390/biology15050392 (PMC12984942; doi:10.3390/biology15050392)
Supplement: Supplementary file 1 [file biology-15-00392-s001.zip › biology-4056089-supplementary/Supp Files/Supplementary Material S1-compounds_deepsea/compounds_deepsea/L17264_marinlit.mol]

18499/1
  SciTegic03261412242D

 41 42  0  0  1  0            999 V2000
   11.8467   -1.1503    0.0000 C   0  0
   13.1687   -1.1503    0.0000 C   0  0
   11.1771   -2.3007    0.0000 C   0  0  0  0  0  0
   13.8211   -2.3007    0.0000 C   0  0
    9.8551   -2.3007    0.0000 C   0  0  0  0  0  0
    9.1855   -3.4510    0.0000 C   0  0  0  0  0  0
    9.8551   -4.5841    0.0000 O   0  0
    9.1855   -5.7345    0.0000 C   0  0
    9.8551   -6.8848    0.0000 C   0  0
   11.1771   -6.8848    0.0000 C   0  0
   11.8467   -8.0351    0.0000 C   0  0  0  0  0  0
   13.1687   -8.0351    0.0000 C   0  0  0  0  0  0
   13.8211   -6.8848    0.0000 C   0  0
   15.1603   -6.8848    0.0000 C   0  0
   15.8127   -5.7345    0.0000 C   0  0
   15.1603   -2.3007    0.0000 C   0  0
   15.8127   -8.0351    0.0000 C   0  0
   17.1004   -5.3911    0.0000 C   0  0
   17.1691   -4.0691    0.0000 O   0  0
   15.9329   -3.6055    0.0000 C   0  0
   15.0916   -4.6357    0.0000 N   0  0
   13.8211    0.0000    0.0000 C   0  0
    8.0351   -4.1034    0.0000 C   0  0
    6.8848   -3.4510    0.0000 C   0  0
    6.8848   -2.1290    0.0000 C   0  0
    5.7345   -4.1034    0.0000 C   0  0
    4.6013   -3.4510    0.0000 C   0  0
    3.4510   -4.1034    0.0000 C   0  0
    3.4510   -5.4426    0.0000 C   0  0
    2.3007   -6.0950    0.0000 C   0  0  0  0  0  0
    1.1503   -5.4426    0.0000 C   0  0
    1.1503   -4.1034    0.0000 O   0  0
    0.0000   -6.0950    0.0000 O   0  0
    1.6311   -7.2454    0.0000 C   0  0
   11.1771   -9.1855    0.0000 C   0  0
   13.8211   -9.1855    0.0000 O   0  0
    2.9531   -7.2454    0.0000 O   0  0
    9.1855   -1.1503    0.0000 O   0  0
   11.8467   -3.4510    0.0000 O   0  0
   11.1771   -4.5841    0.0000 C   0  0
    7.8634   -5.7345    0.0000 O   0  0
  1  2  1  0
  1  3  1  0
  2  4  1  0
  2 22  1  0
  3  5  1  0
  3 39  1  6
  4 16  1  0
  5  6  1  0
  5 38  1  6
  6  7  1  1
  6 23  1  0
  7  8  1  0
  8  9  1  0
  8 41  2  0
  9 10  2  0
 10 11  1  0
 11 12  1  0
 11 35  1  1
 12 13  1  0
 12 36  1  6
 13 14  2  0
 14 15  1  0
 14 17  1  0
 15 18  2  0
 15 21  1  0
 16 20  1  0
 18 19  1  0
 19 20  1  0
 20 21  2  0
 23 24  2  0
 24 25  1  0
 24 26  1  0
 26 27  1  0
 27 28  2  0
 28 29  1  0
 29 30  1  0
 30 31  1  0
 30 34  1  0
 30 37  1  6
 31 32  2  0
 31 33  1  0
 39 40  1  0
M  END
$$$$
