# Supplementary material for: Structure-Based Screening of Deep-Sea Microbial Metabolites Against Plasmodium falciparum Dihydroorotate Dehydrogenase
Source: Biology (Basel). 2026 Feb 27;15(5):392. doi: 10.3390/biology15050392 (PMC12984942; doi:10.3390/biology15050392)
Supplement: Supplementary file 1 [file biology-15-00392-s001.zip › biology-4056089-supplementary/Supp Files/Supplementary Material S1-compounds_deepsea/compounds_deepsea/L17265_marinlit.mol]

18499/2
  SciTegic03261412252D

 42 44  0  0  1  0            999 V2000
   10.9703   -1.1410    0.0000 C   0  0
   12.2907   -1.1410    0.0000 C   0  0
   10.3020   -2.2984    0.0000 C   0  0  0  0  0  0
   12.9590   -2.2984    0.0000 C   0  0
    8.9816   -2.2984    0.0000 C   0  0  0  0  0  0
    8.3296   -3.4394    0.0000 C   0  0  0  0  0  0
    8.9816   -4.5805    0.0000 O   0  0
    8.3296   -5.7378    0.0000 C   0  0
    8.9816   -6.8789    0.0000 C   0  0
   10.3020   -6.8789    0.0000 C   0  0
   10.9703   -8.0362    0.0000 C   0  0  0  0  0  0
   12.2907   -8.0362    0.0000 C   0  0  0  0  0  0
   12.9590   -6.8789    0.0000 C   0  0
   14.2793   -6.8789    0.0000 C   0  0
   14.9477   -5.7378    0.0000 C   0  0
   14.2793   -2.2984    0.0000 C   0  0
   14.9477   -8.0362    0.0000 C   0  0
   16.2354   -5.3955    0.0000 C   0  0
   16.3006   -4.0589    0.0000 O   0  0
   15.0618   -3.5861    0.0000 C   0  0
   14.2304   -4.6294    0.0000 N   0  0
   12.9590    0.0000    0.0000 C   0  0
   10.3020   -9.1773    0.0000 C   0  0
   12.9590   -9.1773    0.0000 O   0  0
   10.9703   -3.4394    0.0000 O   0  0
   10.3020   -4.5805    0.0000 C   0  0
    6.9930   -5.7378    0.0000 O   0  0
    8.1014   -1.3041    0.0000 O   0  0
    6.8789   -1.8420    0.0000 C   0  0  0  0  0  0
    7.0256   -3.1623    0.0000 C   0  0  0  0  0  0
    5.7378   -2.5103    0.0000 C   0  0
    4.5968   -1.8420    0.0000 C   0  0
    3.4394   -2.5103    0.0000 C   0  0
    3.4394   -3.8306    0.0000 C   0  0
    2.2984   -4.4990    0.0000 C   0  0
    1.1410   -3.8306    0.0000 C   0  0
    1.1410   -2.5103    0.0000 O   0  0
    0.0000   -4.4990    0.0000 O   0  0
    1.6301   -5.6400    0.0000 C   0  0
    5.7378   -1.1899    0.0000 C   0  0
    6.0801   -4.1078    0.0000 Br  0  0
    2.9504   -5.6400    0.0000 O   0  0
  1  2  1  0
  1  3  1  0
  2  4  1  0
  2 22  1  0
  3  5  1  0
  3 25  1  6
  4 16  1  0
  5  6  1  0
  5 28  1  6
  6  7  1  1
  6 30  1  0
  7  8  1  0
  8  9  1  0
  8 27  2  0
  9 10  2  0
 10 11  1  0
 11 12  1  0
 11 23  1  1
 12 13  1  0
 12 24  1  6
 13 14  2  0
 14 15  1  0
 14 17  1  0
 15 18  2  0
 15 21  1  0
 16 20  1  0
 18 19  1  0
 19 20  1  0
 20 21  2  0
 25 26  1  0
 28 29  1  0
 29 30  1  0
 29 31  1  1
 29 40  1  0
 30 41  1  6
 31 32  1  0
 32 33  2  0
 33 34  1  0
 34 35  1  0
 35 36  1  0
 35 39  1  0
 35 42  1  0
 36 37  2  0
 36 38  1  0
M  END
$$$$
