# Supplementary material for: Structure-Based Screening of Deep-Sea Microbial Metabolites Against Plasmodium falciparum Dihydroorotate Dehydrogenase
Source: Biology (Basel). 2026 Feb 27;15(5):392. doi: 10.3390/biology15050392 (PMC12984942; doi:10.3390/biology15050392)
Supplement: Supplementary file 1 [file biology-15-00392-s001.zip › biology-4056089-supplementary/Supp Files/Supplementary Material S1-compounds_deepsea/compounds_deepsea/L17611_marinlit.mol]

18987/1
  SciTegic03261412212D

 44 46  0  0  1  0            999 V2000
    2.2838   -6.5978    0.0000 C   0  0  0  0  0  0
    2.2838   -7.9210    0.0000 C   0  0
    3.4439   -8.5916    0.0000 C   0  0  0  0  0  0
    4.5858   -7.9210    0.0000 C   0  0
    4.5858   -6.5978    0.0000 C   0  0  0  0  0  0
    3.4439   -5.9453    0.0000 O   0  0
    2.2838   -3.9514    0.0000 O   0  0
    1.1419   -4.6221    0.0000 C   0  0
    1.1419   -5.9453    0.0000 C   0  0
    5.7277   -5.9453    0.0000 C   0  0
    5.7277   -4.6221    0.0000 C   0  0  0  0  0  0
    4.5858   -3.9514    0.0000 C   0  0
    4.5858   -2.6464    0.0000 C   0  0  0  0  0  0
    3.4439   -1.9757    0.0000 C   0  0
    2.2838   -2.6464    0.0000 C   0  0  0  0  0  0
    2.2838   -5.2746    0.0000 H   0  0
    4.5858   -5.2746    0.0000 H   0  0
    3.4439   -9.9148    0.0000 O   0  0
    4.5858  -10.5673    0.0000 C   0  0
    5.7277   -9.9148    0.0000 C   0  0
    6.8697  -10.5673    0.0000 C   0  0
    6.8697  -11.8905    0.0000 C   0  0
    8.0116  -12.5612    0.0000 C   0  0
    9.1535  -11.8905    0.0000 C   0  0
   10.2592  -12.8874    0.0000 N   0  0
   11.2561  -11.8361    0.0000 C   0  0
   12.3980  -12.5068    0.0000 C   0  0
   13.5400  -11.8361    0.0000 C   0  0
   13.5400  -10.5129    0.0000 C   0  0
   14.6819   -9.8604    0.0000 N   0  0
   15.8419  -10.5129    0.0000 C   0  0
   15.8419  -11.8361    0.0000 O   0  0
   16.9839   -9.8604    0.0000 O   0  0
   18.1258  -10.5129    0.0000 C   0  0
   10.9117  -10.5673    0.0000 O   0  0
    9.4979  -10.6217    0.0000 C   0  0
    4.5858  -11.8905    0.0000 O   0  0
    0.0000   -3.9514    0.0000 O   0  0
    6.8697   -3.9514    0.0000 C   0  0
    5.7277   -1.9757    0.0000 O   0  0
    6.8697   -2.6464    0.0000 C   0  0
    1.1419   -1.9757    0.0000 C   0  0
    1.1419   -0.6525    0.0000 C   0  0
    0.0000    0.0000    0.0000 C   0  0
  1  2  1  0
  1  6  1  0
  1  9  1  0
  1 16  1  1
  2  3  1  0
  3  4  1  0
  3 18  1  1
  4  5  1  0
  5  6  1  0
  5 10  1  0
  5 17  1  1
  7  8  1  0
  7 15  1  0
  8  9  1  0
  8 38  2  0
 10 11  1  0
 11 12  1  0
 11 39  1  6
 12 13  1  0
 13 14  1  0
 13 40  1  6
 14 15  1  0
 15 42  1  6
 18 19  1  0
 19 20  1  0
 19 37  2  0
 20 21  2  0
 21 22  1  0
 22 23  1  0
 23 24  1  0
 24 25  1  0
 24 36  2  0
 25 26  2  0
 26 27  1  0
 26 35  1  0
 27 28  2  0
 28 29  1  0
 29 30  1  0
 30 31  1  0
 31 32  2  0
 31 33  1  0
 33 34  1  0
 35 36  1  0
 40 41  1  0
 42 43  1  0
 43 44  1  0
M  END
$$$$
