# Supplementary material for: Structure-Based Screening of Deep-Sea Microbial Metabolites Against Plasmodium falciparum Dihydroorotate Dehydrogenase
Source: Biology (Basel). 2026 Feb 27;15(5):392. doi: 10.3390/biology15050392 (PMC12984942; doi:10.3390/biology15050392)
Supplement: Supplementary file 1 [file biology-15-00392-s001.zip › biology-4056089-supplementary/Supp Files/Supplementary Material S1-compounds_deepsea/compounds_deepsea/L18003_marinlit.mol]

19459/2
  SciTegic03261412282D

 13 13  0  0  0  0            999 V2000
    0.0000   -5.9868    0.0000 C   0  0
    0.0000   -7.3183    0.0000 C   0  0
    1.1545   -7.9794    0.0000 C   0  0
    2.2998   -7.3183    0.0000 C   0  0
    2.2998   -5.9868    0.0000 C   0  0
    1.1545   -5.3258    0.0000 C   0  0
    1.1545   -9.3108    0.0000 O   0  0
    1.1545   -3.9943    0.0000 C   0  0
    0.0000   -3.3240    0.0000 C   0  0
    0.0000   -1.9925    0.0000 O   0  0
    1.1545   -1.3314    0.0000 C   0  0
    2.3091   -1.9925    0.0000 N   0  0
    1.1545    0.0000    0.0000 O   0  0
  1  2  2  0
  1  6  1  0
  2  3  1  0
  3  4  2  0
  3  7  1  0
  4  5  1  0
  5  6  2  0
  6  8  1  0
  8  9  1  0
  9 10  1  0
 10 11  1  0
 11 12  1  0
 11 13  2  0
M  END
$$$$
