# Supplementary material for: Structure-Based Screening of Deep-Sea Microbial Metabolites Against Plasmodium falciparum Dihydroorotate Dehydrogenase
Source: Biology (Basel). 2026 Feb 27;15(5):392. doi: 10.3390/biology15050392 (PMC12984942; doi:10.3390/biology15050392)
Supplement: Supplementary file 1 [file biology-15-00392-s001.zip › biology-4056089-supplementary/Supp Files/Supplementary Material S1-compounds_deepsea/compounds_deepsea/L18677_marinlit.mol]

20363/1
  SciTegic03261412332D

 32 33  0  0  1  0            999 V2000
    4.0057   -2.6578    0.0000 C   0  0
    4.0057   -3.9867    0.0000 N   0  0
    5.1638   -4.6512    0.0000 C   0  0
    6.3218   -3.9867    0.0000 C   0  0  0  0  0  0
    6.3218   -2.6578    0.0000 C   0  0
    5.1638   -1.9934    0.0000 C   0  0
    7.4799   -4.6512    0.0000 N   0  0
    8.6189   -3.9867    0.0000 C   0  0
    9.7770   -4.6512    0.0000 C   0  0
    8.6189   -2.6578    0.0000 O   0  0
    7.4799   -5.9801    0.0000 C   0  0
   10.9161   -3.9867    0.0000 C   0  0
   12.0741   -4.6512    0.0000 C   0  0
   13.2322   -3.9867    0.0000 C   0  0
   14.3712   -4.6512    0.0000 C   0  0
   15.5293   -3.9867    0.0000 C   0  0
   16.6873   -4.6512    0.0000 C   0  0
   17.8264   -3.9867    0.0000 C   0  0
   18.9844   -4.6512    0.0000 C   0  0
    5.1638   -5.9801    0.0000 O   0  0
    2.8667   -4.6512    0.0000 C   0  0  0  0  0  0
    5.1638   -0.6645    0.0000 C   0  0
    4.0057    0.0000    0.0000 C   0  0
    2.8667   -0.6645    0.0000 C   0  0
    2.8667   -1.9934    0.0000 C   0  0
    1.7656   -3.9108    0.0000 C   0  0
    0.4936   -4.2905    0.0000 N   0  0
    0.0000   -5.5435    0.0000 C   0  0
    0.6645   -6.7015    0.0000 C   0  0
    1.9934   -6.8914    0.0000 C   0  0
    2.9616   -5.9801    0.0000 C   0  0
    1.9554   -2.6009    0.0000 O   0  0
  1  6  2  0
  1 25  1  0
  2  3  1  0
  2 21  1  0
  3  4  1  0
  3 20  2  0
  4  5  1  6
  4  7  1  0
  5  6  1  0
  6 22  1  0
  7  8  1  0
  7 11  1  0
  8  9  1  0
  8 10  2  0
  9 12  1  0
 12 13  1  0
 13 14  1  0
 14 15  1  0
 15 16  1  0
 16 17  1  0
 17 18  1  0
 18 19  2  0
 21 26  1  0
 21 31  1  1
 22 23  2  0
 23 24  1  0
 24 25  2  0
 26 27  1  0
 26 32  2  0
 27 28  1  0
 28 29  1  0
 29 30  1  0
 30 31  1  0
M  END
$$$$
