# Supplementary material for: Structure-Based Screening of Deep-Sea Microbial Metabolites Against Plasmodium falciparum Dihydroorotate Dehydrogenase
Source: Biology (Basel). 2026 Feb 27;15(5):392. doi: 10.3390/biology15050392 (PMC12984942; doi:10.3390/biology15050392)
Supplement: Supplementary file 1 [file biology-15-00392-s001.zip › biology-4056089-supplementary/Supp Files/Supplementary Material S1-compounds_deepsea/compounds_deepsea/L18678_marinlit.mol]

20363/2
  SciTegic03261412342D

 30 31  0  0  1  0            999 V2000
    4.0155   -2.6493    0.0000 C   0  0
    4.0155   -3.9822    0.0000 N   0  0
    5.1652   -4.6487    0.0000 C   0  0
    6.3149   -3.9822    0.0000 C   0  0  0  0  0  0
    6.3149   -2.6493    0.0000 C   0  0
    5.1652   -1.9828    0.0000 C   0  0
    7.4646   -4.6487    0.0000 N   0  0
    8.6142   -3.9822    0.0000 C   0  0
    9.7639   -4.6487    0.0000 C   0  0
    8.6142   -2.6493    0.0000 O   0  0
    7.4646   -5.9816    0.0000 C   0  0
   10.9136   -3.9822    0.0000 C   0  0
   12.0633   -4.6487    0.0000 C   0  0
   13.2129   -3.9822    0.0000 C   0  0
   14.3626   -4.6487    0.0000 C   0  0
   15.5123   -3.9822    0.0000 C   0  0
   16.6619   -4.6487    0.0000 C   0  0
    5.1652   -5.9816    0.0000 O   0  0
    2.8659   -4.6487    0.0000 C   0  0  0  0  0  0
    5.1652   -0.6498    0.0000 C   0  0
    4.0155    0.0000    0.0000 C   0  0
    2.8659   -0.6498    0.0000 C   0  0
    2.8659   -1.9828    0.0000 C   0  0
    1.7662   -3.8989    0.0000 C   0  0
    0.4832   -4.2988    0.0000 N   0  0
    0.0000   -5.5318    0.0000 C   0  0
    0.6665   -6.6814    0.0000 C   0  0
    1.9828   -6.8814    0.0000 C   0  0
    2.9658   -5.9816    0.0000 C   0  0
    1.9494   -2.5826    0.0000 O   0  0
  1  6  2  0
  1 23  1  0
  2  3  1  0
  2 19  1  0
  3  4  1  0
  3 18  2  0
  4  5  1  6
  4  7  1  0
  5  6  1  0
  6 20  1  0
  7  8  1  0
  7 11  1  0
  8  9  1  0
  8 10  2  0
  9 12  1  0
 12 13  1  0
 13 14  1  0
 14 15  1  0
 15 16  1  0
 16 17  1  0
 19 24  1  0
 19 29  1  1
 20 21  2  0
 21 22  1  0
 22 23  2  0
 24 25  1  0
 24 30  2  0
 25 26  1  0
 26 27  1  0
 27 28  1  0
 28 29  1  0
M  END
$$$$
