# Supplementary material for: Structure-Based Screening of Deep-Sea Microbial Metabolites Against Plasmodium falciparum Dihydroorotate Dehydrogenase
Source: Biology (Basel). 2026 Feb 27;15(5):392. doi: 10.3390/biology15050392 (PMC12984942; doi:10.3390/biology15050392)
Supplement: Supplementary file 1 [file biology-15-00392-s001.zip › biology-4056089-supplementary/Supp Files/Supplementary Material S1-compounds_deepsea/compounds_deepsea/L18679_marinlit.mol]

20363/3
  SciTegic03261412332D

 31 32  0  0  1  0            999 V2000
    3.4632   -2.6527    0.0000 C   0  0
    3.4632   -3.9974    0.0000 N   0  0
    4.6054   -4.6606    0.0000 C   0  0
    5.7659   -3.9974    0.0000 C   0  0  0  0  0  0
    5.7659   -2.6527    0.0000 C   0  0
    4.6054   -1.9895    0.0000 C   0  0
    6.9080   -4.6606    0.0000 N   0  0
    8.0686   -3.9974    0.0000 C   0  0
    9.2107   -4.6606    0.0000 C   0  0
    8.0686   -2.6527    0.0000 O   0  0
    6.9080   -5.9870    0.0000 C   0  0
   10.3713   -3.9974    0.0000 C   0  0
   11.5134   -4.6606    0.0000 C   0  0
   12.6739   -3.9974    0.0000 C   0  0
   13.8161   -4.6606    0.0000 C   0  0
   14.9766   -3.9974    0.0000 C   0  0
   16.1187   -4.6606    0.0000 C   0  0
   17.2793   -3.9974    0.0000 C   0  0
   18.4214   -4.6606    0.0000 C   0  0
    4.6054   -5.9870    0.0000 O   0  0
    2.3027   -4.6606    0.0000 C   0  0  0  0  0  0
    4.6054   -0.6632    0.0000 C   0  0
    3.4632    0.0000    0.0000 C   0  0
    2.3027   -0.6632    0.0000 C   0  0
    2.3027   -1.9895    0.0000 C   0  0
    1.1605   -3.9974    0.0000 C   0  0
    0.0000   -4.6606    0.0000 N   0  0
    0.0000   -5.9870    0.0000 C   0  0
    1.1605   -6.6501    0.0000 C   0  0
    2.3027   -5.9870    0.0000 C   0  0
    1.1605   -2.6527    0.0000 O   0  0
  1  6  2  0
  1 25  1  0
  2  3  1  0
  2 21  1  0
  3  4  1  0
  3 20  2  0
  4  5  1  6
  4  7  1  0
  5  6  1  0
  6 22  1  0
  7  8  1  0
  7 11  1  0
  8  9  1  0
  8 10  2  0
  9 12  1  0
 12 13  1  0
 13 14  1  0
 14 15  1  0
 15 16  1  0
 16 17  1  0
 17 18  1  0
 18 19  2  0
 21 26  1  0
 21 30  1  1
 22 23  2  0
 23 24  1  0
 24 25  2  0
 26 27  1  0
 26 31  2  0
 27 28  1  0
 28 29  1  0
 29 30  1  0
M  END
$$$$
