# Supplementary material for: Structure-Based Screening of Deep-Sea Microbial Metabolites Against Plasmodium falciparum Dihydroorotate Dehydrogenase
Source: Biology (Basel). 2026 Feb 27;15(5):392. doi: 10.3390/biology15050392 (PMC12984942; doi:10.3390/biology15050392)
Supplement: Supplementary file 1 [file biology-15-00392-s001.zip › biology-4056089-supplementary/Supp Files/Supplementary Material S1-compounds_deepsea/compounds_deepsea/L19136_marinlit.mol]

20766/2
  SciTegic03261412352D

102103  0  0  0  0            999 V2000
    0.6646   -2.6584    0.0000 C   0  0
    1.8105   -1.9938    0.0000 C   0  0
    2.9563   -2.6584    0.0000 C   0  0
    4.1022   -1.9938    0.0000 C   0  0
    5.2481   -2.6584    0.0000 C   0  0
    6.3939   -1.9938    0.0000 C   0  0
    7.5398   -2.6584    0.0000 C   0  0
    8.6857   -1.9938    0.0000 C   0  0
    9.8315   -2.6584    0.0000 C   0  0
   10.9774   -1.9938    0.0000 N   0  0
   12.1233   -2.6584    0.0000 C   0  0
   13.2691   -1.9938    0.0000 C   0  0
   14.4150   -2.6584    0.0000 C   0  0
   15.5609   -1.9938    0.0000 C   0  0
   16.7067   -2.6584    0.0000 C   0  0
   17.8526   -1.9938    0.0000 C   0  0
   18.9985   -2.6584    0.0000 C   0  0
   20.1443   -1.9938    0.0000 C   0  0
    1.8105   -0.6646    0.0000 C   0  0
    2.9563   -3.9647    0.0000 O   0  0
    4.1022   -0.6646    0.0000 C   0  0
    5.2481   -3.9647    0.0000 O   0  0
    5.7293   -0.8479    0.0000 C   0  0
    7.0585   -0.8479    0.0000 C   0  0
    9.8315   -3.9647    0.0000 O   0  0
   12.1233   -3.9647    0.0000 C   0  0
   14.4150   -3.9647    0.0000 C   0  0
   13.2691   -4.6293    0.0000 C   0  0
   13.2691   -5.9585    0.0000 C   0  0
   14.5983   -4.6293    0.0000 C   0  0
   13.2691   -0.6646    0.0000 O   0  0
   16.7067   -3.9647    0.0000 C   0  0
   17.8526   -0.6646    0.0000 O   0  0
   16.7067    0.0000    0.0000 C   0  0
   18.9985   -3.9647    0.0000 C   0  0
   21.2902   -2.6584    0.0000 C   0  0
   21.2902   -3.9647    0.0000 C   0  0
   20.6256   -5.1106    0.0000 C   0  0
   21.2902   -6.2564    0.0000 C   0  0
   19.3193   -5.1106    0.0000 C   0  0
   20.6256   -7.4023    0.0000 N   0  0
   22.6194   -6.2564    0.0000 O   0  0
   22.6194   -3.9647    0.0000 O   0  0
    3.4376   -9.3274    0.0000 C   0  0
    4.5835   -8.6628    0.0000 C   0  0
    5.7293   -9.3274    0.0000 C   0  0
    6.8752   -8.6628    0.0000 C   0  0
    8.0211   -9.3274    0.0000 C   0  0
    9.1669   -8.6628    0.0000 C   0  0
   10.3128   -9.3274    0.0000 C   0  0
   11.4587   -8.6628    0.0000 C   0  0
   12.6045   -9.3274    0.0000 C   0  0
   13.7504   -8.6628    0.0000 C   0  0
   14.8963   -9.3274    0.0000 C   0  0
   16.0421   -8.6628    0.0000 C   0  0
   17.1880   -9.3274    0.0000 C   0  0
   18.3339   -8.6628    0.0000 C   0  0
   19.4797   -9.3274    0.0000 C   0  0
   20.6256   -8.6628    0.0000 C   0  0
   21.7715   -9.3274    0.0000 C   0  0
   22.9173   -8.6628    0.0000 C   0  0
   21.7715  -10.6336    0.0000 O   0  0
   19.4797  -10.6336    0.0000 O   0  0
   18.3339   -7.3336    0.0000 C   0  0
   17.1880  -10.6336    0.0000 O   0  0
   13.7504   -7.3336    0.0000 C   0  0
   12.6045  -10.6336    0.0000 O   0  0
   11.4587   -7.3336    0.0000 C   0  0
    9.1669   -7.3336    0.0000 C   0  0
    6.8752   -7.3336    0.0000 C   0  0
    8.0211  -10.6336    0.0000 O   0  0
    5.7293  -10.6336    0.0000 O   0  0
    2.2917   -8.6628    0.0000 C   0  0
    3.4376  -10.6336    0.0000 O   0  0
    1.1459   -9.3274    0.0000 C   0  0
    0.0000   -8.6628    0.0000 C   0  0
    1.1459  -10.6336    0.0000 C   0  0
    2.2917  -11.2983    0.0000 C   0  0
    2.2917  -12.6275    0.0000 C   0  0
    1.1459  -13.2921    0.0000 O   0  0
    0.0000  -12.6275    0.0000 C   0  0
    3.4834  -13.2921    0.0000 C   0  0
    4.6293  -12.6275    0.0000 C   0  0
    5.7752  -13.2921    0.0000 C   0  0
    6.9210  -12.6275    0.0000 C   0  0
    8.0669  -13.2921    0.0000 C   0  0
    9.2128  -12.6275    0.0000 C   0  0
   10.3586  -13.2921    0.0000 C   0  0
   11.5045  -12.6275    0.0000 C   0  0
   12.6504  -13.2921    0.0000 C   0  0
   13.7962  -12.6275    0.0000 C   0  0
   14.9421  -13.2921    0.0000 C   0  0
   16.0880  -12.6275    0.0000 N   0  0
   17.2338  -13.2921    0.0000 C   0  0
   18.4485  -12.3524    0.0000 C   0  0
   14.9421  -14.6213    0.0000 O   0  0
   17.2338  -14.6213    0.0000 C   0  0
   18.3797  -15.2630    0.0000 C   0  0
   16.0880  -15.2630    0.0000 O   0  0
   19.5256  -14.6213    0.0000 O   0  0
   18.3797  -16.5922    0.0000 O   0  0
   19.5256  -13.0400    0.0000 O   0  0
  1  2  1  0
  2  3  1  0
  2 19  1  0
  3  4  1  0
  3 20  1  0
  4  5  1  0
  4 21  1  0
  5  6  1  0
  5 22  2  0
  6  7  1  0
  6 23  1  0
  6 24  1  0
  7  8  2  0
  8  9  1  0
  9 10  1  0
  9 25  2  0
 10 11  1  0
 11 12  1  0
 11 26  1  0
 12 13  1  0
 12 31  1  0
 13 14  1  0
 13 27  1  0
 14 15  2  0
 15 16  1  0
 15 32  1  0
 16 17  1  0
 16 33  1  0
 17 18  1  0
 17 35  1  0
 18 36  1  0
 26 28  1  0
 28 29  1  0
 28 30  1  0
 33 34  1  0
 36 37  1  0
 37 38  1  0
 37 43  1  0
 38 39  1  0
 38 40  1  0
 39 41  1  0
 39 42  2  0
 41 59  1  0
 44 45  1  0
 44 73  1  0
 44 74  1  0
 45 46  1  0
 46 47  1  0
 46 72  1  0
 47 48  1  0
 47 70  1  0
 48 49  1  0
 48 71  1  0
 49 50  2  0
 49 69  1  0
 50 51  1  0
 51 52  1  0
 51 68  1  0
 52 53  1  0
 52 67  1  0
 53 54  2  0
 53 66  1  0
 54 55  1  0
 55 56  1  0
 56 57  1  0
 56 65  1  0
 57 58  1  0
 57 64  1  0
 58 59  1  0
 58 63  1  0
 59 60  1  0
 60 61  1  0
 60 62  1  0
 63 95  1  0
 73 75  1  0
 74 78  1  0
 75 76  1  0
 75 77  1  0
 77 78  1  0
 78 79  1  0
 79 80  1  0
 79 82  1  0
 80 81  1  0
 82 83  2  0
 83 84  1  0
 84 85  2  0
 85 86  1  0
 86 87  1  0
 87 88  1  0
 88 89  2  0
 89 90  1  0
 90 91  2  0
 91 92  1  0
 92 93  1  0
 92 96  2  0
 93 94  1  0
 94 95  1  0
 94 97  1  0
 95102  2  0
 97 98  1  0
 97 99  1  0
 98100  1  0
 98101  2  0
M  END
$$$$
