# Supplementary material for: Structure-Based Screening of Deep-Sea Microbial Metabolites Against Plasmodium falciparum Dihydroorotate Dehydrogenase
Source: Biology (Basel). 2026 Feb 27;15(5):392. doi: 10.3390/biology15050392 (PMC12984942; doi:10.3390/biology15050392)
Supplement: Supplementary file 1 [file biology-15-00392-s001.zip › biology-4056089-supplementary/Supp Files/Supplementary Material S1-compounds_deepsea/compounds_deepsea/L19377_marinlit.mol]

21026/1
  SciTegic03261412352D

 14 15  0  0  1  0            999 V2000
    0.0000   -1.2646    0.0000 C   0  0
    0.0000   -2.5911    0.0000 C   0  0
    1.1547   -3.2578    0.0000 C   0  0
    2.3094   -2.5911    0.0000 C   0  0
    2.3094   -1.2646    0.0000 C   0  0
    1.1547   -0.5980    0.0000 C   0  0
    3.4640   -3.2578    0.0000 C   0  0
    4.6118   -2.5911    0.0000 C   0  0  0  0  0  0
    5.7596   -3.2578    0.0000 C   0  0  0  0  0  0
    6.7494   -2.3712    0.0000 C   0  0
    6.2064   -1.1547    0.0000 C   0  0
    4.8868   -1.2921    0.0000 N   0  0
    5.8971   -4.5775    0.0000 O   0  0
    6.8731    0.0000    0.0000 O   0  0
  1  2  2  0
  1  6  1  0
  2  3  1  0
  3  4  2  0
  4  5  1  0
  4  7  1  0
  5  6  2  0
  8  7  1  1
  8  9  1  0
  8 12  1  0
  9 10  1  0
  9 13  1  1
 10 11  1  0
 11 12  1  0
 11 14  2  0
M  END
$$$$
