# Supplementary material for: Structure-Based Screening of Deep-Sea Microbial Metabolites Against Plasmodium falciparum Dihydroorotate Dehydrogenase
Source: Biology (Basel). 2026 Feb 27;15(5):392. doi: 10.3390/biology15050392 (PMC12984942; doi:10.3390/biology15050392)
Supplement: Supplementary file 1 [file biology-15-00392-s001.zip › biology-4056089-supplementary/Supp Files/Supplementary Material S1-compounds_deepsea/compounds_deepsea/L19632_marinlit.mol]

21276/1
  SciTegic03261412442D

100108  0  0  1  0            999 V2000
   12.1630   -5.4143    0.0000 C   0  0
   12.1630   -6.6973    0.0000 C   0  0  0  0  0  0
   13.2407   -7.3132    0.0000 C   0  0
   14.3441   -6.6973    0.0000 C   0  0  0  0  0  0
   14.3441   -5.4143    0.0000 C   0  0  0  0  0  0
   13.2407   -4.7985    0.0000 C   0  0
   15.4219   -7.3132    0.0000 C   0  0
   16.5252   -6.6973    0.0000 C   0  0
   16.5252   -5.4143    0.0000 C   0  0  0  0  0  0
   15.4219   -4.7985    0.0000 C   0  0
   17.6030   -4.7985    0.0000 C   0  0  0  0  0  0
   17.6030   -3.5411    0.0000 C   0  0  0  0  0  0
   16.5252   -2.8996    0.0000 C   0  0  0  0  0  0
   15.4219   -3.5411    0.0000 C   0  0
   18.8090   -5.1834    0.0000 C   0  0
   19.5275   -4.1570    0.0000 C   0  0
   18.8090   -3.1562    0.0000 C   0  0  0  0  0  0
   18.8090   -1.8989    0.0000 C   0  0  0  0  0  0
   17.6030   -1.5140    0.0000 O   0  0
   17.0898   -2.2581    0.0000 C   0  0
   15.6271   -2.0272    0.0000 O   0  0
   16.0120   -1.6166    0.0000 O   0  0
   18.8090   -0.6415    0.0000 C   0  0
   17.6030   -6.0558    0.0000 C   0  0
   14.3441   -4.1570    0.0000 C   0  0
   12.9071   -8.5449    0.0000 C   0  0
   13.5743   -8.5449    0.0000 C   0  0
   11.0596   -7.3132    0.0000 O   0  0
   11.0596   -8.5962    0.0000 C   0  0  0  0  0  0
   10.4181   -7.4928    0.0000 O   0  0
    9.1351   -7.4928    0.0000 C   0  0
    8.5192   -8.5962    0.0000 C   0  0  0  0  0  0
    9.1351   -9.6739    0.0000 C   0  0  0  0  0  0
   10.4181   -9.6739    0.0000 C   0  0  0  0  0  0
   10.4181  -10.9570    0.0000 O   0  0
    9.1351  -10.8800    0.0000 O   0  0
    8.5192   -9.8536    0.0000 O   0  0
    8.5192  -11.1109    0.0000 C   0  0  0  0  0  0
    7.8777  -10.0075    0.0000 O   0  0
    6.6204  -10.0075    0.0000 C   0  0  0  0  0  0
    5.9789  -11.1109    0.0000 C   0  0  0  0  0  0
    6.6204  -12.2143    0.0000 C   0  0  0  0  0  0
    7.8777  -12.2143    0.0000 C   0  0  0  0  0  0
    8.4936  -13.2664    0.0000 O   0  0
    6.3124  -13.2920    0.0000 O   0  0
    5.1321  -11.9577    0.0000 O   0  0
    6.6204   -8.7502    0.0000 C   0  0
    5.5170   -8.1087    0.0000 O   0  0
    5.5170   -6.8513    0.0000 S   0  0
    6.7743   -6.8513    0.0000 O   0  0
    4.2340   -6.8513    0.0000 O   0  0
    5.5170   -5.5940    0.0000 O   0  5
   10.4951  -18.7320    0.0000 C   0  0  0  0  0  0
    9.8536  -17.6286    0.0000 O   0  0
    8.5962  -17.6286    0.0000 C   0  0  0  0  0  0
    7.9547  -18.7320    0.0000 C   0  0  0  0  0  0
    8.5962  -19.8098    0.0000 C   0  0  0  0  0  0
    9.8536  -19.8098    0.0000 C   0  0  0  0  0  0
   10.5207  -20.9645    0.0000 O   0  0
    8.5962  -21.1184    0.0000 O   0  0
    8.5962  -16.3456    0.0000 C   0  0
    7.9547  -19.9894    0.0000 O   0  0
    7.9547  -21.2467    0.0000 C   0  0  0  0  0  0
    7.3132  -20.1434    0.0000 O   0  0
    6.0558  -20.1434    0.0000 C   0  0  0  0  0  0
    5.4143  -21.2467    0.0000 C   0  0  0  0  0  0
    6.0558  -22.3501    0.0000 C   0  0  0  0  0  0
    7.3132  -22.3501    0.0000 C   0  0  0  0  0  0
    7.3132  -23.6075    0.0000 O   0  0
    6.0558  -18.8860    0.0000 C   0  0
    4.9524  -18.2445    0.0000 O   0  0
    4.9524  -16.9871    0.0000 S   0  0
    6.2098  -16.9871    0.0000 O   0  0
    3.6951  -16.9871    0.0000 O   0  0
    4.9524  -15.7298    0.0000 O   0  5
    6.0558  -21.0928    0.0000 O   0  0
    4.2340  -23.2996    0.0000 C   0  0  0  0  0  0
    3.6181  -22.1962    0.0000 O   0  0
    2.3351  -22.1962    0.0000 C   0  0  0  0  0  0
    1.6936  -23.2996    0.0000 C   0  0  0  0  0  0
    2.3351  -24.4030    0.0000 C   0  0  0  0  0  0
    3.6181  -24.4030    0.0000 C   0  0  0  0  0  0
    4.1570  -21.2467    0.0000 O   0  0
    2.3351  -20.9388    0.0000 C   0  0
    1.2317  -20.2973    0.0000 O   0  0
    0.5902  -23.2996    0.0000 O   0  0
    3.6181  -25.6603    0.0000 O   0  0
    1.3343  -24.7109    0.0000 O   0  0
    0.0000  -23.9411    0.0000 C   0  0
   19.8868   -1.2574    0.0000 C   0  0
   20.9901   -1.8989    0.0000 C   0  0
   22.0935   -1.2574    0.0000 C   0  0
   23.1969   -1.8989    0.0000 C   0  0
   24.3003   -1.2574    0.0000 C   0  0
   23.1969   -3.1562    0.0000 C   0  0
   22.0935    0.0000    0.0000 O   0  0
   14.2928   -7.8007    0.0000 H   0  0
   19.7071   -2.8226    0.0000 H   0  0
   16.5252   -4.1570    0.0000 H   0  0
    4.4136   -4.9524    0.0000 Na  0  3
  1  2  1  0
  1  6  1  0
  2  3  1  0
  2 28  1  1
  3  4  1  0
  3 26  1  0
  3 27  1  0
  4  5  1  0
  4  7  1  0
  4 97  1  6
  5  6  1  0
  5 10  1  0
  5 25  1  1
  7  8  1  0
  8  9  1  0
  9 10  1  0
  9 11  1  0
  9 99  1  1
 10 14  2  0
 11 12  1  0
 11 15  1  0
 11 24  1  6
 12 13  1  0
 12 17  1  0
 12 20  1  1
 13 14  1  0
 13 21  1  6
 15 16  1  0
 16 17  1  0
 17 18  1  0
 17 98  1  6
 18 19  1  0
 18 23  1  6
 18 90  1  0
 19 20  1  0
 20 22  2  0
 29 28  1  1
 29 30  1  0
 29 34  1  0
 30 31  1  0
 31 32  1  0
 32 33  1  0
 32 37  1  6
 33 34  1  0
 33 36  1  1
 34 35  1  6
 53 35  1  1
 38 37  1  1
 38 39  1  0
 38 43  1  0
 39 40  1  0
 40 41  1  0
 40 47  1  1
 41 42  1  0
 41 46  1  6
 42 43  1  0
 42 45  1  1
 43 44  1  6
 47 48  1  0
 48 49  1  0
 49 50  2  0
 49 51  2  0
 49 52  1  0
 53 54  1  0
 53 58  1  0
 54 55  1  0
 55 56  1  0
 55 61  1  1
 56 57  1  0
 56 62  1  6
 57 58  1  0
 57 60  1  1
 58 59  1  6
 63 62  1  1
 63 64  1  0
 63 68  1  0
 64 65  1  0
 65 66  1  0
 65 70  1  1
 66 67  1  0
 66 83  1  6
 67 68  1  0
 67 76  1  1
 68 69  1  6
 70 71  1  0
 71 72  1  0
 72 73  2  0
 72 74  2  0
 72 75  1  0
 77 76  1  1
 77 78  1  0
 77 82  1  0
 78 79  1  0
 79 80  1  0
 79 84  1  1
 80 81  1  0
 80 86  1  6
 81 82  1  0
 81 88  1  1
 82 87  1  6
 84 85  1  0
 88 89  1  0
 90 91  1  0
 91 92  1  0
 92 93  1  0
 92 96  1  0
 93 94  2  0
 93 95  1  0
M  CHG  3  52  -1  75  -1 100   1
M  END
$$$$
