# Supplementary material for: Structure-Based Screening of Deep-Sea Microbial Metabolites Against Plasmodium falciparum Dihydroorotate Dehydrogenase
Source: Biology (Basel). 2026 Feb 27;15(5):392. doi: 10.3390/biology15050392 (PMC12984942; doi:10.3390/biology15050392)
Supplement: Supplementary file 1 [file biology-15-00392-s001.zip › biology-4056089-supplementary/Supp Files/Supplementary Material S1-compounds_deepsea/compounds_deepsea/L19633_marinlit.mol]

21276/2
  SciTegic03261412442D

100108  0  0  1  0            999 V2000
   10.8277   -4.7433    0.0000 C   0  0
   10.8277   -6.0099    0.0000 C   0  0  0  0  0  0
   11.8956   -6.6307    0.0000 C   0  0
   12.9883   -6.0099    0.0000 C   0  0  0  0  0  0
   12.9883   -4.7433    0.0000 C   0  0  0  0  0  0
   11.8956   -4.1225    0.0000 C   0  0
   14.0810   -6.6307    0.0000 C   0  0
   15.1489   -6.0099    0.0000 C   0  0
   15.1489   -4.7433    0.0000 C   0  0  0  0  0  0
   14.0810   -4.1225    0.0000 C   0  0
   16.2168   -4.1225    0.0000 C   0  0  0  0  0  0
   16.2168   -2.8808    0.0000 C   0  0  0  0  0  0
   15.1489   -2.2599    0.0000 C   0  0  0  0  0  0
   14.0810   -2.8808    0.0000 C   0  0
   17.4336   -4.5198    0.0000 C   0  0
   18.1538   -3.5016    0.0000 C   0  0
   17.4336   -2.5083    0.0000 C   0  0  0  0  0  0
   17.4336   -1.2665    0.0000 C   0  0  0  0  0  0
   16.2168   -0.8692    0.0000 O   0  0
   15.4966   -1.8626    0.0000 C   0  0
   15.1489   -3.5016    0.0000 O   0  0
   14.2549   -1.8626    0.0000 O   0  0
   17.4336    0.0000    0.0000 C   0  0
   16.2168   -5.3890    0.0000 C   0  0
   12.9883   -3.5016    0.0000 C   0  0
   11.5728   -7.8476    0.0000 C   0  0
   12.2433   -7.8476    0.0000 C   0  0
    9.7350   -6.6307    0.0000 O   0  0
    9.7350   -7.8973    0.0000 C   0  0  0  0  0  0
    9.1142   -6.8046    0.0000 O   0  0
    7.8476   -6.8046    0.0000 C   0  0
    7.2019   -7.8973    0.0000 C   0  0  0  0  0  0
    7.8476   -8.9900    0.0000 C   0  0  0  0  0  0
    9.1142   -8.9900    0.0000 C   0  0  0  0  0  0
    9.1142  -10.2317    0.0000 O   0  0
    7.8476   -7.7483    0.0000 O   0  0
    7.2019   -9.1638    0.0000 O   0  0
    7.2019  -10.4055    0.0000 C   0  0  0  0  0  0
    6.5811   -9.3128    0.0000 O   0  0
    5.3145   -9.3128    0.0000 C   0  0  0  0  0  0
    4.6937  -10.4055    0.0000 C   0  0  0  0  0  0
    5.3145  -11.4983    0.0000 C   0  0  0  0  0  0
    6.5811  -11.4983    0.0000 C   0  0  0  0  0  0
    6.5811  -12.7400    0.0000 O   0  0
    5.3145  -10.2317    0.0000 O   0  0
    4.6937  -11.6721    0.0000 O   0  0
    5.3145   -8.0711    0.0000 C   0  0
    4.2218   -7.4254    0.0000 O   0  0
    4.2218   -6.1589    0.0000 S   0  0
    5.4884   -6.1589    0.0000 O   0  0
    2.9801   -6.1589    0.0000 O   0  0
    4.2218   -4.9172    0.0000 O   0  5
    9.1887  -17.9552    0.0000 C   0  0  0  0  0  0
    8.5430  -16.8625    0.0000 O   0  0
    7.3013  -16.8625    0.0000 C   0  0  0  0  0  0
    6.6556  -17.9552    0.0000 C   0  0  0  0  0  0
    7.3013  -19.0479    0.0000 C   0  0  0  0  0  0
    8.5430  -19.0479    0.0000 C   0  0  0  0  0  0
    8.5430  -20.2896    0.0000 O   0  0
    7.3013  -17.7813    0.0000 O   0  0
    7.3013  -15.5959    0.0000 C   0  0
    6.6556  -19.1969    0.0000 O   0  0
    6.6556  -20.4634    0.0000 C   0  0  0  0  0  0
    6.0347  -19.3707    0.0000 O   0  0
    4.7682  -19.3707    0.0000 C   0  0  0  0  0  0
    4.1473  -20.4634    0.0000 C   0  0  0  0  0  0
    4.7682  -21.5561    0.0000 C   0  0  0  0  0  0
    6.0347  -21.5561    0.0000 C   0  0  0  0  0  0
    6.0347  -22.7978    0.0000 O   0  0
    4.7682  -18.1042    0.0000 C   0  0
    3.6755  -17.4833    0.0000 O   0  0
    3.6755  -16.2168    0.0000 S   0  0
    4.9420  -16.2168    0.0000 O   0  0
    2.4338  -16.2168    0.0000 O   0  0
    3.6755  -14.9750    0.0000 O   0  5
    4.7682  -20.2896    0.0000 O   0  0
    2.9801  -22.4998    0.0000 C   0  0  0  0  0  0
    2.3344  -21.4071    0.0000 O   0  0
    1.0927  -21.4071    0.0000 C   0  0  0  0  0  0
    0.4470  -22.4998    0.0000 C   0  0  0  0  0  0
    1.0927  -23.5677    0.0000 C   0  0  0  0  0  0
    2.3344  -23.5677    0.0000 C   0  0  0  0  0  0
    2.8808  -20.4634    0.0000 O   0  0
    1.0927  -20.1406    0.0000 C   0  0
    0.0000  -19.5197    0.0000 O   0  0
    0.0248  -23.7415    0.0000 O   0  0
    2.3344  -24.8342    0.0000 O   0  0
    1.0927  -22.3260    0.0000 O   0  0
    0.1987  -21.4320    0.0000 C   0  0
   18.5015   -0.6209    0.0000 C   0  0
   19.5942   -1.2665    0.0000 C   0  0
   20.6869   -0.6209    0.0000 C   0  0
   21.7796   -1.2665    0.0000 C   0  0
   22.8723   -0.6209    0.0000 C   0  0
   21.7796   -2.5083    0.0000 C   0  0
   22.8723   -1.8874    0.0000 O   0  0
   18.6505   -2.0612    0.0000 H   0  0
   12.9138   -7.2268    0.0000 H   0  0
   14.1059   -5.2649    0.0000 H   0  0
    3.1539   -4.2963    0.0000 Na  0  3
  1  2  1  0
  1  6  1  0
  2  3  1  0
  2 28  1  1
  3  4  1  0
  3 26  1  0
  3 27  1  0
  4  5  1  0
  4  7  1  0
  4 98  1  6
  5  6  1  0
  5 10  1  0
  5 25  1  1
  7  8  1  0
  8  9  1  0
  9 10  1  0
  9 11  1  0
  9 99  1  1
 10 14  2  0
 11 12  1  0
 11 15  1  0
 11 24  1  6
 12 13  1  0
 12 17  1  0
 12 20  1  1
 13 14  1  0
 13 21  1  6
 15 16  1  0
 16 17  1  0
 17 18  1  0
 17 97  1  6
 18 19  1  0
 18 23  1  6
 18 90  1  0
 19 20  1  0
 20 22  2  0
 29 28  1  1
 29 30  1  0
 29 34  1  0
 30 31  1  0
 31 32  1  0
 32 33  1  0
 32 37  1  6
 33 34  1  0
 33 36  1  1
 34 35  1  6
 53 35  1  1
 38 37  1  1
 38 39  1  0
 38 43  1  0
 39 40  1  0
 40 41  1  0
 40 47  1  1
 41 42  1  0
 41 46  1  6
 42 43  1  0
 42 45  1  1
 43 44  1  6
 47 48  1  0
 48 49  1  0
 49 50  2  0
 49 51  2  0
 49 52  1  0
 53 54  1  0
 53 58  1  0
 54 55  1  0
 55 56  1  0
 55 61  1  1
 56 57  1  0
 56 62  1  6
 57 58  1  0
 57 60  1  1
 58 59  1  6
 63 62  1  1
 63 64  1  0
 63 68  1  0
 64 65  1  0
 65 66  1  0
 65 70  1  1
 66 67  1  0
 66 83  1  6
 67 68  1  0
 67 76  1  1
 68 69  1  6
 70 71  1  0
 71 72  1  0
 72 73  2  0
 72 74  2  0
 72 75  1  0
 77 76  1  1
 77 78  1  0
 77 82  1  0
 78 79  1  0
 79 80  1  0
 79 84  1  1
 80 81  1  0
 80 86  1  6
 81 82  1  0
 81 88  1  1
 82 87  1  6
 84 85  1  0
 88 89  1  0
 90 91  1  0
 91 92  2  0
 92 93  1  0
 93 94  1  0
 93 95  1  0
 93 96  1  0
M  CHG  3  52  -1  75  -1 100   1
M  END
$$$$
