# Supplementary material for: Structure-Based Screening of Deep-Sea Microbial Metabolites Against Plasmodium falciparum Dihydroorotate Dehydrogenase
Source: Biology (Basel). 2026 Feb 27;15(5):392. doi: 10.3390/biology15050392 (PMC12984942; doi:10.3390/biology15050392)
Supplement: Supplementary file 1 [file biology-15-00392-s001.zip › biology-4056089-supplementary/Supp Files/Supplementary Material S1-compounds_deepsea/compounds_deepsea/L19634_marinlit.mol]

21276/3
  SciTegic03261412442D

100108  0  0  1  0            999 V2000
   10.8180   -5.3708    0.0000 C   0  0
   10.8180   -6.6435    0.0000 C   0  0  0  0  0  0
   11.9125   -7.2544    0.0000 C   0  0
   12.9816   -6.6435    0.0000 C   0  0  0  0  0  0
   12.9816   -5.3708    0.0000 C   0  0  0  0  0  0
   11.9125   -4.7599    0.0000 C   0  0
   14.0761   -7.2544    0.0000 C   0  0
   15.1452   -6.6435    0.0000 C   0  0
   15.1452   -5.3708    0.0000 C   0  0  0  0  0  0
   14.0761   -4.7599    0.0000 C   0  0
   16.2397   -4.7599    0.0000 C   0  0  0  0  0  0
   16.2397   -3.5127    0.0000 C   0  0  0  0  0  0
   15.1452   -2.8763    0.0000 C   0  0  0  0  0  0
   14.0761   -3.5127    0.0000 C   0  0
   17.4106   -5.1417    0.0000 C   0  0
   18.1488   -4.1236    0.0000 C   0  0
   17.4106   -3.1309    0.0000 C   0  0  0  0  0  0
   17.4106   -1.8836    0.0000 C   0  0  0  0  0  0
   16.2397   -1.5018    0.0000 O   0  0
   15.5016   -2.4945    0.0000 C   0  0
   13.9489   -2.5709    0.0000 O   0  0
   14.4070   -1.8582    0.0000 O   0  0
   17.4106   -0.6364    0.0000 C   0  0
   16.2397   -6.0072    0.0000 C   0  0
   12.9816   -4.1236    0.0000 C   0  0
   11.5816   -8.4762    0.0000 C   0  0
   12.2180   -8.4762    0.0000 C   0  0
    9.7235   -7.2544    0.0000 O   0  0
    9.7235   -8.5271    0.0000 C   0  0  0  0  0  0
    9.1126   -7.4326    0.0000 O   0  0
    7.8399   -7.4326    0.0000 C   0  0
    7.2035   -8.5271    0.0000 C   0  0  0  0  0  0
    7.8399   -9.5962    0.0000 C   0  0  0  0  0  0
    9.1126   -9.5962    0.0000 C   0  0  0  0  0  0
    9.1126  -10.8689    0.0000 O   0  0
    7.8399   -8.3490    0.0000 O   0  0
    7.2035   -9.7744    0.0000 O   0  0
    7.2035  -11.0216    0.0000 C   0  0  0  0  0  0
    6.5926   -9.9271    0.0000 O   0  0
    5.3199   -9.9271    0.0000 C   0  0  0  0  0  0
    4.6836  -11.0216    0.0000 C   0  0  0  0  0  0
    5.3199  -12.1162    0.0000 C   0  0  0  0  0  0
    6.5926  -12.1162    0.0000 C   0  0  0  0  0  0
    6.5926  -13.3889    0.0000 O   0  0
    5.3199  -10.8689    0.0000 O   0  0
    4.6836  -12.2944    0.0000 O   0  0
    5.3199   -8.6799    0.0000 C   0  0
    4.2254   -8.0435    0.0000 O   0  0
    4.2254   -6.7963    0.0000 S   0  0
    5.4981   -6.7963    0.0000 O   0  0
    2.9781   -6.7963    0.0000 O   0  0
    4.2254   -5.5490    0.0000 O   0  5
    3.1309   -4.9127    0.0000 Na  0  3
    9.1889  -18.5815    0.0000 C   0  0  0  0  0  0
    8.5526  -17.4870    0.0000 O   0  0
    7.2799  -17.4870    0.0000 C   0  0  0  0  0  0
    6.6690  -18.5815    0.0000 C   0  0  0  0  0  0
    7.2799  -19.6506    0.0000 C   0  0  0  0  0  0
    8.5526  -19.6506    0.0000 C   0  0  0  0  0  0
    8.5526  -20.9233    0.0000 O   0  0
    7.2799  -18.4033    0.0000 O   0  0
    7.2799  -16.2143    0.0000 C   0  0
    6.6690  -19.8288    0.0000 O   0  0
    6.6690  -21.0760    0.0000 C   0  0  0  0  0  0
    6.0326  -19.9815    0.0000 O   0  0
    4.7599  -19.9815    0.0000 C   0  0  0  0  0  0
    4.1490  -21.0760    0.0000 C   0  0  0  0  0  0
    4.7599  -22.1706    0.0000 C   0  0  0  0  0  0
    6.0326  -22.1706    0.0000 C   0  0  0  0  0  0
    6.0326  -23.4178    0.0000 O   0  0
    4.7599  -18.7343    0.0000 C   0  0
    3.6909  -18.0979    0.0000 O   0  0
    3.6909  -16.8506    0.0000 S   0  0
    4.9381  -16.8506    0.0000 O   0  0
    2.4181  -16.8506    0.0000 O   0  0
    3.6909  -15.6034    0.0000 O   0  5
    4.7599  -20.9233    0.0000 O   0  0
    2.9781  -23.1124    0.0000 C   0  0  0  0  0  0
    2.3418  -22.0178    0.0000 O   0  0
    1.0945  -22.0178    0.0000 C   0  0  0  0  0  0
    0.4582  -23.1124    0.0000 C   0  0  0  0  0  0
    1.0945  -24.2069    0.0000 C   0  0  0  0  0  0
    2.3418  -24.2069    0.0000 C   0  0  0  0  0  0
    2.8763  -21.0760    0.0000 O   0  0
    1.0945  -20.7706    0.0000 C   0  0
    0.0000  -20.1342    0.0000 O   0  0
    0.0255  -24.3596    0.0000 O   0  0
    2.3418  -25.4541    0.0000 O   0  0
    1.0945  -22.9342    0.0000 O   0  0
    0.2036  -22.0433    0.0000 C   0  0
   18.5052   -1.2473    0.0000 C   0  0
   19.5997   -1.8836    0.0000 C   0  0
   20.6942   -1.2473    0.0000 C   0  0
   21.7633   -1.8836    0.0000 C   0  0
   22.8578   -1.2473    0.0000 C   0  0
   21.7633   -3.1309    0.0000 C   0  0
   20.6942    0.0000    0.0000 O   0  0
   14.1016   -5.9054    0.0000 H   0  0
   12.9053   -7.9162    0.0000 H   0  0
   18.6324   -2.6981    0.0000 H   0  0
  1  2  1  0
  1  6  1  0
  2  3  1  0
  2 28  1  1
  3  4  1  0
  3 26  1  0
  3 27  1  0
  4  5  1  0
  4  7  1  0
  4 99  1  6
  5  6  1  0
  5 10  1  0
  5 25  1  1
  7  8  1  0
  8  9  1  0
  9 10  1  0
  9 11  1  0
  9 98  1  1
 10 14  2  0
 11 12  1  0
 11 15  1  0
 11 24  1  6
 12 13  1  0
 12 17  1  0
 12 20  1  1
 13 14  1  0
 13 21  1  6
 15 16  1  0
 16 17  1  0
 17 18  1  0
 17100  1  6
 18 19  1  0
 18 23  1  6
 18 91  1  0
 19 20  1  0
 20 22  2  0
 29 28  1  1
 29 30  1  0
 29 34  1  0
 30 31  1  0
 31 32  1  0
 32 33  1  0
 32 37  1  6
 33 34  1  0
 33 36  1  1
 34 35  1  6
 54 35  1  1
 38 37  1  1
 38 39  1  0
 38 43  1  0
 39 40  1  0
 40 41  1  0
 40 47  1  1
 41 42  1  0
 41 46  1  6
 42 43  1  0
 42 45  1  1
 43 44  1  6
 47 48  1  0
 48 49  1  0
 49 50  2  0
 49 51  2  0
 49 52  1  0
 54 55  1  0
 54 59  1  0
 55 56  1  0
 56 57  1  0
 56 62  1  1
 57 58  1  0
 57 63  1  6
 58 59  1  0
 58 61  1  1
 59 60  1  6
 64 63  1  1
 64 65  1  0
 64 69  1  0
 65 66  1  0
 66 67  1  0
 66 71  1  1
 67 68  1  0
 67 84  1  6
 68 69  1  0
 68 77  1  1
 69 70  1  6
 71 72  1  0
 72 73  1  0
 73 74  2  0
 73 75  2  0
 73 76  1  0
 78 77  1  1
 78 79  1  0
 78 83  1  0
 79 80  1  0
 80 81  1  0
 80 85  1  1
 81 82  1  0
 81 87  1  6
 82 83  1  0
 82 89  1  1
 83 88  1  6
 85 86  1  0
 89 90  1  0
 91 92  1  0
 92 93  1  0
 93 94  1  0
 93 97  2  0
 94 95  2  0
 94 96  1  0
M  CHG  3  52  -1  53   1  76  -1
M  END
$$$$
