# Supplementary material for: Structure-Based Screening of Deep-Sea Microbial Metabolites Against Plasmodium falciparum Dihydroorotate Dehydrogenase
Source: Biology (Basel). 2026 Feb 27;15(5):392. doi: 10.3390/biology15050392 (PMC12984942; doi:10.3390/biology15050392)
Supplement: Supplementary file 1 [file biology-15-00392-s001.zip › biology-4056089-supplementary/Supp Files/Supplementary Material S1-compounds_deepsea/compounds_deepsea/L19797_marinlit.mol]

21446/5
  SciTegic03261412422D

 80 95  0  0  1  0            999 V2000
    8.5839   -5.1679    0.0000 C   0  0  0  0  0  0
    9.6934   -4.4963    0.0000 C   0  0
    9.8686   -3.2701    0.0000 C   0  0  0  0  0  0
    8.5839   -2.5693    0.0000 O   0  0
   10.8321   -3.8540    0.0000 O   0  0
   11.9416   -3.2117    0.0000 C   0  0  0  0  0  0
   11.9416   -1.9270    0.0000 C   0  0  0  0  0  0
   10.8321   -1.2847    0.0000 C   0  0  0  0  0  0
    9.6934   -1.9270    0.0000 C   0  0
   13.1678   -3.6204    0.0000 C   0  0
   14.0437   -2.5693    0.0000 C   0  0  0  0  0  0
   13.1678   -1.5182    0.0000 O   0  0
   14.6861   -3.6204    0.0000 O   0  0
   15.9123   -3.2409    0.0000 C   0  0  0  0  0  0
   15.9123   -1.9562    0.0000 C   0  0  0  0  0  0
   14.6861   -1.5182    0.0000 C   0  0
   17.0218   -3.8832    0.0000 C   0  0
   18.1605   -3.2409    0.0000 C   0  0  0  0  0  0
   18.1605   -1.9562    0.0000 C   0  0  0  0  0  0
   17.0218   -1.2847    0.0000 O   0  0
   19.2700   -3.8832    0.0000 O   0  0
   20.3795   -3.2409    0.0000 C   0  0  0  0  0  0
   20.3795   -1.9562    0.0000 C   0  0  0  0  0  0
   19.2700   -1.2847    0.0000 C   0  0  0  0  0  0
   21.5182   -3.8832    0.0000 C   0  0
   22.6276   -3.2409    0.0000 O   0  0
   22.6276   -1.9562    0.0000 C   0  0
   21.5182   -1.2847    0.0000 O   0  0
   21.5182   -5.1679    0.0000 C   0  0  0  0  0  0
   24.8758   -3.2409    0.0000 O   0  0
   24.8758   -1.9562    0.0000 C   0  0  0  0  0  0
   23.7663   -1.2847    0.0000 C   0  0
   25.9853   -3.8832    0.0000 C   0  0  0  0  0  0
   27.1240   -3.2409    0.0000 C   0  0  0  0  0  0
   27.1240   -1.9562    0.0000 C   0  0
   25.9853   -1.2847    0.0000 C   0  0
   25.9853   -5.1679    0.0000 C   0  0  0  0  0  0
   27.1240   -5.8102    0.0000 C   0  0  0  0  0  0
   28.2335   -5.1679    0.0000 C   0  0  0  0  0  0
   28.2335   -3.8832    0.0000 O   0  0
   24.8758   -5.8394    0.0000 O   0  0
   24.8758   -7.1241    0.0000 C   0  0  0  0  0  0
   25.9853   -7.7664    0.0000 C   0  0
   27.3867   -7.0949    0.0000 O   0  0
   28.6714   -7.2116    0.0000 C   0  0  0  0  0  0
   29.1970   -6.0438    0.0000 C   0  0  0  0  0  0
   20.3795   -5.8102    0.0000 O   0  0
   20.3795   -7.1241    0.0000 C   0  0  0  0  0  0
   21.5182   -7.7664    0.0000 C   0  0
   22.6276   -7.1241    0.0000 C   0  0  0  0  0  0
   22.6276   -5.8102    0.0000 C   0  0
   19.2700   -7.7664    0.0000 C   0  0
   19.2700   -9.0511    0.0000 C   0  0
   20.3795   -9.6934    0.0000 C   0  0  0  0  0  0
   21.5182   -9.0511    0.0000 O   0  0
   22.6276   -9.6934    0.0000 C   0  0  0  0  0  0
   23.7663   -7.7664    0.0000 C   0  0
   23.7663   -9.0511    0.0000 C   0  0
   20.7298  -10.9489    0.0000 C   0  0
   22.3065  -10.9489    0.0000 C   0  0
   19.8247  -11.8540    0.0000 C   0  0
   23.1532   -8.0000    0.0000 C   0  0
   26.0145   -6.4817    0.0000 O   0  0
    8.5839   -6.4525    0.0000 C   0  0
   10.8321    0.0000    0.0000 C   0  0
   19.2700    0.0000    0.0000 C   0  0
   23.7663   -5.1679    0.0000 C   0  0
    7.4744   -4.4963    0.0000 C   0  0  0  0  0  0
    7.4744   -3.2117    0.0000 C   0  0  0  0  0  0
    6.3357   -2.5693    0.0000 C   0  0
    5.2263   -3.2117    0.0000 C   0  0  0  0  0  0
    5.2263   -4.4963    0.0000 C   0  0  0  0  0  0
    6.3357   -5.1679    0.0000 O   0  0
    4.0000   -2.8029    0.0000 O   0  0
    3.2409   -3.8540    0.0000 C   0  0
    4.0000   -4.9051    0.0000 C   0  0
    1.9270   -3.8540    0.0000 C   0  0
    1.2847   -4.9927    0.0000 C   0  0
    1.2847   -2.7445    0.0000 O   0  0
    0.0000   -4.9927    0.0000 Cl  0  0
  1  2  1  0
  1 64  1  6
  1 68  1  0
  2  3  1  0
  3  4  1  1
  3  5  1  0
  3  9  1  0
 69  4  1  6
  6  5  1  6
  6  7  1  0
  6 10  1  0
  7  8  1  0
  7 12  1  6
  8  9  1  0
  8 65  1  6
 10 11  1  0
 11 12  1  6
 11 13  1  0
 11 16  1  0
 14 13  1  1
 14 15  1  0
 14 17  1  0
 15 16  1  0
 15 20  1  1
 17 18  1  0
 18 19  1  0
 18 21  1  1
 19 20  1  1
 19 24  1  0
 21 22  1  0
 22 23  1  0
 22 25  1  6
 23 24  1  0
 23 28  1  1
 24 66  1  6
 25 29  1  0
 26 27  2  0
 27 28  1  0
 27 32  1  0
 29 47  1  6
 29 51  1  0
 30 31  1  0
 33 30  1  1
 31 32  1  1
 31 36  1  0
 33 34  1  0
 33 37  1  0
 34 35  1  0
 34 40  1  6
 35 36  1  0
 37 38  1  0
 37 41  1  1
 38 39  1  0
 38 44  1  1
 39 40  1  1
 39 46  1  0
 41 42  1  0
 42 43  1  0
 42 57  1  0
 42 63  1  1
 43 45  1  0
 45 44  1  6
 45 46  1  0
 46 63  1  1
 47 48  1  0
 48 49  1  0
 48 52  1  6
 49 50  1  0
 50 51  1  0
 50 62  1  6
 51 67  2  0
 52 53  1  0
 54 53  1  6
 54 55  1  0
 54 59  1  0
 55 56  1  0
 56 58  1  1
 56 60  1  0
 57 58  1  0
 59 61  2  0
 59 60  1  0
 68 69  1  0
 68 73  1  6
 69 70  1  0
 70 71  1  0
 71 72  1  0
 71 74  1  6
 72 73  1  6
 72 76  1  0
 74 75  1  0
 75 76  1  0
 75 77  1  0
 77 78  1  0
 77 79  1  0
 78 80  1  0
M  END
$$$$
