# Supplementary material for: Structure-Based Screening of Deep-Sea Microbial Metabolites Against Plasmodium falciparum Dihydroorotate Dehydrogenase
Source: Biology (Basel). 2026 Feb 27;15(5):392. doi: 10.3390/biology15050392 (PMC12984942; doi:10.3390/biology15050392)
Supplement: Supplementary file 1 [file biology-15-00392-s001.zip › biology-4056089-supplementary/Supp Files/Supplementary Material S1-compounds_deepsea/compounds_deepsea/L19798_marinlit.mol]

21446/6
  SciTegic03261412422D

 78 92  0  0  1  0            999 V2000
    7.0391   -5.1620    0.0000 C   0  0  0  0  0  0
    8.1432   -4.4995    0.0000 C   0  0
    8.2813   -3.3125    0.0000 C   0  0  0  0  0  0
    7.0391   -2.5672    0.0000 O   0  0
    9.2750   -3.8646    0.0000 O   0  0
   10.3792   -3.2297    0.0000 C   0  0  0  0  0  0
   10.3792   -1.9323    0.0000 C   0  0  0  0  0  0
    9.2750   -1.2974    0.0000 C   0  0  0  0  0  0
    8.1432   -1.9323    0.0000 C   0  0
   11.6214   -3.6161    0.0000 C   0  0
   12.4495   -2.6776    0.0000 C   0  0  0  0  0  0
   11.6214   -1.5182    0.0000 O   0  0
   13.1120   -3.6161    0.0000 O   0  0
   14.3542   -3.2297    0.0000 C   0  0  0  0  0  0
   14.3542   -1.9599    0.0000 C   0  0  0  0  0  0
   13.1120   -1.5458    0.0000 C   0  0
   15.4583   -3.8922    0.0000 C   0  0
   16.5901   -3.2297    0.0000 C   0  0  0  0  0  0
   16.5901   -1.9599    0.0000 C   0  0  0  0  0  0
   15.4583   -1.2974    0.0000 O   0  0
   17.6943   -3.8922    0.0000 O   0  0
   18.8260   -3.2297    0.0000 C   0  0  0  0  0  0
   18.8260   -1.9599    0.0000 C   0  0  0  0  0  0
   17.6943   -1.2974    0.0000 C   0  0  0  0  0  0
   19.9302   -3.8922    0.0000 C   0  0
   21.0620   -3.2297    0.0000 O   0  0
   21.0620   -1.9599    0.0000 C   0  0
   19.9302   -1.2974    0.0000 O   0  0
   19.9302   -5.1620    0.0000 C   0  0  0  0  0  0
   23.2979   -3.2297    0.0000 O   0  0
   23.2979   -1.9599    0.0000 C   0  0  0  0  0  0
   22.1662   -1.2974    0.0000 C   0  0
   24.4021   -3.8922    0.0000 C   0  0  0  0  0  0
   25.5339   -3.2297    0.0000 C   0  0  0  0  0  0
   25.5339   -1.9599    0.0000 C   0  0
   24.4021   -1.2974    0.0000 C   0  0
   24.4021   -5.1620    0.0000 C   0  0  0  0  0  0
   25.5339   -5.8245    0.0000 C   0  0  0  0  0  0
   26.6380   -5.1620    0.0000 C   0  0  0  0  0  0
   26.6380   -3.8922    0.0000 O   0  0
   23.2979   -5.8245    0.0000 O   0  0
   23.2979   -7.1219    0.0000 C   0  0  0  0  0  0
   24.4021   -7.7568    0.0000 C   0  0
   25.7823   -7.0667    0.0000 O   0  0
   27.0797   -7.2047    0.0000 C   0  0  0  0  0  0
   27.6042   -6.0453    0.0000 C   0  0  0  0  0  0
   18.8260   -5.8245    0.0000 O   0  0
   18.8260   -7.0943    0.0000 C   0  0  0  0  0  0
   19.9302   -7.7568    0.0000 C   0  0
   21.0620   -7.0943    0.0000 C   0  0  0  0  0  0
   21.0620   -5.8245    0.0000 C   0  0
   17.6943   -7.7568    0.0000 C   0  0
   17.6943   -9.0266    0.0000 C   0  0
   18.8260   -9.6891    0.0000 C   0  0  0  0  0  0
   19.9302   -9.0266    0.0000 O   0  0
   21.0620   -9.6891    0.0000 C   0  0  0  0  0  0
   22.1938   -7.7844    0.0000 C   0  0
   22.1938   -9.0542    0.0000 C   0  0
   19.1573  -10.9313    0.0000 C   0  0
   20.7307  -10.9313    0.0000 C   0  0
   18.2464  -11.8422    0.0000 C   0  0
   21.5589   -8.0052    0.0000 C   0  0
   24.4297   -6.4870    0.0000 O   0  0
    7.0391   -6.4318    0.0000 C   0  0
    9.2750    0.0000    0.0000 C   0  0
   17.6943   -0.0276    0.0000 C   0  0
   22.1662   -5.1620    0.0000 C   0  0
    5.9073   -4.4995    0.0000 C   0  0  0  0  0  0
    5.9073   -3.2297    0.0000 C   0  0  0  0  0  0
    4.8031   -2.5672    0.0000 C   0  0
    3.6714   -3.2297    0.0000 C   0  0  0  0  0  0
    3.6714   -4.4995    0.0000 C   0  0  0  0  0  0
    4.8031   -5.1620    0.0000 O   0  0
    2.4568   -2.8156    0.0000 O   0  0
    1.2698   -4.4443    0.0000 C   0  0
    2.6500   -5.1068    0.0000 C   0  0
    0.0000   -5.3000    0.0000 C   0  0
    1.2422   -3.2573    0.0000 O   0  0
  1  2  1  0
  1 64  1  6
  1 68  1  0
  2  3  1  0
  3  4  1  1
  3  5  1  0
  3  9  1  0
 69  4  1  6
  6  5  1  6
  6  7  1  0
  6 10  1  0
  7  8  1  0
  7 12  1  6
  8  9  1  0
  8 65  1  6
 10 11  1  0
 11 12  1  6
 11 13  1  0
 11 16  1  0
 14 13  1  1
 14 15  1  0
 14 17  1  0
 15 16  1  0
 15 20  1  1
 17 18  1  0
 18 19  1  0
 18 21  1  1
 19 20  1  1
 19 24  1  0
 21 22  1  0
 22 23  1  0
 22 25  1  6
 23 24  1  0
 23 28  1  1
 24 66  1  6
 25 29  1  0
 26 27  2  0
 27 28  1  0
 27 32  1  0
 29 47  1  6
 29 51  1  0
 30 31  1  0
 33 30  1  1
 31 32  1  1
 31 36  1  0
 33 34  1  0
 33 37  1  0
 34 35  1  0
 34 40  1  6
 35 36  1  0
 37 38  1  0
 37 41  1  1
 38 39  1  0
 38 44  1  1
 39 40  1  1
 39 46  1  0
 41 42  1  0
 42 43  1  0
 42 57  1  0
 42 63  1  1
 43 45  1  0
 45 44  1  6
 45 46  1  0
 46 63  1  1
 47 48  1  0
 48 49  1  0
 48 52  1  6
 49 50  1  0
 50 51  1  0
 50 62  1  6
 51 67  2  0
 52 53  1  0
 54 53  1  6
 54 55  1  0
 54 59  1  0
 55 56  1  0
 56 58  1  1
 56 60  1  0
 57 58  1  0
 59 61  2  0
 59 60  1  0
 68 69  1  0
 68 73  1  6
 69 70  1  0
 70 71  1  0
 71 72  1  0
 71 74  1  6
 72 73  1  0
 72 76  1  6
 75 76  1  0
 75 77  1  0
 75 78  2  0
M  END
$$$$
