# Supplementary material for: Structure-Based Screening of Deep-Sea Microbial Metabolites Against Plasmodium falciparum Dihydroorotate Dehydrogenase
Source: Biology (Basel). 2026 Feb 27;15(5):392. doi: 10.3390/biology15050392 (PMC12984942; doi:10.3390/biology15050392)
Supplement: Supplementary file 1 [file biology-15-00392-s001.zip › biology-4056089-supplementary/Supp Files/Supplementary Material S1-compounds_deepsea/compounds_deepsea/L19799_marinlit.mol]

21446/7
  SciTegic03261412422D

 73 87  0  0  1  0            999 V2000
    4.2810   -5.1770    0.0000 C   0  0  0  0  0  0
    5.4010   -4.5299    0.0000 C   0  0
    5.5752   -3.2107    0.0000 C   0  0  0  0  0  0
    4.2810   -2.5885    0.0000 O   0  0
    6.5210   -3.8828    0.0000 O   0  0
    7.6411   -3.2356    0.0000 C   0  0  0  0  0  0
    7.6411   -1.9414    0.0000 C   0  0  0  0  0  0
    6.5210   -1.2943    0.0000 C   0  0  0  0  0  0
    5.4010   -1.9414    0.0000 C   0  0
    8.8607   -3.6339    0.0000 C   0  0
    9.7318   -2.7627    0.0000 C   0  0  0  0  0  0
    8.8607   -1.5431    0.0000 O   0  0
   10.3789   -3.6339    0.0000 O   0  0
   11.6234   -3.2605    0.0000 C   0  0  0  0  0  0
   11.6234   -1.9663    0.0000 C   0  0  0  0  0  0
   10.3789   -1.5431    0.0000 C   0  0
   12.7434   -3.9077    0.0000 C   0  0
   13.8635   -3.2605    0.0000 C   0  0  0  0  0  0
   13.8635   -1.9663    0.0000 C   0  0  0  0  0  0
   12.7434   -1.3191    0.0000 O   0  0
   14.9835   -3.9077    0.0000 O   0  0
   16.0786   -3.2605    0.0000 C   0  0  0  0  0  0
   16.0786   -1.9663    0.0000 C   0  0  0  0  0  0
   14.9835   -1.3191    0.0000 C   0  0  0  0  0  0
   17.1986   -3.9077    0.0000 C   0  0
   18.3187   -3.2605    0.0000 O   0  0
   18.3187   -1.9663    0.0000 C   0  0
   17.1986   -1.3191    0.0000 O   0  0
   17.1986   -5.2019    0.0000 C   0  0  0  0  0  0
   20.5587   -3.2605    0.0000 O   0  0
   20.5587   -1.9663    0.0000 C   0  0  0  0  0  0
   19.4387   -1.3191    0.0000 C   0  0
   21.6788   -3.9077    0.0000 C   0  0  0  0  0  0
   22.7988   -3.2605    0.0000 C   0  0  0  0  0  0
   22.7988   -1.9663    0.0000 C   0  0
   21.6788   -1.3191    0.0000 C   0  0
   21.6788   -5.2019    0.0000 C   0  0  0  0  0  0
   22.7988   -5.8241    0.0000 C   0  0  0  0  0  0
   23.9188   -5.2019    0.0000 C   0  0  0  0  0  0
   23.9188   -3.9077    0.0000 O   0  0
   20.5836   -5.8490    0.0000 O   0  0
   20.5836   -7.1433    0.0000 C   0  0  0  0  0  0
   21.6788   -7.7904    0.0000 C   0  0
   23.0726   -7.0935    0.0000 O   0  0
   24.3668   -7.2428    0.0000 C   0  0  0  0  0  0
   24.8895   -6.0481    0.0000 C   0  0  0  0  0  0
   16.0786   -5.8241    0.0000 O   0  0
   16.0786   -7.1184    0.0000 C   0  0  0  0  0  0
   17.1986   -7.7655    0.0000 C   0  0
   18.3187   -7.1184    0.0000 C   0  0  0  0  0  0
   18.3187   -5.8241    0.0000 C   0  0
   14.9835   -7.7655    0.0000 C   0  0
   14.9835   -9.0598    0.0000 C   0  0
   16.0786   -9.7069    0.0000 C   0  0  0  0  0  0
   17.1986   -9.0598    0.0000 O   0  0
   18.3187   -9.7069    0.0000 C   0  0  0  0  0  0
   19.4636   -7.7904    0.0000 C   0  0
   19.4636   -9.0847    0.0000 C   0  0
   16.4271  -10.9514    0.0000 C   0  0
   17.9951  -10.9514    0.0000 C   0  0
   15.5062  -11.8723    0.0000 C   0  0
   18.8414   -8.0144    0.0000 C   0  0
   21.7036   -6.4962    0.0000 O   0  0
    4.2810   -6.4713    0.0000 C   0  0
    6.5210    0.0000    0.0000 C   0  0
   14.9835   -0.0249    0.0000 C   0  0
   19.4387   -5.2019    0.0000 C   0  0
    3.1610   -4.5299    0.0000 C   0  0  0  0  0  0
    3.1610   -3.2356    0.0000 C   0  0  0  0  0  0
    1.9414   -2.8374    0.0000 C   0  0
    1.1698   -3.8828    0.0000 C   0  0
    1.9414   -4.9281    0.0000 O   0  0
    0.0000   -3.9077    0.0000 O   0  0
  1  2  1  0
  1 64  1  6
  1 68  1  0
  2  3  1  0
  3  4  1  1
  3  5  1  0
  3  9  1  0
 69  4  1  6
  6  5  1  6
  6  7  1  0
  6 10  1  0
  7  8  1  0
  7 12  1  6
  8  9  1  0
  8 65  1  6
 10 11  1  0
 11 12  1  6
 11 13  1  0
 11 16  1  0
 14 13  1  1
 14 15  1  0
 14 17  1  0
 15 16  1  0
 15 20  1  1
 17 18  1  0
 18 19  1  0
 18 21  1  1
 19 20  1  1
 19 24  1  0
 21 22  1  0
 22 23  1  0
 22 25  1  6
 23 24  1  0
 23 28  1  1
 24 66  1  6
 25 29  1  0
 26 27  2  0
 27 28  1  0
 27 32  1  0
 29 47  1  6
 29 51  1  0
 30 31  1  0
 33 30  1  1
 31 32  1  1
 31 36  1  0
 33 34  1  0
 33 37  1  0
 34 35  1  0
 34 40  1  6
 35 36  1  0
 37 38  1  0
 37 41  1  1
 38 39  1  0
 38 44  1  1
 39 40  1  1
 39 46  1  0
 41 42  1  0
 42 43  1  0
 42 57  1  0
 42 63  1  1
 43 45  1  0
 45 44  1  6
 45 46  1  0
 46 63  1  1
 47 48  1  0
 48 49  1  0
 48 52  1  6
 49 50  1  0
 50 51  1  0
 50 62  1  6
 51 67  2  0
 52 53  1  0
 54 53  1  6
 54 55  1  0
 54 59  1  0
 55 56  1  0
 56 58  1  1
 56 60  1  0
 57 58  1  0
 59 61  2  0
 59 60  1  0
 68 69  1  0
 68 72  1  6
 69 70  1  0
 70 71  1  0
 71 72  1  0
 71 73  2  0
M  END
$$$$
