# Supplementary material for: Structure-Based Screening of Deep-Sea Microbial Metabolites Against Plasmodium falciparum Dihydroorotate Dehydrogenase
Source: Biology (Basel). 2026 Feb 27;15(5):392. doi: 10.3390/biology15050392 (PMC12984942; doi:10.3390/biology15050392)
Supplement: Supplementary file 1 [file biology-15-00392-s001.zip › biology-4056089-supplementary/Supp Files/Supplementary Material S1-compounds_deepsea/compounds_deepsea/L19800_marinlit.mol]

21446/8
  SciTegic03261412422D

 77 92  0  0  1  0            999 V2000
    6.5533   -5.1665    0.0000 C   0  0  0  0  0  0
    7.6682   -4.5139    0.0000 C   0  0
    7.8857   -3.1815    0.0000 C   0  0  0  0  0  0
    6.5533   -2.5833    0.0000 O   0  0
    8.7831   -3.8613    0.0000 O   0  0
    9.8980   -3.2359    0.0000 C   0  0  0  0  0  0
    9.8980   -1.9306    0.0000 C   0  0  0  0  0  0
    8.7831   -1.2780    0.0000 C   0  0  0  0  0  0
    7.6682   -1.9306    0.0000 C   0  0
   11.1488   -3.6166    0.0000 C   0  0
   11.9918   -2.7192    0.0000 C   0  0  0  0  0  0
   11.1488   -1.5228    0.0000 O   0  0
   12.6444   -3.6438    0.0000 O   0  0
   13.8952   -3.2359    0.0000 C   0  0  0  0  0  0
   13.8952   -1.9578    0.0000 C   0  0  0  0  0  0
   12.6444   -1.5500    0.0000 C   0  0
   15.0101   -3.8885    0.0000 C   0  0
   16.1250   -3.2359    0.0000 C   0  0  0  0  0  0
   16.1250   -1.9578    0.0000 C   0  0  0  0  0  0
   15.0101   -1.3052    0.0000 O   0  0
   17.2670   -3.8885    0.0000 O   0  0
   18.3819   -3.2359    0.0000 C   0  0  0  0  0  0
   18.3819   -1.9578    0.0000 C   0  0  0  0  0  0
   17.2670   -1.3052    0.0000 C   0  0  0  0  0  0
   19.4968   -3.8885    0.0000 C   0  0
   20.6117   -3.2359    0.0000 O   0  0
   20.6117   -1.9578    0.0000 C   0  0
   19.4968   -1.3052    0.0000 O   0  0
   19.4968   -5.1937    0.0000 C   0  0  0  0  0  0
   22.8686   -3.2359    0.0000 O   0  0
   22.8686   -1.9578    0.0000 C   0  0  0  0  0  0
   21.7266   -1.3052    0.0000 C   0  0
   23.9835   -3.8885    0.0000 C   0  0  0  0  0  0
   25.0984   -3.2359    0.0000 C   0  0  0  0  0  0
   25.0984   -1.9578    0.0000 C   0  0
   23.9835   -1.3052    0.0000 C   0  0
   23.9835   -5.1937    0.0000 C   0  0  0  0  0  0
   25.0984   -5.8463    0.0000 C   0  0  0  0  0  0
   26.2133   -5.1937    0.0000 C   0  0  0  0  0  0
   26.2133   -3.8885    0.0000 O   0  0
   22.8686   -5.8463    0.0000 O   0  0
   22.8686   -7.1515    0.0000 C   0  0  0  0  0  0
   23.9835   -7.7770    0.0000 C   0  0
   25.3703   -7.0972    0.0000 O   0  0
   26.6755   -7.2331    0.0000 C   0  0  0  0  0  0
   27.1922   -6.0639    0.0000 C   0  0  0  0  0  0
   18.3819   -5.8463    0.0000 O   0  0
   18.3819   -7.1244    0.0000 C   0  0  0  0  0  0
   19.4968   -7.7770    0.0000 C   0  0
   20.6117   -7.1244    0.0000 C   0  0  0  0  0  0
   20.6117   -5.8463    0.0000 C   0  0
   17.2670   -7.7770    0.0000 C   0  0
   17.2670   -9.0550    0.0000 C   0  0
   18.3819   -9.7076    0.0000 C   0  0  0  0  0  0
   19.4968   -9.0550    0.0000 O   0  0
   20.6117   -9.7076    0.0000 C   0  0  0  0  0  0
   21.7538   -7.8042    0.0000 C   0  0
   21.7538   -9.0822    0.0000 C   0  0
   18.7082  -10.9585    0.0000 C   0  0
   20.2854  -10.9585    0.0000 C   0  0
   17.7837  -11.8830    0.0000 C   0  0
   21.1283   -8.0217    0.0000 C   0  0
   23.9835   -6.4989    0.0000 O   0  0
    6.5533   -6.4717    0.0000 C   0  0
    8.7831    0.0000    0.0000 C   0  0
   17.2670    0.0000    0.0000 C   0  0
   21.7266   -5.1937    0.0000 C   0  0
    5.4112   -4.5139    0.0000 C   0  0  0  0  0  0
    5.4112   -3.2359    0.0000 C   0  0  0  0  0  0
    4.2964   -2.5833    0.0000 C   0  0
    3.1815   -3.2359    0.0000 C   0  0  0  0  0  0
    3.1815   -4.5139    0.0000 C   0  0  0  0  0  0
    4.2964   -5.1665    0.0000 O   0  0
    1.9578   -2.8280    0.0000 O   0  0
    1.1693   -3.8613    0.0000 C   0  0
    1.9578   -4.9218    0.0000 C   0  0
    0.0000   -3.8885    0.0000 O   0  0
  1  2  1  0
  1 64  1  6
  1 68  1  0
  2  3  1  0
  3  4  1  1
  3  5  1  0
  3  9  1  0
 69  4  1  6
  6  5  1  6
  6  7  1  0
  6 10  1  0
  7  8  1  0
  7 12  1  6
  8  9  1  0
  8 65  1  6
 10 11  1  0
 11 12  1  6
 11 13  1  0
 11 16  1  0
 14 13  1  1
 14 15  1  0
 14 17  1  0
 15 16  1  0
 15 20  1  1
 17 18  1  0
 18 19  1  0
 18 21  1  1
 19 20  1  1
 19 24  1  0
 21 22  1  0
 22 23  1  0
 22 25  1  6
 23 24  1  0
 23 28  1  1
 24 66  1  6
 25 29  1  0
 26 27  2  0
 27 28  1  0
 27 32  1  0
 29 47  1  6
 29 51  1  0
 30 31  1  0
 33 30  1  1
 31 32  1  1
 31 36  1  0
 33 34  1  0
 33 37  1  0
 34 35  1  0
 34 40  1  6
 35 36  1  0
 37 38  1  0
 37 41  1  1
 38 39  1  0
 38 44  1  1
 39 40  1  1
 39 46  1  0
 41 42  1  0
 42 43  1  0
 42 57  1  0
 42 63  1  1
 43 45  1  0
 45 44  1  6
 45 46  1  0
 46 63  1  1
 47 48  1  0
 48 49  1  0
 48 52  1  6
 49 50  1  0
 50 51  1  0
 50 62  1  6
 51 67  2  0
 52 53  1  0
 54 53  1  6
 54 55  1  0
 54 59  1  0
 55 56  1  0
 56 58  1  1
 56 60  1  0
 57 58  1  0
 59 61  2  0
 59 60  1  0
 68 69  1  0
 68 73  1  6
 69 70  1  0
 70 71  1  0
 71 72  1  0
 71 74  1  6
 72 73  1  6
 72 76  1  0
 74 75  1  0
 75 76  1  0
 75 77  2  0
M  END
$$$$
