# Supplementary material for: Structure-Based Screening of Deep-Sea Microbial Metabolites Against Plasmodium falciparum Dihydroorotate Dehydrogenase
Source: Biology (Basel). 2026 Feb 27;15(5):392. doi: 10.3390/biology15050392 (PMC12984942; doi:10.3390/biology15050392)
Supplement: Supplementary file 1 [file biology-15-00392-s001.zip › biology-4056089-supplementary/Supp Files/Supplementary Material S1-compounds_deepsea/compounds_deepsea/L20023_marinlit.mol]

21693/1
  SciTegic03261412432D

 30 32  0  0  0  0            999 V2000
    5.7730   -2.0104    0.0000 C   0  0
    5.7730   -3.3384    0.0000 C   0  0
    6.9165   -4.0024    0.0000 C   0  0
    8.0601   -3.3384    0.0000 C   0  0
    8.0601   -2.0104    0.0000 C   0  0
    6.9165   -1.3464    0.0000 C   0  0
    9.2221   -1.3464    0.0000 Br  0  0
    6.9165   -5.3488    0.0000 Br  0  0
    9.2221   -4.0024    0.0000 O   0  0
   10.3656   -3.3384    0.0000 C   0  0
   11.5276   -4.0024    0.0000 C   0  0
   12.6711   -3.3199    0.0000 C   0  0
   13.8331   -3.9839    0.0000 N   0  0
   14.9766   -3.3199    0.0000 C   0  0
   16.1386   -3.9839    0.0000 C   0  0
   17.2821   -3.3199    0.0000 C   0  0
   17.2821   -1.9920    0.0000 N   0  0
   16.1386   -1.3280    0.0000 C   0  0
   14.9766   -1.9920    0.0000 N   0  0
   16.4153   -5.2935    0.0000 N   0  0
   17.7248   -5.4226    0.0000 C   0  0
   18.2597   -4.2237    0.0000 N   0  0
   18.4441   -1.3280    0.0000 C   0  0
    4.6110   -1.3280    0.0000 C   0  0
    3.4490   -1.9920    0.0000 C   0  0
    2.3055   -1.3280    0.0000 N   0  0
    1.1435   -1.9920    0.0000 C   0  0
    0.0000   -1.3280    0.0000 C   0  0
    2.3055    0.0000    0.0000 C   0  0
    1.1435   -3.3199    0.0000 O   0  0
  1  2  2  0
  1  6  1  0
  1 24  1  0
  2  3  1  0
  3  4  2  0
  3  8  1  0
  4  5  1  0
  4  9  1  0
  5  6  2  0
  5  7  1  0
  9 10  1  0
 10 11  1  0
 11 12  1  0
 12 13  1  0
 13 14  1  0
 14 15  2  0
 14 19  1  0
 15 16  1  0
 15 20  1  0
 16 17  1  0
 16 22  2  0
 17 18  1  0
 17 23  1  0
 18 19  2  0
 20 21  2  0
 21 22  1  0
 24 25  1  0
 25 26  1  0
 26 27  1  0
 26 29  1  0
 27 28  1  0
 27 30  2  0
M  END
$$$$
