# Supplementary material for: Structure-Based Screening of Deep-Sea Microbial Metabolites Against Plasmodium falciparum Dihydroorotate Dehydrogenase
Source: Biology (Basel). 2026 Feb 27;15(5):392. doi: 10.3390/biology15050392 (PMC12984942; doi:10.3390/biology15050392)
Supplement: Supplementary file 1 [file biology-15-00392-s001.zip › biology-4056089-supplementary/Supp Files/Supplementary Material S1-compounds_deepsea/compounds_deepsea/L20043_marinlit.mol]

21734/A
  SciTegic03261412442D

 74 74  0  0  1  0            999 V2000
   28.7909   -6.6536    0.0000 C   0  0  0  0  0  0
   28.7909   -7.9906    0.0000 C   0  0
   29.9413   -8.6435    0.0000 N   0  0
   31.0917   -7.9906    0.0000 C   0  0
   31.0917   -6.6536    0.0000 C   0  0
   29.9413   -6.0007    0.0000 C   0  0
   29.9413   -9.9804    0.0000 O   0  0
   27.6405   -8.6435    0.0000 O   0  0
   27.6405   -6.0007    0.0000 N   0  0
   26.4901   -6.6536    0.0000 C   0  0
   26.4901   -7.9906    0.0000 O   0  0
   25.3397   -5.9696    0.0000 C   0  0  0  0  0  0
   24.1893   -6.6536    0.0000 N   0  0
   25.3397   -4.6638    0.0000 C   0  0
   26.4901   -3.9797    0.0000 O   0  0
   23.0389   -5.9696    0.0000 C   0  0
   21.8886   -6.6536    0.0000 C   0  0
   23.0389   -4.6638    0.0000 O   0  0
   20.7382   -5.9696    0.0000 N   0  0
   21.8886   -7.9906    0.0000 C   0  0
   20.7382   -8.6435    0.0000 C   0  0
   19.5878   -6.6536    0.0000 C   0  0
   18.4374   -5.9696    0.0000 C   0  0  0  0  0  0
   19.5878   -7.9906    0.0000 O   0  0
   17.2870   -6.6536    0.0000 N   0  0
   18.4374   -4.6638    0.0000 C   0  0
   19.5878   -3.9797    0.0000 C   0  0
   19.5878   -2.6739    0.0000 C   0  0
   18.4374   -1.9899    0.0000 N   0  0
   17.2870   -2.6739    0.0000 O   0  0
   18.4374   -0.6529    0.0000 C   0  0
   17.2870    0.0000    0.0000 O   0  0
   19.5878    0.0000    0.0000 C   0  0
   16.1366   -5.9696    0.0000 C   0  0
   14.9862   -6.6225    0.0000 C   0  0  0  0  0  0
   16.1366   -4.6638    0.0000 O   0  0
   13.8358   -5.9696    0.0000 N   0  0
   14.9551   -7.9595    0.0000 C   0  0
   13.8047   -8.6435    0.0000 O   0  0
   12.6543   -6.6225    0.0000 C   0  0
   12.6543   -7.9595    0.0000 O   0  0
   11.5350   -5.9696    0.0000 C   0  0  0  0  0  0
   10.3535   -6.6225    0.0000 N   0  0
   11.5350   -4.6327    0.0000 C   0  0
   12.6854   -3.9486    0.0000 C   0  0
   12.6854   -2.6428    0.0000 C   0  0
   13.8358   -1.9588    0.0000 O   0  0
   11.5350   -1.9588    0.0000 N   0  0
    9.2031   -5.9696    0.0000 C   0  0
    8.0528   -6.6225    0.0000 C   0  0  0  0  0  0
    9.2031   -4.6327    0.0000 O   0  0
    6.9024   -5.9696    0.0000 N   0  0
    8.0528   -7.9595    0.0000 C   0  0
    6.9024   -8.6124    0.0000 O   0  0
    5.7520   -6.6225    0.0000 C   0  0
    4.6016   -5.9385    0.0000 C   0  0  0  0  0  0
    5.7520   -7.9595    0.0000 O   0  0
    3.4512   -6.6225    0.0000 N   0  0
    4.6016   -4.6327    0.0000 C   0  0  0  0  0  0
    5.7520   -3.9486    0.0000 C   0  0
    6.9334   -4.6327    0.0000 O   0  0
    5.7520   -2.6117    0.0000 O   0  0
    3.4512   -3.9486    0.0000 O   0  0
    2.3008   -5.9385    0.0000 C   0  0
    2.3008   -4.6327    0.0000 O   0  0
    1.1504   -6.6225    0.0000 C   0  0
    0.0000   -5.9385    0.0000 C   0  0
    0.0000   -4.6327    0.0000 C   0  0
    1.1504   -3.9486    0.0000 C   0  0
    1.1504   -2.6117    0.0000 C   0  0
    2.3008   -1.9588    0.0000 C   0  0
    3.4512   -2.6117    0.0000 C   0  0
    4.6016   -1.9588    0.0000 C   0  0
    4.6016   -0.6218    0.0000 C   0  0
  1  2  1  0
  1  6  1  6
  1  9  1  0
  2  3  1  0
  2  8  2  0
  3  4  1  0
  3  7  1  0
  4  5  1  0
  5  6  1  0
  9 10  1  0
 10 11  2  0
 10 12  1  0
 12 13  1  0
 12 14  1  6
 13 16  1  0
 14 15  1  0
 16 17  1  0
 16 18  2  0
 17 19  1  0
 17 20  2  0
 19 22  1  0
 20 21  1  0
 22 23  1  0
 22 24  2  0
 23 25  1  0
 23 26  1  1
 25 34  1  0
 26 27  1  0
 27 28  1  0
 28 29  1  0
 29 30  1  0
 29 31  1  0
 31 32  2  0
 31 33  1  0
 34 35  1  0
 34 36  2  0
 35 37  1  0
 35 38  1  1
 37 40  1  0
 38 39  1  0
 40 41  2  0
 40 42  1  0
 42 43  1  0
 42 44  1  1
 43 49  1  0
 44 45  1  0
 45 46  1  0
 46 47  2  0
 46 48  1  0
 49 50  1  0
 49 51  2  0
 50 52  1  0
 50 53  1  6
 52 55  1  0
 53 54  1  0
 55 56  1  0
 55 57  2  0
 56 58  1  6
 56 59  1  0
 58 64  1  0
 59 60  1  0
 59 63  1  1
 60 61  1  0
 60 62  2  0
 64 65  2  0
 64 66  1  0
 66 67  1  0
 67 68  1  0
 68 69  1  0
 69 70  1  0
 70 71  1  0
 71 72  1  0
 72 73  1  0
 73 74  1  0
M  END
$$$$
