# Supplementary material for: Structure-Based Screening of Deep-Sea Microbial Metabolites Against Plasmodium falciparum Dihydroorotate Dehydrogenase
Source: Biology (Basel). 2026 Feb 27;15(5):392. doi: 10.3390/biology15050392 (PMC12984942; doi:10.3390/biology15050392)
Supplement: Supplementary file 1 [file biology-15-00392-s001.zip › biology-4056089-supplementary/Supp Files/Supplementary Material S1-compounds_deepsea/compounds_deepsea/L20044_marinlit.mol]

21734/B
  SciTegic03261412442D

 77 77  0  0  1  0            999 V2000
   29.9663   -6.6771    0.0000 C   0  0  0  0  0  0
   29.9663   -7.9996    0.0000 C   0  0
   31.0953   -8.6770    0.0000 N   0  0
   32.2565   -7.9996    0.0000 C   0  0
   32.2565   -6.6771    0.0000 C   0  0
   31.0953   -6.0320    0.0000 C   0  0
   31.0953   -9.9995    0.0000 O   0  0
   28.8051   -8.6770    0.0000 O   0  0
   28.8051   -6.0320    0.0000 N   0  0
   27.6761   -6.6771    0.0000 C   0  0
   27.6761   -7.9996    0.0000 O   0  0
   26.5148   -6.0320    0.0000 C   0  0  0  0  0  0
   25.3536   -6.6771    0.0000 N   0  0
   26.5148   -4.6772    0.0000 C   0  0
   27.6761   -3.9998    0.0000 O   0  0
   24.1924   -6.0320    0.0000 C   0  0
   23.0634   -6.6771    0.0000 C   0  0
   24.1924   -4.6772    0.0000 O   0  0
   21.9022   -6.0320    0.0000 N   0  0
   23.0634   -7.9996    0.0000 C   0  0
   21.9022   -8.6770    0.0000 C   0  0
   20.7409   -6.6771    0.0000 C   0  0
   19.5797   -6.0320    0.0000 C   0  0  0  0  0  0
   20.7409   -7.9996    0.0000 O   0  0
   18.4507   -6.6771    0.0000 N   0  0
   19.5797   -4.6772    0.0000 C   0  0
   20.7409   -3.9998    0.0000 C   0  0
   20.7409   -2.6773    0.0000 C   0  0
   19.5797   -1.9999    0.0000 N   0  0
   18.4507   -2.6773    0.0000 O   0  0
   19.5797   -0.6774    0.0000 C   0  0
   18.4507    0.0000    0.0000 O   0  0
   20.7409    0.0000    0.0000 C   0  0
   17.2895   -6.0320    0.0000 C   0  0
   16.1283   -6.6771    0.0000 C   0  0  0  0  0  0
   17.2895   -4.6772    0.0000 O   0  0
   14.9670   -5.9675    0.0000 N   0  0
   16.1283   -7.9996    0.0000 C   0  0
   14.9670   -8.6770    0.0000 O   0  0
   13.8380   -6.6448    0.0000 C   0  0
   13.8380   -7.9674    0.0000 O   0  0
   12.6768   -5.9675    0.0000 C   0  0  0  0  0  0
   11.5156   -6.6448    0.0000 N   0  0
   12.6768   -4.6449    0.0000 C   0  0
   13.8380   -3.9675    0.0000 C   0  0
   13.8380   -2.6450    0.0000 C   0  0
   14.9670   -1.9999    0.0000 O   0  0
   12.6768   -1.9999    0.0000 N   0  0
   10.3866   -5.9675    0.0000 C   0  0
    9.2254   -6.6448    0.0000 C   0  0  0  0  0  0
   10.3866   -4.6449    0.0000 O   0  0
    8.0641   -5.9675    0.0000 N   0  0
    9.2254   -7.9674    0.0000 C   0  0
    8.0641   -8.6447    0.0000 O   0  0
    6.9029   -6.6448    0.0000 C   0  0
    5.7739   -5.9675    0.0000 C   0  0  0  0  0  0
    6.9029   -7.9674    0.0000 O   0  0
    4.6127   -6.6448    0.0000 N   0  0
    5.7739   -4.6449    0.0000 C   0  0  0  0  0  0
    6.9029   -3.9675    0.0000 C   0  0
    8.0641   -4.6449    0.0000 O   0  0
    6.9029   -2.6450    0.0000 O   0  0
    4.6127   -3.9675    0.0000 O   0  0
    3.4514   -5.9675    0.0000 C   0  0
    3.4514   -4.6449    0.0000 O   0  0
    2.2902   -6.6448    0.0000 C   0  0
    1.1612   -5.9675    0.0000 C   0  0
    1.1612   -4.6449    0.0000 C   0  0
    2.2902   -3.9998    0.0000 C   0  0
    2.2902   -2.6450    0.0000 C   0  0
    3.4514   -1.9999    0.0000 C   0  0
    4.6127   -2.6450    0.0000 C   0  0
    5.7739   -1.9999    0.0000 C   0  0
    5.7739   -0.6451    0.0000 C   0  0
    6.9029    0.0000    0.0000 C   0  0
    8.0641   -0.6451    0.0000 C   0  0
    0.0000   -6.6448    0.0000 O   0  0
  1  2  1  0
  1  6  1  6
  1  9  1  0
  2  3  1  0
  2  8  2  0
  3  4  1  0
  3  7  1  0
  4  5  1  0
  5  6  1  0
  9 10  1  0
 10 11  2  0
 10 12  1  0
 12 13  1  0
 12 14  1  6
 13 16  1  0
 14 15  1  0
 16 17  1  0
 16 18  2  0
 17 19  1  0
 17 20  2  0
 19 22  1  0
 20 21  1  0
 22 23  1  0
 22 24  2  0
 23 25  1  0
 23 26  1  1
 25 34  1  0
 26 27  1  0
 27 28  1  0
 28 29  1  0
 29 30  1  0
 29 31  1  0
 31 32  2  0
 31 33  1  0
 34 35  1  0
 34 36  2  0
 35 37  1  0
 35 38  1  1
 37 40  1  0
 38 39  1  0
 40 41  2  0
 40 42  1  0
 42 43  1  0
 42 44  1  1
 43 49  1  0
 44 45  1  0
 45 46  1  0
 46 47  2  0
 46 48  1  0
 49 50  1  0
 49 51  2  0
 50 52  1  0
 50 53  1  6
 52 55  1  0
 53 54  1  0
 55 56  1  0
 55 57  2  0
 56 58  1  6
 56 59  1  0
 58 64  1  0
 59 60  1  0
 59 63  1  1
 60 61  1  0
 60 62  2  0
 64 65  2  0
 64 66  1  0
 66 67  1  0
 67 68  1  0
 67 77  1  0
 68 69  1  0
 69 70  1  0
 70 71  1  0
 71 72  1  0
 72 73  1  0
 73 74  1  0
 74 75  1  0
 75 76  1  0
M  END
$$$$
