# Supplementary material for: Structure-Based Screening of Deep-Sea Microbial Metabolites Against Plasmodium falciparum Dihydroorotate Dehydrogenase
Source: Biology (Basel). 2026 Feb 27;15(5):392. doi: 10.3390/biology15050392 (PMC12984942; doi:10.3390/biology15050392)
Supplement: Supplementary file 1 [file biology-15-00392-s001.zip › biology-4056089-supplementary/Supp Files/Supplementary Material S1-compounds_deepsea/compounds_deepsea/L20046_marinlit.mol]

21734/D
  SciTegic03261412442D

 76 76  0  0  1  0            999 V2000
   27.6253   -6.6744    0.0000 C   0  0  0  0  0  0
   27.6253   -7.9913    0.0000 C   0  0
   28.7926   -8.6498    0.0000 N   0  0
   29.9299   -7.9913    0.0000 C   0  0
   29.9299   -6.6744    0.0000 C   0  0
   28.7926   -6.0159    0.0000 C   0  0
   28.7926   -9.9966    0.0000 O   0  0
   26.4880   -8.6498    0.0000 O   0  0
   26.4880   -6.0159    0.0000 N   0  0
   25.3507   -6.6744    0.0000 C   0  0
   25.3507   -7.9913    0.0000 O   0  0
   24.1834   -6.0159    0.0000 C   0  0  0  0  0  0
   23.0461   -6.6744    0.0000 N   0  0
   24.1834   -4.6691    0.0000 C   0  0
   25.3507   -4.0106    0.0000 O   0  0
   21.8788   -6.0159    0.0000 C   0  0
   20.7415   -6.6744    0.0000 C   0  0
   21.8788   -4.6691    0.0000 O   0  0
   19.5742   -6.0159    0.0000 N   0  0
   20.7415   -7.9913    0.0000 C   0  0
   19.5742   -8.6498    0.0000 C   0  0
   18.4368   -6.6744    0.0000 C   0  0
   17.2696   -6.0159    0.0000 C   0  0  0  0  0  0
   18.4368   -7.9913    0.0000 O   0  0
   16.1322   -6.6744    0.0000 N   0  0
   17.2696   -4.6691    0.0000 C   0  0
   18.4368   -4.0106    0.0000 C   0  0
   18.4368   -2.6638    0.0000 C   0  0
   17.2696   -2.0053    0.0000 N   0  0
   16.1322   -2.6638    0.0000 O   0  0
   17.2696   -0.6884    0.0000 C   0  0
   16.1322    0.0000    0.0000 O   0  0
   18.4368    0.0000    0.0000 C   0  0
   14.9650   -6.0159    0.0000 C   0  0
   13.8276   -6.6744    0.0000 C   0  0  0  0  0  0
   14.9650   -4.6691    0.0000 O   0  0
   12.6604   -5.9860    0.0000 N   0  0
   13.8276   -7.9913    0.0000 C   0  0
   12.6604   -8.6498    0.0000 O   0  0
   11.5230   -6.6444    0.0000 C   0  0
   11.5230   -7.9614    0.0000 O   0  0
   10.3558   -5.9860    0.0000 C   0  0  0  0  0  0
    9.2184   -6.6444    0.0000 N   0  0
   10.3558   -4.6391    0.0000 C   0  0
   11.5230   -3.9807    0.0000 C   0  0
   11.5230   -2.6338    0.0000 C   0  0
   12.6604   -1.9754    0.0000 O   0  0
   10.3558   -1.9754    0.0000 N   0  0
    8.0512   -5.9860    0.0000 C   0  0
    6.9138   -6.6444    0.0000 C   0  0  0  0  0  0
    8.0512   -4.6391    0.0000 O   0  0
    5.7465   -5.9860    0.0000 N   0  0
    6.9138   -7.9614    0.0000 C   0  0
    5.7465   -8.6198    0.0000 O   0  0
    4.6092   -6.6444    0.0000 C   0  0
    3.4419   -5.9860    0.0000 C   0  0  0  0  0  0
    4.6092   -7.9614    0.0000 O   0  0
    2.3046   -6.6444    0.0000 N   0  0
    3.4419   -4.6391    0.0000 C   0  0  0  0  0  0
    4.6092   -3.9807    0.0000 C   0  0
    5.7465   -4.6391    0.0000 O   0  0
    4.6092   -2.6338    0.0000 O   0  0
    2.3046   -3.9807    0.0000 O   0  0
    1.1373   -5.9860    0.0000 C   0  0
    0.0000   -6.6444    0.0000 C   0  0
    1.1373   -4.6391    0.0000 O   0  0
    0.0000   -7.9614    0.0000 C   0  0
    1.1373   -8.6198    0.0000 C   0  0
    1.1373   -9.9667    0.0000 C   0  0
    2.3046  -10.6251    0.0000 C   0  0
    3.4419   -9.9667    0.0000 C   0  0
    4.6092  -10.6251    0.0000 C   0  0
    5.7465   -9.9667    0.0000 C   0  0
    6.9138  -10.6251    0.0000 C   0  0
    8.0512   -9.9667    0.0000 C   0  0
    9.2184  -10.6251    0.0000 C   0  0
  1  2  1  0
  1  6  1  6
  1  9  1  0
  2  3  1  0
  2  8  2  0
  3  4  1  0
  3  7  1  0
  4  5  1  0
  5  6  1  0
  9 10  1  0
 10 11  2  0
 10 12  1  0
 12 13  1  0
 12 14  1  6
 13 16  1  0
 14 15  1  0
 16 17  1  0
 16 18  2  0
 17 19  1  0
 17 20  2  0
 19 22  1  0
 20 21  1  0
 22 23  1  0
 22 24  2  0
 23 25  1  0
 23 26  1  1
 25 34  1  0
 26 27  1  0
 27 28  1  0
 28 29  1  0
 29 30  1  0
 29 31  1  0
 31 32  2  0
 31 33  1  0
 34 35  1  0
 34 36  2  0
 35 37  1  0
 35 38  1  1
 37 40  1  0
 38 39  1  0
 40 41  2  0
 40 42  1  0
 42 43  1  0
 42 44  1  1
 43 49  1  0
 44 45  1  0
 45 46  1  0
 46 47  2  0
 46 48  1  0
 49 50  1  0
 49 51  2  0
 50 52  1  0
 50 53  1  6
 52 55  1  0
 53 54  1  0
 55 56  1  0
 55 57  2  0
 56 58  1  6
 56 59  1  0
 58 64  1  0
 59 60  1  0
 59 63  1  1
 60 61  1  0
 60 62  2  0
 64 65  1  0
 64 66  2  0
 65 67  1  0
 67 68  1  0
 68 69  1  0
 69 70  1  0
 70 71  1  0
 71 72  1  0
 72 73  1  0
 73 74  1  0
 74 75  1  0
 75 76  1  0
M  END
$$$$
