# Supplementary material for: Structure-Based Screening of Deep-Sea Microbial Metabolites Against Plasmodium falciparum Dihydroorotate Dehydrogenase
Source: Biology (Basel). 2026 Feb 27;15(5):392. doi: 10.3390/biology15050392 (PMC12984942; doi:10.3390/biology15050392)
Supplement: Supplementary file 1 [file biology-15-00392-s001.zip › biology-4056089-supplementary/Supp Files/Supplementary Material S1-compounds_deepsea/compounds_deepsea/L20047_marinlit.mol]

21734/E
  SciTegic03261412442D

 78 78  0  0  1  0            999 V2000
   27.6262   -6.6746    0.0000 C   0  0  0  0  0  0
   27.6262   -7.9915    0.0000 C   0  0
   28.7935   -8.6500    0.0000 N   0  0
   29.9308   -7.9915    0.0000 C   0  0
   29.9308   -6.6746    0.0000 C   0  0
   28.7935   -6.0161    0.0000 C   0  0
   28.7935   -9.9969    0.0000 O   0  0
   26.4888   -8.6500    0.0000 O   0  0
   26.4888   -6.0161    0.0000 N   0  0
   25.3514   -6.6746    0.0000 C   0  0
   25.3514   -7.9915    0.0000 O   0  0
   24.1841   -6.0161    0.0000 C   0  0  0  0  0  0
   23.0467   -6.6746    0.0000 N   0  0
   24.1841   -4.6692    0.0000 C   0  0
   25.3514   -4.0107    0.0000 O   0  0
   21.8794   -6.0161    0.0000 C   0  0
   20.7421   -6.6746    0.0000 C   0  0
   21.8794   -4.6692    0.0000 O   0  0
   19.5748   -6.0161    0.0000 N   0  0
   20.7421   -7.9915    0.0000 C   0  0
   19.5748   -8.6500    0.0000 C   0  0
   18.4374   -6.6746    0.0000 C   0  0
   17.2701   -6.0161    0.0000 C   0  0  0  0  0  0
   18.4374   -7.9915    0.0000 O   0  0
   16.1327   -6.6746    0.0000 N   0  0
   17.2701   -4.6692    0.0000 C   0  0
   18.4374   -4.0107    0.0000 C   0  0
   18.4374   -2.6638    0.0000 C   0  0
   17.2701   -2.0054    0.0000 N   0  0
   16.1327   -2.6638    0.0000 O   0  0
   17.2701   -0.6884    0.0000 C   0  0
   16.1327    0.0000    0.0000 O   0  0
   18.4374    0.0000    0.0000 C   0  0
   14.9654   -6.0161    0.0000 C   0  0
   13.8280   -6.6746    0.0000 C   0  0  0  0  0  0
   14.9654   -4.6692    0.0000 O   0  0
   12.6607   -5.9862    0.0000 N   0  0
   13.8280   -7.9915    0.0000 C   0  0
   12.6607   -8.6500    0.0000 O   0  0
   11.5234   -6.6446    0.0000 C   0  0
   11.5234   -7.9616    0.0000 O   0  0
   10.3561   -5.9862    0.0000 C   0  0  0  0  0  0
    9.2187   -6.6446    0.0000 N   0  0
   10.3561   -4.6393    0.0000 C   0  0
   11.5234   -3.9808    0.0000 C   0  0
   11.5234   -2.6339    0.0000 C   0  0
   12.6607   -1.9754    0.0000 O   0  0
   10.3561   -1.9754    0.0000 N   0  0
    8.0514   -5.9862    0.0000 C   0  0
    6.9140   -6.6446    0.0000 C   0  0  0  0  0  0
    8.0514   -4.6393    0.0000 O   0  0
    5.7467   -5.9862    0.0000 N   0  0
    6.9140   -7.9616    0.0000 C   0  0
    5.7467   -8.6201    0.0000 O   0  0
    4.6093   -6.6446    0.0000 C   0  0
    3.4420   -5.9862    0.0000 C   0  0  0  0  0  0
    4.6093   -7.9616    0.0000 O   0  0
    2.3047   -6.6446    0.0000 N   0  0
    3.4420   -4.6393    0.0000 C   0  0  0  0  0  0
    4.6093   -3.9808    0.0000 C   0  0
    5.7467   -4.6393    0.0000 O   0  0
    4.6093   -2.6339    0.0000 O   0  0
    2.3047   -3.9808    0.0000 O   0  0
    1.1374   -5.9862    0.0000 C   0  0
    1.1374   -4.6393    0.0000 O   0  0
    0.0000   -6.6446    0.0000 C   0  0
    0.0000   -7.9616    0.0000 C   0  0
    1.1374   -8.6201    0.0000 C   0  0
    1.1374   -9.9670    0.0000 C   0  0
    2.3047  -10.6254    0.0000 C   0  0
    3.2325   -9.6976    0.0000 C   0  0
    4.5794   -9.6976    0.0000 C   0  0
    5.5073  -10.6254    0.0000 C   0  0
    6.6746   -9.9670    0.0000 C   0  0
    7.8119  -10.6254    0.0000 C   0  0
    8.9792   -9.9670    0.0000 C   0  0
   10.1166  -10.6254    0.0000 C   0  0
   11.2839   -9.9670    0.0000 C   0  0
  1  2  1  0
  1  6  1  6
  1  9  1  0
  2  3  1  0
  2  8  2  0
  3  4  1  0
  3  7  1  0
  4  5  1  0
  5  6  1  0
  9 10  1  0
 10 11  2  0
 10 12  1  0
 12 13  1  0
 12 14  1  6
 13 16  1  0
 14 15  1  0
 16 17  1  0
 16 18  2  0
 17 19  1  0
 17 20  2  0
 19 22  1  0
 20 21  1  0
 22 23  1  0
 22 24  2  0
 23 25  1  0
 23 26  1  1
 25 34  1  0
 26 27  1  0
 27 28  1  0
 28 29  1  0
 29 30  1  0
 29 31  1  0
 31 32  2  0
 31 33  1  0
 34 35  1  0
 34 36  2  0
 35 37  1  0
 35 38  1  1
 37 40  1  0
 38 39  1  0
 40 41  2  0
 40 42  1  0
 42 43  1  0
 42 44  1  1
 43 49  1  0
 44 45  1  0
 45 46  1  0
 46 47  2  0
 46 48  1  0
 49 50  1  0
 49 51  2  0
 50 52  1  0
 50 53  1  6
 52 55  1  0
 53 54  1  0
 55 56  1  0
 55 57  2  0
 56 58  1  6
 56 59  1  0
 58 64  1  0
 59 60  1  0
 59 63  1  1
 60 61  1  0
 60 62  2  0
 64 65  2  0
 64 66  1  0
 66 67  1  0
 67 68  1  0
 68 69  1  0
 69 70  1  0
 70 71  1  0
 71 72  2  0
 72 73  1  0
 73 74  1  0
 74 75  1  0
 75 76  1  0
 76 77  1  0
 77 78  1  0
M  END
$$$$
