# Supplementary material for: Structure-Based Screening of Deep-Sea Microbial Metabolites Against Plasmodium falciparum Dihydroorotate Dehydrogenase
Source: Biology (Basel). 2026 Feb 27;15(5):392. doi: 10.3390/biology15050392 (PMC12984942; doi:10.3390/biology15050392)
Supplement: Supplementary file 1 [file biology-15-00392-s001.zip › biology-4056089-supplementary/Supp Files/Supplementary Material S1-compounds_deepsea/compounds_deepsea/L20048_marinlit.mol]

21734/F
  SciTegic03261412442D

 78 78  0  0  1  0            999 V2000
   27.6268   -6.6747    0.0000 C   0  0  0  0  0  0
   27.6268   -7.9917    0.0000 C   0  0
   28.7942   -8.6502    0.0000 N   0  0
   29.9316   -7.9917    0.0000 C   0  0
   29.9316   -6.6747    0.0000 C   0  0
   28.7942   -6.0162    0.0000 C   0  0
   28.7942   -9.9971    0.0000 O   0  0
   26.4894   -8.6502    0.0000 O   0  0
   26.4894   -6.0162    0.0000 N   0  0
   25.3520   -6.6747    0.0000 C   0  0
   25.3520   -7.9917    0.0000 O   0  0
   24.1847   -6.0162    0.0000 C   0  0  0  0  0  0
   23.0473   -6.6747    0.0000 N   0  0
   24.1847   -4.6693    0.0000 C   0  0
   25.3520   -4.0108    0.0000 O   0  0
   21.8800   -6.0162    0.0000 C   0  0
   20.7426   -6.6747    0.0000 C   0  0
   21.8800   -4.6693    0.0000 O   0  0
   19.5752   -6.0162    0.0000 N   0  0
   20.7426   -7.9917    0.0000 C   0  0
   19.5752   -8.6502    0.0000 C   0  0
   18.4378   -6.6747    0.0000 C   0  0
   17.2705   -6.0162    0.0000 C   0  0  0  0  0  0
   18.4378   -7.9917    0.0000 O   0  0
   16.1331   -6.6747    0.0000 N   0  0
   17.2705   -4.6693    0.0000 C   0  0
   18.4378   -4.0108    0.0000 C   0  0
   18.4378   -2.6639    0.0000 C   0  0
   17.2705   -2.0054    0.0000 N   0  0
   16.1331   -2.6639    0.0000 O   0  0
   17.2705   -0.6884    0.0000 C   0  0
   16.1331    0.0000    0.0000 O   0  0
   18.4378    0.0000    0.0000 C   0  0
   14.9658   -6.0162    0.0000 C   0  0
   13.8284   -6.6747    0.0000 C   0  0  0  0  0  0
   14.9658   -4.6693    0.0000 O   0  0
   12.6611   -5.9863    0.0000 N   0  0
   13.8284   -7.9917    0.0000 C   0  0
   12.6611   -8.6502    0.0000 O   0  0
   11.5237   -6.6448    0.0000 C   0  0
   11.5237   -7.9618    0.0000 O   0  0
   10.3563   -5.9863    0.0000 C   0  0  0  0  0  0
    9.2189   -6.6448    0.0000 N   0  0
   10.3563   -4.6394    0.0000 C   0  0
   11.5237   -3.9809    0.0000 C   0  0
   11.5237   -2.6340    0.0000 C   0  0
   12.6611   -1.9755    0.0000 O   0  0
   10.3563   -1.9755    0.0000 N   0  0
    8.0516   -5.9863    0.0000 C   0  0
    6.9142   -6.6448    0.0000 C   0  0  0  0  0  0
    8.0516   -4.6394    0.0000 O   0  0
    5.7469   -5.9863    0.0000 N   0  0
    6.9142   -7.9618    0.0000 C   0  0
    5.7469   -8.6203    0.0000 O   0  0
    4.6095   -6.6448    0.0000 C   0  0
    3.4421   -5.9863    0.0000 C   0  0  0  0  0  0
    4.6095   -7.9618    0.0000 O   0  0
    2.3047   -6.6448    0.0000 N   0  0
    3.4421   -4.6394    0.0000 C   0  0  0  0  0  0
    4.6095   -3.9809    0.0000 C   0  0
    5.7469   -4.6394    0.0000 O   0  0
    4.6095   -2.6340    0.0000 O   0  0
    2.3047   -3.9809    0.0000 O   0  0
    1.1374   -5.9863    0.0000 C   0  0
    0.0000   -6.6448    0.0000 C   0  0
    1.1374   -4.6394    0.0000 O   0  0
    0.0000   -7.9618    0.0000 C   0  0
    1.1374   -8.6203    0.0000 C   0  0
    1.1374   -9.9672    0.0000 C   0  0
    2.3047  -10.6257    0.0000 C   0  0
    3.4421   -9.9672    0.0000 C   0  0
    4.6095  -10.6257    0.0000 C   0  0
    5.7469   -9.9672    0.0000 C   0  0
    6.9142  -10.6257    0.0000 C   0  0
    8.0516   -9.9672    0.0000 C   0  0
    9.2189  -10.6257    0.0000 C   0  0
   10.3563   -9.9672    0.0000 C   0  0
   11.5237  -10.6257    0.0000 C   0  0
  1  2  1  0
  1  6  1  6
  1  9  1  0
  2  3  1  0
  2  8  2  0
  3  4  1  0
  3  7  1  0
  4  5  1  0
  5  6  1  0
  9 10  1  0
 10 11  2  0
 10 12  1  0
 12 13  1  0
 12 14  1  6
 13 16  1  0
 14 15  1  0
 16 17  1  0
 16 18  2  0
 17 19  1  0
 17 20  2  0
 19 22  1  0
 20 21  1  0
 22 23  1  0
 22 24  2  0
 23 25  1  0
 23 26  1  1
 25 34  1  0
 26 27  1  0
 27 28  1  0
 28 29  1  0
 29 30  1  0
 29 31  1  0
 31 32  2  0
 31 33  1  0
 34 35  1  0
 34 36  2  0
 35 37  1  0
 35 38  1  1
 37 40  1  0
 38 39  1  0
 40 41  2  0
 40 42  1  0
 42 43  1  0
 42 44  1  1
 43 49  1  0
 44 45  1  0
 45 46  1  0
 46 47  2  0
 46 48  1  0
 49 50  1  0
 49 51  2  0
 50 52  1  0
 50 53  1  6
 52 55  1  0
 53 54  1  0
 55 56  1  0
 55 57  2  0
 56 58  1  6
 56 59  1  0
 58 64  1  0
 59 60  1  0
 59 63  1  1
 60 61  1  0
 60 62  2  0
 64 65  1  0
 64 66  2  0
 65 67  1  0
 67 68  1  0
 68 69  1  0
 69 70  1  0
 70 71  1  0
 71 72  1  0
 72 73  1  0
 73 74  1  0
 74 75  1  0
 75 76  1  0
 76 77  1  0
 77 78  1  0
M  END
$$$$
