# Supplementary material for: Structure-Based Screening of Deep-Sea Microbial Metabolites Against Plasmodium falciparum Dihydroorotate Dehydrogenase
Source: Biology (Basel). 2026 Feb 27;15(5):392. doi: 10.3390/biology15050392 (PMC12984942; doi:10.3390/biology15050392)
Supplement: Supplementary file 1 [file biology-15-00392-s001.zip › biology-4056089-supplementary/Supp Files/Supplementary Material S1-compounds_deepsea/compounds_deepsea/L20114_marinlit.mol]

21832/1
  SciTegic03261412442D

 19 21  0  0  0  0            999 V2000
    0.0000   -2.6506    0.0000 C   0  0
    0.0000   -3.9842    0.0000 C   0  0
    1.1502   -4.6510    0.0000 C   0  0
    2.3005   -3.9842    0.0000 C   0  0
    2.3005   -2.6506    0.0000 C   0  0
    1.1502   -1.9921    0.0000 C   0  0
    1.1502   -0.6668    0.0000 C   0  0
    0.0000    0.0000    0.0000 O   0  0
    2.3088    0.0000    0.0000 O   0  0
    3.5674   -4.3926    0.0000 O   0  0
    4.3426   -3.3174    0.0000 C   0  0
    3.5674   -2.2505    0.0000 N   0  0
    5.6762   -3.3174    0.0000 C   0  0
    6.3347   -4.4760    0.0000 C   0  0
    7.6683   -4.4760    0.0000 C   0  0
    8.3351   -3.3174    0.0000 C   0  0
    7.6683   -2.1671    0.0000 C   0  0
    6.3347   -2.1671    0.0000 C   0  0
    5.3928   -1.2253    0.0000 O   0  0
  1  2  2  0
  1  6  1  0
  2  3  1  0
  3  4  2  0
  4  5  1  0
  4 10  1  0
  5  6  2  0
  5 12  1  0
  6  7  1  0
  7  8  1  0
  7  9  2  0
 10 11  1  0
 11 12  2  0
 11 13  1  0
 13 14  2  0
 13 18  1  0
 14 15  1  0
 15 16  2  0
 16 17  1  0
 17 18  2  0
 18 19  1  0
M  END
$$$$
