# Supplementary material for: Structure-Based Screening of Deep-Sea Microbial Metabolites Against Plasmodium falciparum Dihydroorotate Dehydrogenase
Source: Biology (Basel). 2026 Feb 27;15(5):392. doi: 10.3390/biology15050392 (PMC12984942; doi:10.3390/biology15050392)
Supplement: Supplementary file 1 [file biology-15-00392-s001.zip › biology-4056089-supplementary/Supp Files/Supplementary Material S1-compounds_deepsea/compounds_deepsea/L20145_marinlit.mol]

21884/1
  SciTegic03261412442D

 21 21  0  0  0  0            999 V2000
   11.4614   -1.2911    0.0000 C   0  0
   11.1237    0.0000    0.0000 C   0  0
    9.7928    0.0000    0.0000 C   0  0
    9.3161   -1.2911    0.0000 C   0  0
   10.3490   -2.1254    0.0000 S   0  0
   12.7128   -1.7281    0.0000 C   0  0
   13.9841   -2.0658    0.0000 C   0  0
   15.2752   -2.4035    0.0000 C   0  0
   16.4273   -1.7480    0.0000 C   0  0
   17.5596   -2.4035    0.0000 C   0  0
   18.7117   -1.7480    0.0000 C   0  0
   19.8638   -2.4035    0.0000 O   0  0
   18.7117   -0.4171    0.0000 O   0  0
    8.0250   -1.6288    0.0000 C   0  0
    6.8927   -0.9733    0.0000 C   0  0
    5.7406   -1.6288    0.0000 C   0  0
    4.5885   -0.9733    0.0000 C   0  0
    3.4364   -1.6288    0.0000 C   0  0
    2.3042   -0.9733    0.0000 C   0  0
    1.1521   -1.6288    0.0000 C   0  0
    0.0000   -2.2843    0.0000 C   0  0
  1  2  2  0
  1  5  1  0
  1  6  1  0
  2  3  1  0
  3  4  2  0
  4  5  1  0
  4 14  1  0
  6  7  3  0
  7  8  1  0
  8  9  1  0
  9 10  1  0
 10 11  1  0
 11 12  1  0
 11 13  2  0
 14 15  1  0
 15 16  1  0
 16 17  1  0
 17 18  1  0
 18 19  2  0
 19 20  1  0
 20 21  3  0
M  END
$$$$
