# Supplementary material for: Structure-Based Screening of Deep-Sea Microbial Metabolites Against Plasmodium falciparum Dihydroorotate Dehydrogenase
Source: Biology (Basel). 2026 Feb 27;15(5):392. doi: 10.3390/biology15050392 (PMC12984942; doi:10.3390/biology15050392)
Supplement: Supplementary file 1 [file biology-15-00392-s001.zip › biology-4056089-supplementary/Supp Files/Supplementary Material S1-compounds_deepsea/compounds_deepsea/L20346_marinlit.mol]

22091/2
  SciTegic03261412462D

 34 35  0  0  0  0            999 V2000
    1.1604   -2.6661    0.0000 C   0  0
    1.1604   -3.9923    0.0000 C   0  0
    2.3070   -4.6692    0.0000 C   0  0
    3.4535   -3.9923    0.0000 C   0  0
    3.4535   -2.6661    0.0000 C   0  0
    2.3070   -2.0031    0.0000 C   0  0
    4.6001   -4.6692    0.0000 C   0  0
    5.7467   -3.9923    0.0000 C   0  0
    5.7467   -2.6661    0.0000 C   0  0
    4.6001   -2.0031    0.0000 C   0  0
    6.8933   -4.6692    0.0000 C   0  0
    8.0398   -3.9923    0.0000 C   0  0
    8.0398   -2.6661    0.0000 C   0  0
    6.8933   -2.0031    0.0000 C   0  0
    4.6001   -0.6769    0.0000 O   0  0
    4.6001   -5.9953    0.0000 O   0  0
    9.2002   -4.6692    0.0000 C   0  0
   10.3468   -3.9923    0.0000 C   0  0
   11.5072   -4.6692    0.0000 C   0  0
   12.6538   -3.9923    0.0000 C   0  0
   13.8142   -4.6692    0.0000 C   0  0
   10.3468   -2.6661    0.0000 O   0  0
   11.5072   -2.0031    0.0000 S   0  0
   10.8441   -0.8427    0.0000 O   0  0
   12.1703   -3.1496    0.0000 O   0  0
   12.6538   -1.3400    0.0000 O   0  5
   12.6538    0.0000    0.0000 Na  0  3
    6.8933   -0.6769    0.0000 O   0  0
    2.3070   -0.6769    0.0000 O   0  0
    3.4535    0.0000    0.0000 C   0  0
    0.0000   -4.6692    0.0000 O   0  0
    0.0000   -2.0031    0.0000 Br  0  0
    2.3070   -5.9953    0.0000 Br  0  0
    6.8933   -5.9953    0.0000 Br  0  0
  1  2  2  0
  1  6  1  0
  1 32  1  0
  2  3  1  0
  2 31  1  0
  3  4  2  0
  3 33  1  0
  4  5  1  0
  4  7  1  0
  5  6  2  0
  5 10  1  0
  6 29  1  0
  7  8  1  0
  7 16  2  0
  8  9  2  0
  8 11  1  0
  9 10  1  0
  9 14  1  0
 10 15  2  0
 11 12  2  0
 11 34  1  0
 12 13  1  0
 12 17  1  0
 13 14  2  0
 14 28  1  0
 17 18  1  0
 18 19  1  0
 18 22  1  0
 19 20  1  0
 20 21  1  0
 22 23  1  0
 23 24  2  0
 23 25  2  0
 23 26  1  0
 29 30  1  0
M  CHG  2  26  -1  27   1
M  END
$$$$
