# Supplementary material for: Structure-Based Screening of Deep-Sea Microbial Metabolites Against Plasmodium falciparum Dihydroorotate Dehydrogenase
Source: Biology (Basel). 2026 Feb 27;15(5):392. doi: 10.3390/biology15050392 (PMC12984942; doi:10.3390/biology15050392)
Supplement: Supplementary file 1 [file biology-15-00392-s001.zip › biology-4056089-supplementary/Supp Files/Supplementary Material S1-compounds_deepsea/compounds_deepsea/L20347_marinlit.mol]

22091/3
  SciTegic03261412462D

 34 35  0  0  0  0            999 V2000
    1.1601   -2.6655    0.0000 C   0  0
    1.1601   -3.9914    0.0000 C   0  0
    2.3065   -4.6681    0.0000 C   0  0
    3.4528   -3.9914    0.0000 C   0  0
    3.4528   -2.6655    0.0000 C   0  0
    2.3065   -2.0026    0.0000 C   0  0
    4.5991   -4.6681    0.0000 C   0  0
    5.7454   -3.9914    0.0000 C   0  0
    5.7454   -2.6655    0.0000 C   0  0
    4.5991   -2.0026    0.0000 C   0  0
    6.8917   -4.6681    0.0000 C   0  0
    8.0381   -3.9914    0.0000 C   0  0
    8.0381   -2.6655    0.0000 C   0  0
    6.8917   -2.0026    0.0000 C   0  0
    4.5991   -0.6767    0.0000 O   0  0
    4.5991   -5.9940    0.0000 O   0  0
    9.1982   -4.6681    0.0000 C   0  0
   10.3445   -3.9914    0.0000 C   0  0
   11.5046   -4.6681    0.0000 C   0  0
   12.6510   -3.9914    0.0000 C   0  0
   13.8111   -4.6681    0.0000 C   0  0
   10.3445   -2.6655    0.0000 O   0  0
   11.5046   -2.0026    0.0000 S   0  0
   10.8417   -0.8425    0.0000 O   0  0
   12.1676   -3.1489    0.0000 O   0  0
   12.6510   -1.3397    0.0000 O   0  5
   12.6510    0.0000    0.0000 Na  0  3
    6.8917   -0.6767    0.0000 O   0  0
    2.3065   -0.6767    0.0000 O   0  0
    3.4528    0.0000    0.0000 C   0  0
    0.0000   -4.6681    0.0000 O   0  0
    0.0000   -2.0026    0.0000 Br  0  0
    2.3065   -5.9940    0.0000 Br  0  0
    9.1982   -2.0026    0.0000 Br  0  0
  1  2  2  0
  1  6  1  0
  1 32  1  0
  2  3  1  0
  2 31  1  0
  3  4  2  0
  3 33  1  0
  4  5  1  0
  4  7  1  0
  5  6  2  0
  5 10  1  0
  6 29  1  0
  7  8  1  0
  7 16  2  0
  8  9  2  0
  8 11  1  0
  9 10  1  0
  9 14  1  0
 10 15  2  0
 11 12  2  0
 12 13  1  0
 12 17  1  0
 13 14  2  0
 13 34  1  0
 14 28  1  0
 17 18  1  0
 18 19  1  0
 18 22  1  0
 19 20  1  0
 20 21  1  0
 22 23  1  0
 23 24  2  0
 23 25  2  0
 23 26  1  0
 29 30  1  0
M  CHG  2  26  -1  27   1
M  END
$$$$
