# Supplementary material for: Structure-Based Screening of Deep-Sea Microbial Metabolites Against Plasmodium falciparum Dihydroorotate Dehydrogenase
Source: Biology (Basel). 2026 Feb 27;15(5):392. doi: 10.3390/biology15050392 (PMC12984942; doi:10.3390/biology15050392)
Supplement: Supplementary file 1 [file biology-15-00392-s001.zip › biology-4056089-supplementary/Supp Files/Supplementary Material S1-compounds_deepsea/compounds_deepsea/L20349_marinlit.mol]

22091/5
  SciTegic03261412462D

 32 33  0  0  0  0            999 V2000
    1.1526   -2.6599    0.0000 C   0  0
    1.1526   -3.9899    0.0000 C   0  0
    2.3053   -4.6612    0.0000 C   0  0
    3.4579   -3.9899    0.0000 C   0  0
    3.4579   -2.6599    0.0000 C   0  0
    2.3053   -2.0013    0.0000 C   0  0
    4.5979   -4.6612    0.0000 C   0  0
    5.7505   -3.9899    0.0000 C   0  0
    5.7505   -2.6599    0.0000 C   0  0
    4.5979   -2.0013    0.0000 C   0  0
    6.9032   -4.6612    0.0000 C   0  0
    8.0432   -3.9899    0.0000 C   0  0
    8.0432   -2.6599    0.0000 C   0  0
    6.9032   -2.0013    0.0000 C   0  0
    4.5979   -0.6713    0.0000 O   0  0
    4.5979   -5.9912    0.0000 O   0  0
    9.2085   -4.6612    0.0000 C   0  0
   10.3611   -3.9899    0.0000 C   0  0
   11.5137   -4.6612    0.0000 C   0  0
   10.3611   -2.6599    0.0000 O   0  0
   11.5137   -2.0013    0.0000 S   0  0
   10.8551   -0.8360    0.0000 O   0  0
   12.1724   -3.1539    0.0000 O   0  0
   12.6664   -1.3300    0.0000 O   0  5
   12.6664    0.0000    0.0000 Na  0  3
    6.9032   -0.6713    0.0000 O   0  0
    2.3053   -0.6713    0.0000 O   0  0
    3.4579    0.0000    0.0000 C   0  0
    0.0000   -4.6612    0.0000 O   0  0
    0.0000   -2.0013    0.0000 Br  0  0
    2.3053   -5.9912    0.0000 Br  0  0
    6.9032   -5.9912    0.0000 Br  0  0
  1  2  2  0
  1  6  1  0
  1 30  1  0
  2  3  1  0
  2 29  1  0
  3  4  2  0
  3 31  1  0
  4  5  1  0
  4  7  1  0
  5  6  2  0
  5 10  1  0
  6 27  1  0
  7  8  1  0
  7 16  2  0
  8  9  2  0
  8 11  1  0
  9 10  1  0
  9 14  1  0
 10 15  2  0
 11 12  2  0
 11 32  1  0
 12 13  1  0
 12 17  1  0
 13 14  2  0
 14 26  1  0
 17 18  1  0
 18 19  1  0
 18 20  1  0
 20 21  1  0
 21 22  2  0
 21 23  2  0
 21 24  1  0
 27 28  1  0
M  CHG  2  24  -1  25   1
M  END
$$$$
