# Supplementary material for: Structure-Based Screening of Deep-Sea Microbial Metabolites Against Plasmodium falciparum Dihydroorotate Dehydrogenase
Source: Biology (Basel). 2026 Feb 27;15(5):392. doi: 10.3390/biology15050392 (PMC12984942; doi:10.3390/biology15050392)
Supplement: Supplementary file 1 [file biology-15-00392-s001.zip › biology-4056089-supplementary/Supp Files/Supplementary Material S1-compounds_deepsea/compounds_deepsea/L20562_marinlit.mol]

22269/1
  SciTegic03261412472D

 32 35  0  0  1  0            999 V2000
    0.0000   -3.9827    0.0000 C   0  0
    0.0000   -5.3178    0.0000 C   0  0
    1.1541   -5.9854    0.0000 C   0  0
    2.2968   -5.3178    0.0000 C   0  0
    2.2968   -3.9827    0.0000 C   0  0
    1.1541   -3.3265    0.0000 C   0  0
    3.4509   -5.9854    0.0000 C   0  0  0  0  0  0
    4.5937   -5.3178    0.0000 C   0  0  0  0  0  0
    4.5937   -3.9827    0.0000 C   0  0
    3.4509   -3.3265    0.0000 O   0  0
    3.4509   -7.3205    0.0000 C   0  0
    2.3082   -7.9881    0.0000 C   0  0
    2.3082   -9.3232    0.0000 C   0  0
    3.4509   -9.9794    0.0000 C   0  0
    4.6050   -9.3232    0.0000 C   0  0
    4.6050   -7.9881    0.0000 C   0  0
    1.1541   -2.0027    0.0000 C   0  0  0  0  0  0
    0.0000   -1.3351    0.0000 C   0  0
    0.0000    0.0000    0.0000 N   0  0
    2.3082   -1.3351    0.0000 O   0  0
    5.7478   -5.9854    0.0000 O   0  0
    6.9019   -5.3178    0.0000 C   0  0
    8.0559   -5.9854    0.0000 C   0  0
    9.2100   -5.3178    0.0000 C   0  0
    9.2100   -3.9940    0.0000 C   0  0
    8.0559   -3.3265    0.0000 C   0  0
    6.9019   -3.9940    0.0000 C   0  0
    8.0559   -2.0027    0.0000 O   0  0
    5.7591   -9.9907    0.0000 Br  0  0
    1.1541   -7.3205    0.0000 O   0  0
    4.6050   -6.6529    0.0000 H   0  0
    3.4509  -11.3145    0.0000 O   0  0
  1  2  2  0
  1  6  1  0
  2  3  1  0
  3  4  2  0
  3 30  1  0
  4  5  1  0
  4  7  1  0
  5  6  2  0
  5 10  1  0
  6 17  1  0
  7  8  1  0
  7 11  1  0
  7 31  1  6
  8  9  1  0
  8 21  1  1
  9 10  1  0
 11 12  2  0
 11 16  1  0
 12 13  1  0
 13 14  2  0
 14 15  1  0
 14 32  1  0
 15 16  2  0
 15 29  1  0
 17 18  1  0
 17 20  1  6
 18 19  1  0
 21 22  1  0
 22 23  2  0
 22 27  1  0
 23 24  1  0
 24 25  2  0
 25 26  1  0
 26 27  2  0
 26 28  1  0
M  END
$$$$
