# Supplementary material for: Structure-Based Screening of Deep-Sea Microbial Metabolites Against Plasmodium falciparum Dihydroorotate Dehydrogenase
Source: Biology (Basel). 2026 Feb 27;15(5):392. doi: 10.3390/biology15050392 (PMC12984942; doi:10.3390/biology15050392)
Supplement: Supplementary file 1 [file biology-15-00392-s001.zip › biology-4056089-supplementary/Supp Files/Supplementary Material S1-compounds_deepsea/compounds_deepsea/L20878_marinlit.mol]

22755/1
  SciTegic03261412492D

 48 55  0  0  1  0            999 V2000
    1.1605   -1.9894    0.0000 C   0  0
    1.1605   -3.3157    0.0000 C   0  0
    2.3072   -3.9927    0.0000 C   0  0
    3.4539   -3.3157    0.0000 C   0  0
    3.4539   -1.9894    0.0000 C   0  0
    2.3072   -1.3263    0.0000 C   0  0
    4.6144   -3.9927    0.0000 C   0  0
    5.7611   -3.3157    0.0000 C   0  0
    5.7611   -1.9894    0.0000 C   0  0
    4.6144   -1.3263    0.0000 C   0  0
    6.9078   -3.9927    0.0000 C   0  0
    8.0545   -3.3157    0.0000 C   0  0
    8.0545   -1.9894    0.0000 C   0  0
    6.9078   -1.3263    0.0000 C   0  0
    4.6144   -5.3190    0.0000 C   0  0
    5.7611   -5.9821    0.0000 C   0  0
    6.9078   -5.3190    0.0000 C   0  0
    2.3072   -5.3190    0.0000 C   0  0
    3.4539   -5.9821    0.0000 C   0  0
    1.1605   -5.9821    0.0000 C   0  0
    1.1605   -7.3084    0.0000 C   0  0
    2.3072   -7.9716    0.0000 C   0  0
    3.4539   -7.3084    0.0000 C   0  0
    4.6144   -7.9716    0.0000 C   0  0
    5.7473   -7.3084    0.0000 C   0  0
    6.8940   -7.9716    0.0000 C   0  0
    8.0406   -7.3084    0.0000 C   0  0
    8.0406   -5.9821    0.0000 C   0  0
    0.0000   -3.9927    0.0000 O   0  0
    0.0000   -5.3190    0.0000 O   0  0
    2.3072    0.0000    0.0000 O   0  0
    4.6144    0.0000    0.0000 O   0  0
    6.9078    0.0000    0.0000 O   0  0
    9.2150   -1.3263    0.0000 Br  0  0
    2.3072   -9.3117    0.0000 O   0  0
    4.6144   -9.3117    0.0000 O   0  0
    6.8940   -9.3117    0.0000 O   0  0
    9.2011   -7.9716    0.0000 Br  0  0
    9.2150   -3.9927    0.0000 C   0  0
    9.2011   -5.3190    0.0000 C   0  0
   10.3755   -3.3157    0.0000 C   0  0  0  0  0  0
   10.3478   -5.9821    0.0000 C   0  0  0  0  0  0
   11.5222   -3.9927    0.0000 C   0  0
   11.5083   -5.3190    0.0000 C   0  0
   12.6550   -5.9959    0.0000 C   0  0
   13.8155   -5.3328    0.0000 C   0  0
   10.3755   -1.9894    0.0000 O   0  0
   10.3478   -7.3222    0.0000 O   0  0
  1  2  2  0
  1  6  1  0
  2  3  1  0
  2 29  1  0
  3  4  2  0
  3 18  1  0
  4  5  1  0
  4  7  1  0
  5  6  2  0
  5 10  1  0
  6 31  1  0
  7  8  1  0
  7 15  2  0
  8  9  2  0
  8 11  1  0
  9 10  1  0
  9 14  1  0
 10 32  2  0
 11 12  2  0
 11 17  1  0
 12 13  1  0
 12 39  1  0
 13 14  2  0
 13 34  1  0
 14 33  1  0
 15 16  1  0
 15 19  1  0
 16 17  1  0
 16 25  2  0
 17 28  2  0
 18 19  2  0
 18 20  1  0
 19 23  1  0
 20 21  2  0
 20 30  1  0
 21 22  1  0
 22 23  2  0
 22 35  1  0
 23 24  1  0
 24 25  1  0
 24 36  2  0
 25 26  1  0
 26 27  2  0
 26 37  1  0
 27 28  1  0
 27 38  1  0
 28 40  1  0
 39 41  1  0
 40 42  1  0
 41 43  1  0
 41 47  1  1
 42 44  1  0
 42 48  1  1
 44 45  1  0
 45 46  1  0
M  END
$$$$
