# Supplementary material for: Structure-Based Screening of Deep-Sea Microbial Metabolites Against Plasmodium falciparum Dihydroorotate Dehydrogenase
Source: Biology (Basel). 2026 Feb 27;15(5):392. doi: 10.3390/biology15050392 (PMC12984942; doi:10.3390/biology15050392)
Supplement: Supplementary file 1 [file biology-15-00392-s001.zip › biology-4056089-supplementary/Supp Files/Supplementary Material S1-compounds_deepsea/compounds_deepsea/L20879_marinlit.mol]

22755/2
  SciTegic03261412492D

 52 59  0  0  1  0            999 V2000
    1.1620   -1.9920    0.0000 C   0  0
    1.1620   -3.3201    0.0000 C   0  0
    2.3102   -3.9841    0.0000 C   0  0
    3.4584   -3.3201    0.0000 C   0  0
    3.4584   -1.9920    0.0000 C   0  0
    2.3102   -1.3280    0.0000 C   0  0
    4.6066   -3.9841    0.0000 C   0  0
    5.7548   -3.3201    0.0000 C   0  0
    5.7548   -1.9920    0.0000 C   0  0
    4.6066   -1.3280    0.0000 C   0  0
    6.9030   -3.9841    0.0000 C   0  0
    8.0512   -3.3201    0.0000 C   0  0
    8.0512   -1.9920    0.0000 C   0  0
    6.9030   -1.3280    0.0000 C   0  0
    4.6066   -5.3121    0.0000 C   0  0
    5.7548   -5.9761    0.0000 C   0  0
    6.9030   -5.3121    0.0000 C   0  0
    2.3102   -5.3121    0.0000 C   0  0
    3.4584   -5.9761    0.0000 C   0  0
    1.1620   -5.9761    0.0000 C   0  0
    1.1620   -7.3042    0.0000 C   0  0
    2.3102   -7.9820    0.0000 C   0  0
    3.4584   -7.3042    0.0000 C   0  0
    4.6066   -7.9820    0.0000 C   0  0
    5.7548   -7.3042    0.0000 C   0  0
    6.9030   -7.9820    0.0000 C   0  0
    8.0512   -7.3042    0.0000 C   0  0
    8.0512   -5.9761    0.0000 C   0  0
    0.0000   -3.9841    0.0000 O   0  0
    0.0000   -5.3121    0.0000 O   0  0
    2.3102    0.0000    0.0000 O   0  0
    4.6066    0.0000    0.0000 O   0  0
    6.9030    0.0000    0.0000 O   0  0
    9.2132   -1.3280    0.0000 Br  0  0
    2.3102   -9.3100    0.0000 O   0  0
    4.6066   -9.3100    0.0000 O   0  0
    6.9030   -9.3100    0.0000 O   0  0
    9.2132   -7.9820    0.0000 Br  0  0
    9.2132   -3.9841    0.0000 C   0  0
    9.2132   -5.3121    0.0000 C   0  0
   10.3614   -3.3201    0.0000 C   0  0  0  0  0  0
   10.3614   -5.9761    0.0000 C   0  0  0  0  0  0
   11.5234   -3.9841    0.0000 C   0  0
   11.5234   -5.3121    0.0000 C   0  0
   12.6578   -5.9761    0.0000 C   0  0
   13.8060   -5.3121    0.0000 C   0  0
   10.3614   -1.9920    0.0000 O   0  0
   10.3475   -7.3042    0.0000 O   0  0
    0.0000   -7.9820    0.0000 Br  0  0
    0.0000   -1.3142    0.0000 Br  0  0
   12.6716   -3.3201    0.0000 C   0  0
   13.8336   -3.9841    0.0000 C   0  0
  1  2  2  0
  1  6  1  0
  1 50  1  0
  2  3  1  0
  2 29  1  0
  3  4  2  0
  3 18  1  0
  4  5  1  0
  4  7  1  0
  5  6  2  0
  5 10  1  0
  6 31  1  0
  7  8  1  0
  7 15  2  0
  8  9  2  0
  8 11  1  0
  9 10  1  0
  9 14  1  0
 10 32  2  0
 11 12  2  0
 11 17  1  0
 12 13  1  0
 12 39  1  0
 13 14  2  0
 13 34  1  0
 14 33  1  0
 15 16  1  0
 15 19  1  0
 16 17  1  0
 16 25  2  0
 17 28  2  0
 18 19  2  0
 18 20  1  0
 19 23  1  0
 20 21  2  0
 20 30  1  0
 21 22  1  0
 21 49  1  0
 22 23  2  0
 22 35  1  0
 23 24  1  0
 24 25  1  0
 24 36  2  0
 25 26  1  0
 26 27  2  0
 26 37  1  0
 27 28  1  0
 27 38  1  0
 28 40  1  0
 39 41  1  0
 40 42  1  0
 41 43  1  0
 41 47  1  6
 42 44  1  0
 42 48  1  1
 43 51  1  0
 44 45  1  0
 45 46  1  0
 51 52  1  0
M  END
$$$$
