# Supplementary material for: Structure-Based Screening of Deep-Sea Microbial Metabolites Against Plasmodium falciparum Dihydroorotate Dehydrogenase
Source: Biology (Basel). 2026 Feb 27;15(5):392. doi: 10.3390/biology15050392 (PMC12984942; doi:10.3390/biology15050392)
Supplement: Supplementary file 1 [file biology-15-00392-s001.zip › biology-4056089-supplementary/Supp Files/Supplementary Material S1-compounds_deepsea/compounds_deepsea/L20880_marinlit.mol]

22755/5
  SciTegic03261412492D

 23 25  0  0  0  0            999 V2000
    1.1475   -2.0055    0.0000 C   0  0
    1.1475   -3.3390    0.0000 C   0  0
    2.3053   -4.0006    0.0000 C   0  0
    3.4424   -3.3390    0.0000 C   0  0
    3.4424   -2.0055    0.0000 C   0  0
    2.3053   -1.3335    0.0000 C   0  0
    4.5898   -4.0006    0.0000 C   0  0
    5.7373   -3.3390    0.0000 C   0  0
    5.7373   -2.0055    0.0000 C   0  0
    4.5898   -1.3335    0.0000 C   0  0
    6.8848   -4.0006    0.0000 C   0  0
    8.0322   -3.3390    0.0000 C   0  0
    8.0322   -2.0055    0.0000 C   0  0
    6.8848   -1.3335    0.0000 C   0  0
    4.5898    0.0000    0.0000 O   0  0
    4.5898   -5.3341    0.0000 O   0  0
    0.0000   -1.3335    0.0000 O   0  0
    9.1900   -1.3335    0.0000 C   0  0
    2.3053   -5.3341    0.0000 O   0  0
    6.8848   -5.3341    0.0000 O   0  0
   10.3375   -2.0055    0.0000 O   0  0
    9.1900    0.0000    0.0000 O   0  0
    0.0000   -4.0006    0.0000 Br  0  0
  1  2  2  0
  1  6  1  0
  1 17  1  0
  2  3  1  0
  2 23  1  0
  3  4  2  0
  3 19  1  0
  4  5  1  0
  4  7  1  0
  5  6  2  0
  5 10  1  0
  7  8  1  0
  7 16  2  0
  8  9  2  0
  8 11  1  0
  9 10  1  0
  9 14  1  0
 10 15  2  0
 11 12  2  0
 11 20  1  0
 12 13  1  0
 13 14  2  0
 13 18  1  0
 18 21  1  0
 18 22  2  0
M  END
$$$$
