# Supplementary material for: Structure-Based Screening of Deep-Sea Microbial Metabolites Against Plasmodium falciparum Dihydroorotate Dehydrogenase
Source: Biology (Basel). 2026 Feb 27;15(5):392. doi: 10.3390/biology15050392 (PMC12984942; doi:10.3390/biology15050392)
Supplement: Supplementary file 1 [file biology-15-00392-s001.zip › biology-4056089-supplementary/Supp Files/Supplementary Material S1-compounds_deepsea/compounds_deepsea/L20881_marinlit.mol]

22755/4
  SciTegic03261412492D

 22 24  0  0  0  0            999 V2000
    1.1501   -1.9996    0.0000 C   0  0
    1.1501   -3.3362    0.0000 C   0  0
    2.3001   -3.9993    0.0000 C   0  0
    3.4502   -3.3362    0.0000 C   0  0
    3.4502   -1.9996    0.0000 C   0  0
    2.3001   -1.3469    0.0000 C   0  0
    4.6002   -3.9993    0.0000 C   0  0
    5.7503   -3.3362    0.0000 C   0  0
    5.7503   -1.9996    0.0000 C   0  0
    4.6002   -1.3469    0.0000 C   0  0
    6.9003   -3.9993    0.0000 C   0  0
    8.0504   -3.3362    0.0000 C   0  0
    8.0504   -1.9996    0.0000 C   0  0
    6.9003   -1.3469    0.0000 C   0  0
    4.6002   -0.0104    0.0000 O   0  0
    4.6002   -5.3359    0.0000 O   0  0
    0.0000   -1.3366    0.0000 O   0  0
    9.2005   -1.3366    0.0000 C   0  0
    2.3001   -5.3359    0.0000 O   0  0
    6.9003   -5.3359    0.0000 O   0  0
   10.3609   -1.9996    0.0000 O   0  0
    9.2005    0.0000    0.0000 O   0  0
  1  2  2  0
  1  6  1  0
  1 17  1  0
  2  3  1  0
  3  4  2  0
  3 19  1  0
  4  5  1  0
  4  7  1  0
  5  6  2  0
  5 10  1  0
  7  8  1  0
  7 16  2  0
  8  9  2  0
  8 11  1  0
  9 10  1  0
  9 14  1  0
 10 15  2  0
 11 12  2  0
 11 20  1  0
 12 13  1  0
 13 14  2  0
 13 18  1  0
 18 21  1  0
 18 22  2  0
M  END
$$$$
