# Supplementary material for: Structure-Based Screening of Deep-Sea Microbial Metabolites Against Plasmodium falciparum Dihydroorotate Dehydrogenase
Source: Biology (Basel). 2026 Feb 27;15(5):392. doi: 10.3390/biology15050392 (PMC12984942; doi:10.3390/biology15050392)
Supplement: Supplementary file 1 [file biology-15-00392-s001.zip › biology-4056089-supplementary/Supp Files/Supplementary Material S1-compounds_deepsea/compounds_deepsea/L21014_marinlit.mol]

22867/3
  SciTegic03261412492D

 33 36  0  0  0  0            999 V2000
    4.4320   -7.0604    0.0000 C   0  0
    4.7729   -8.3472    0.0000 C   0  0
    6.0927   -8.3472    0.0000 C   0  0
    6.5546   -7.0604    0.0000 C   0  0
    5.5318   -6.2356    0.0000 N   0  0
    5.5538   -4.9049    0.0000 C   0  0
    6.5985   -4.1021    0.0000 C   0  0
    6.1586   -2.8484    0.0000 C   0  0
    4.8279   -2.8484    0.0000 N   0  0
    4.4430   -4.1021    0.0000 C   0  0
    3.1783   -6.6315    0.0000 Cl  0  0
    3.9591   -9.3919    0.0000 Cl  0  0
    7.8413   -6.7085    0.0000 C   0  0
    8.7871   -7.6323    0.0000 C   0  0
    8.1712   -5.4218    0.0000 O   0  0
    8.4571   -8.9190    0.0000 C   0  0
    9.4029   -9.8428    0.0000 C   0  0
   10.6786   -9.4909    0.0000 C   0  0
   10.9976   -8.2042    0.0000 C   0  0
   10.0518   -7.2914    0.0000 C   0  0
   10.3707   -6.0047    0.0000 O   0  0
    7.8853   -4.4430    0.0000 Cl  0  0
    6.9285   -1.7706    0.0000 Cl  0  0
    3.1673   -4.4430    0.0000 C   0  0
    2.2325   -3.5082    0.0000 C   0  0
    2.8154   -5.7297    0.0000 O   0  0
    2.5844   -2.2215    0.0000 C   0  0
    1.6496   -1.2757    0.0000 C   0  0
    0.3519   -1.6166    0.0000 C   0  0
    0.0000   -2.9034    0.0000 C   0  0
    0.9348   -3.8491    0.0000 C   0  0
    0.5829   -5.1359    0.0000 O   0  0
    2.0016    0.0000    0.0000 Cl  0  0
  1  2  2  0
  1  5  1  0
  1 11  1  0
  2  3  1  0
  2 12  1  0
  3  4  2  0
  4  5  1  0
  4 13  1  0
  5  6  1  0
  6  7  1  0
  6 10  2  0
  7  8  2  0
  7 22  1  0
  8  9  1  0
  8 23  1  0
  9 10  1  0
 10 24  1  0
 13 14  1  0
 13 15  2  0
 14 16  2  0
 14 20  1  0
 16 17  1  0
 17 18  2  0
 18 19  1  0
 19 20  2  0
 20 21  1  0
 24 25  1  0
 24 26  2  0
 25 27  2  0
 25 31  1  0
 27 28  1  0
 28 29  2  0
 28 33  1  0
 29 30  1  0
 30 31  2  0
 31 32  1  0
M  END
$$$$
