# Supplementary material for: Structure-Based Screening of Deep-Sea Microbial Metabolites Against Plasmodium falciparum Dihydroorotate Dehydrogenase
Source: Biology (Basel). 2026 Feb 27;15(5):392. doi: 10.3390/biology15050392 (PMC12984942; doi:10.3390/biology15050392)
Supplement: Supplementary file 1 [file biology-15-00392-s001.zip › biology-4056089-supplementary/Supp Files/Supplementary Material S1-compounds_deepsea/compounds_deepsea/L21015_marinlit.mol]

22867/4
  SciTegic03261412492D

 33 36  0  0  0  0            999 V2000
    4.4310   -5.7835    0.0000 C   0  0
    4.7719   -7.0699    0.0000 C   0  0
    6.0913   -7.0699    0.0000 C   0  0
    6.5531   -5.7835    0.0000 C   0  0
    5.5306   -4.9588    0.0000 N   0  0
    5.5526   -3.6284    0.0000 C   0  0
    6.5971   -2.8258    0.0000 C   0  0
    6.1573   -1.5723    0.0000 C   0  0
    4.8269   -1.5723    0.0000 N   0  0
    4.4310   -2.8258    0.0000 C   0  0
    3.1776   -5.3546    0.0000 Cl  0  0
    3.9583   -8.1254    0.0000 Cl  0  0
    7.8395   -5.4316    0.0000 C   0  0
    8.7851   -6.3662    0.0000 C   0  0
    8.1694   -4.1452    0.0000 O   0  0
    8.4553   -7.6416    0.0000 C   0  0
    9.4009   -8.5652    0.0000 C   0  0
   10.6763   -8.2134    0.0000 C   0  0
   10.9952   -6.9270    0.0000 C   0  0
   10.0496   -6.0144    0.0000 C   0  0
   10.3684   -4.7279    0.0000 O   0  0
    7.8835   -3.1666    0.0000 Cl  0  0
    6.9270   -0.4948    0.0000 Cl  0  0
    3.1776   -3.1666    0.0000 C   0  0
    2.2100   -2.2320    0.0000 C   0  0
    2.8148   -4.4530    0.0000 O   0  0
    2.5839   -0.9566    0.0000 C   0  0
    1.6493    0.0000    0.0000 C   0  0
    0.3518   -0.3408    0.0000 C   0  0
    0.0000   -1.6273    0.0000 C   0  0
    0.9346   -2.5839    0.0000 C   0  0
    0.5827   -3.8593    0.0000 O   0  0
    9.0820   -9.8517    0.0000 Cl  0  0
  1  2  2  0
  1  5  1  0
  1 11  1  0
  2  3  1  0
  2 12  1  0
  3  4  2  0
  4  5  1  0
  4 13  1  0
  5  6  1  0
  6  7  1  0
  6 10  2  0
  7  8  2  0
  7 22  1  0
  8  9  1  0
  8 23  1  0
  9 10  1  0
 10 24  1  0
 13 14  1  0
 13 15  2  0
 14 16  2  0
 14 20  1  0
 16 17  1  0
 17 18  2  0
 17 33  1  0
 18 19  1  0
 19 20  2  0
 20 21  1  0
 24 25  1  0
 24 26  2  0
 25 27  2  0
 25 31  1  0
 27 28  1  0
 28 29  2  0
 29 30  1  0
 30 31  2  0
 31 32  1  0
M  END
$$$$
