# Supplementary material for: Structure-Based Screening of Deep-Sea Microbial Metabolites Against Plasmodium falciparum Dihydroorotate Dehydrogenase
Source: Biology (Basel). 2026 Feb 27;15(5):392. doi: 10.3390/biology15050392 (PMC12984942; doi:10.3390/biology15050392)
Supplement: Supplementary file 1 [file biology-15-00392-s001.zip › biology-4056089-supplementary/Supp Files/Supplementary Material S1-compounds_deepsea/compounds_deepsea/L21017_marinlit.mol]

22867/6
  SciTegic03261412492D

 31 35  0  0  0  0            999 V2000
    4.5653   -5.3262    0.0000 C   0  0
    4.9122   -6.6130    0.0000 C   0  0
    6.2437   -6.6130    0.0000 C   0  0
    6.7137   -5.3262    0.0000 C   0  0
    5.6731   -4.4870    0.0000 N   0  0
    5.6954   -3.1554    0.0000 C   0  0
    6.7584   -2.3498    0.0000 C   0  0
    6.3109   -1.0854    0.0000 C   0  0
    4.9681   -1.0854    0.0000 N   0  0
    4.5877   -2.3498    0.0000 C   0  0
    3.2561   -2.3498    0.0000 C   0  0
    2.3050   -3.2897    0.0000 C   0  0
    1.1525   -2.6295    0.0000 C   0  0
    0.0000   -3.2897    0.0000 C   0  0
    0.0000   -4.6324    0.0000 C   0  0
    1.1525   -5.2926    0.0000 C   0  0
    2.3050   -4.6324    0.0000 C   0  0
    3.4687   -5.2926    0.0000 O   0  0
    2.7414   -1.1189    0.0000 O   0  0
    7.0829    0.0000    0.0000 Cl  0  0
    8.0340   -2.7302    0.0000 Cl  0  0
    4.1065   -7.6648    0.0000 Cl  0  0
    8.0005   -4.9681    0.0000 C   0  0
    8.9516   -5.8968    0.0000 C   0  0
    8.6271   -7.1948    0.0000 C   0  0
    9.5894   -8.1236    0.0000 C   0  0
   10.8650   -7.7543    0.0000 C   0  0
   11.1895   -6.4675    0.0000 C   0  0
   10.2272   -5.5388    0.0000 C   0  0
    8.3362   -3.6701    0.0000 O   0  0
   10.5517   -4.2520    0.0000 O   0  0
  1  2  2  0
  1  5  1  0
  1 18  1  0
  2  3  1  0
  2 22  1  0
  3  4  2  0
  4  5  1  0
  4 23  1  0
  5  6  1  0
  6  7  1  0
  6 10  2  0
  7  8  2  0
  7 21  1  0
  8  9  1  0
  8 20  1  0
  9 10  1  0
 10 11  1  0
 11 12  1  0
 11 19  2  0
 12 13  2  0
 12 17  1  0
 13 14  1  0
 14 15  2  0
 15 16  1  0
 16 17  2  0
 17 18  1  0
 23 24  1  0
 23 30  2  0
 24 25  2  0
 24 29  1  0
 25 26  1  0
 26 27  2  0
 27 28  1  0
 28 29  2  0
 29 31  1  0
M  END
$$$$
