# Supplementary material for: Structure-Based Screening of Deep-Sea Microbial Metabolites Against Plasmodium falciparum Dihydroorotate Dehydrogenase
Source: Biology (Basel). 2026 Feb 27;15(5):392. doi: 10.3390/biology15050392 (PMC12984942; doi:10.3390/biology15050392)
Supplement: Supplementary file 1 [file biology-15-00392-s001.zip › biology-4056089-supplementary/Supp Files/Supplementary Material S1-compounds_deepsea/compounds_deepsea/L21025_marinlit.mol]

22870/1
  SciTegic03261412492D

 21 23  0  0  0  0            999 V2000
    0.0069   -2.6602    0.0000 C   0  0
    0.0069   -3.9938    0.0000 C   0  0
    1.1539   -4.6640    0.0000 C   0  0
    2.3009   -3.9938    0.0000 C   0  0
    2.3009   -2.6602    0.0000 C   0  0
    1.1539   -2.0038    0.0000 C   0  0
    3.4548   -4.6640    0.0000 N   0  0
    4.6019   -3.9938    0.0000 C   0  0
    4.6019   -2.6602    0.0000 C   0  0
    3.4548   -2.0038    0.0000 N   0  0
    5.7558   -4.6640    0.0000 C   0  0
    6.9028   -3.9938    0.0000 C   0  0
    6.9028   -2.6602    0.0000 C   0  0
    5.7558   -2.0038    0.0000 C   0  0
    3.4548   -0.6702    0.0000 C   0  0
    5.7558   -0.6702    0.0000 C   0  0
    4.6019    0.0000    0.0000 O   0  0
    6.9097    0.0000    0.0000 N   0  0
    1.1539   -5.9976    0.0000 C   0  0
    0.0000   -6.6609    0.0000 N   0  0
    2.3078   -6.6609    0.0000 O   0  0
  1  2  2  0
  1  6  1  0
  2  3  1  0
  3  4  2  0
  3 19  1  0
  4  5  1  0
  4  7  1  0
  5  6  2  0
  5 10  1  0
  7  8  1  0
  8  9  2  0
  8 11  1  0
  9 10  1  0
  9 14  1  0
 10 15  1  0
 11 12  2  0
 12 13  1  0
 13 14  2  0
 14 16  1  0
 16 17  2  0
 16 18  1  0
 19 20  1  0
 19 21  2  0
M  END
$$$$
