# Supplementary material for: Structure-Based Screening of Deep-Sea Microbial Metabolites Against Plasmodium falciparum Dihydroorotate Dehydrogenase
Source: Biology (Basel). 2026 Feb 27;15(5):392. doi: 10.3390/biology15050392 (PMC12984942; doi:10.3390/biology15050392)
Supplement: Supplementary file 1 [file biology-15-00392-s001.zip › biology-4056089-supplementary/Supp Files/Supplementary Material S1-compounds_deepsea/compounds_deepsea/L21026_marinlit.mol]

22870/2
  SciTegic03261412492D

 29 32  0  0  0  0            999 V2000
    2.3102   -4.6756    0.0000 C   0  0
    2.3102   -6.0010    0.0000 C   0  0
    3.4607   -6.6729    0.0000 C   0  0
    4.6020   -6.0010    0.0000 C   0  0
    4.6020   -4.6756    0.0000 C   0  0
    3.4607   -4.0129    0.0000 C   0  0
    5.7617   -6.6729    0.0000 N   0  0
    6.9030   -6.0010    0.0000 C   0  0
    6.9030   -4.6756    0.0000 C   0  0
    5.7617   -4.0129    0.0000 N   0  0
    8.0535   -6.6729    0.0000 C   0  0
    9.2040   -6.0010    0.0000 C   0  0
    9.2040   -4.6756    0.0000 C   0  0
    8.0535   -4.0129    0.0000 C   0  0
    5.7617   -2.6784    0.0000 C   0  0
    8.0535   -2.6784    0.0000 C   0  0
    6.9030   -2.0157    0.0000 O   0  0
    9.2040   -2.0157    0.0000 N   0  0
    3.4607   -8.0074    0.0000 C   0  0
    2.3102   -8.6701    0.0000 N   0  0
    4.6020   -8.6701    0.0000 O   0  0
    1.1597   -4.0037    0.0000 C   0  0
    1.1597   -2.6691    0.0000 C   0  0
    2.3102   -2.0065    0.0000 C   0  0
    2.3102   -0.6719    0.0000 C   0  0
    1.1597    0.0000    0.0000 C   0  0
    0.0000   -0.6719    0.0000 C   0  0
    0.0000   -2.0065    0.0000 C   0  0
    0.0000   -4.6664    0.0000 O   0  0
  1  2  2  0
  1  6  1  0
  1 22  1  0
  2  3  1  0
  3  4  2  0
  3 19  1  0
  4  5  1  0
  4  7  1  0
  5  6  2  0
  5 10  1  0
  7  8  1  0
  8  9  2  0
  8 11  1  0
  9 10  1  0
  9 14  1  0
 10 15  1  0
 11 12  2  0
 12 13  1  0
 13 14  2  0
 14 16  1  0
 16 17  2  0
 16 18  1  0
 19 20  1  0
 19 21  2  0
 22 23  1  0
 22 29  2  0
 23 24  2  0
 23 28  1  0
 24 25  1  0
 25 26  2  0
 26 27  1  0
 27 28  2  0
M  END
$$$$
