# Supplementary material for: Structure-Based Screening of Deep-Sea Microbial Metabolites Against Plasmodium falciparum Dihydroorotate Dehydrogenase
Source: Biology (Basel). 2026 Feb 27;15(5):392. doi: 10.3390/biology15050392 (PMC12984942; doi:10.3390/biology15050392)
Supplement: Supplementary file 1 [file biology-15-00392-s001.zip › biology-4056089-supplementary/Supp Files/Supplementary Material S1-compounds_deepsea/compounds_deepsea/L21028_marinlit.mol]

22870/4
  SciTegic03261412492D

 32 36  0  0  1  0            999 V2000
    0.0000   -2.9233    0.0000 C   0  0
    0.0000   -4.2604    0.0000 C   0  0
    1.1557   -4.9289    0.0000 C   0  0
    2.3001   -4.2604    0.0000 C   0  0
    2.3001   -2.9233    0.0000 C   0  0
    1.1557   -2.2662    0.0000 C   0  0
    3.4446   -4.9289    0.0000 N   0  0
    4.6003   -4.2604    0.0000 C   0  0
    4.6003   -2.9233    0.0000 C   0  0
    3.4446   -2.2662    0.0000 N   0  0
    5.7674   -4.9289    0.0000 C   0  0
    6.9004   -4.2604    0.0000 C   0  0
    6.9004   -2.9233    0.0000 C   0  0
    5.7674   -2.2662    0.0000 C   0  0
    3.4446   -0.9291    0.0000 C   0  0
    7.6936   -2.0849    0.0000 C   0  0  0  0  0  0
    7.3310   -0.8611    0.0000 O   0  0
    6.0280   -0.9971    0.0000 C   0  0
    1.1557   -6.2546    0.0000 C   0  0
    0.0000   -6.9231    0.0000 N   0  0
    2.3001   -6.9231    0.0000 O   0  0
    5.1328    0.0000    0.0000 O   0  0
    8.5321   -3.2066    0.0000 C   0  0
    9.0533   -1.4503    0.0000 C   0  0
   10.1750   -2.1755    0.0000 O   0  0
    9.1326   -0.1246    0.0000 O   0  0
   11.3308   -1.5070    0.0000 C   0  0
    7.8749   -4.3623    0.0000 C   0  0
    8.5321   -5.5181    0.0000 C   0  0
    9.8691   -5.5181    0.0000 C   0  0
   10.5376   -4.3623    0.0000 C   0  0
    9.8691   -3.2066    0.0000 C   0  0
  1  2  2  0
  1  6  1  0
  2  3  1  0
  3  4  2  0
  3 19  1  0
  4  5  1  0
  4  7  1  0
  5  6  2  0
  5 10  1  0
  7  8  1  0
  8  9  2  0
  8 11  1  0
  9 10  1  0
  9 14  1  0
 10 15  1  0
 11 12  2  0
 12 13  1  0
 13 14  2  0
 13 16  1  0
 14 18  1  0
 16 17  1  0
 16 23  1  0
 16 24  1  6
 17 18  1  0
 18 22  2  0
 19 20  1  0
 19 21  2  0
 23 28  2  0
 23 32  1  0
 24 25  1  0
 24 26  2  0
 25 27  1  0
 28 29  1  0
 29 30  2  0
 30 31  1  0
 31 32  2  0
M  END
$$$$
