# Supplementary material for: Structure-Based Screening of Deep-Sea Microbial Metabolites Against Plasmodium falciparum Dihydroorotate Dehydrogenase
Source: Biology (Basel). 2026 Feb 27;15(5):392. doi: 10.3390/biology15050392 (PMC12984942; doi:10.3390/biology15050392)
Supplement: Supplementary file 1 [file biology-15-00392-s001.zip › biology-4056089-supplementary/Supp Files/Supplementary Material S1-compounds_deepsea/compounds_deepsea/L21029_marinlit.mol]

22870/5
  SciTegic03261412492D

 30 34  0  0  0  0            999 V2000
    0.0000   -2.6382    0.0000 C   0  0
    0.0000   -3.9746    0.0000 C   0  0
    1.1521   -4.6428    0.0000 C   0  0
    2.3041   -3.9746    0.0000 C   0  0
    2.3041   -2.6382    0.0000 C   0  0
    1.1521   -1.9816    0.0000 C   0  0
    3.4562   -4.6428    0.0000 N   0  0
    4.6083   -3.9746    0.0000 C   0  0
    4.6083   -2.6382    0.0000 C   0  0
    3.4562   -1.9816    0.0000 N   0  0
    5.7834   -4.6428    0.0000 C   0  0
    6.9124   -3.9746    0.0000 C   0  0
    6.9124   -2.6382    0.0000 C   0  0
    5.7834   -1.9816    0.0000 C   0  0
    3.4562   -0.6452    0.0000 C   0  0
    8.0529   -1.9816    0.0000 C   0  0
    8.0529   -0.6682    0.0000 C   0  0
    6.9124   -0.0115    0.0000 N   0  0
    1.1521   -5.9792    0.0000 C   0  0
    0.0000   -6.6474    0.0000 N   0  0
    2.3041   -6.6474    0.0000 O   0  0
    5.7834   -0.6682    0.0000 C   0  0
    9.2165   -2.6497    0.0000 C   0  0
    9.2165   -3.9861    0.0000 C   0  0
   10.3686   -4.6543    0.0000 C   0  0
   11.5206   -3.9861    0.0000 C   0  0
   11.5206   -2.6497    0.0000 C   0  0
   10.3686   -1.9816    0.0000 C   0  0
    4.6198    0.0000    0.0000 O   0  0
    9.2165    0.0000    0.0000 O   0  0
  1  2  2  0
  1  6  1  0
  2  3  1  0
  3  4  2  0
  3 19  1  0
  4  5  1  0
  4  7  1  0
  5  6  2  0
  5 10  1  0
  7  8  2  0
  8  9  1  0
  8 11  1  0
  9 10  1  0
  9 14  2  0
 10 15  1  0
 11 12  2  0
 12 13  1  0
 13 14  1  0
 13 16  2  0
 14 22  1  0
 16 17  1  0
 16 23  1  0
 17 18  1  0
 17 30  2  0
 18 22  1  0
 19 20  1  0
 19 21  2  0
 22 29  2  0
 23 24  2  0
 23 28  1  0
 24 25  1  0
 25 26  2  0
 26 27  1  0
 27 28  2  0
M  END
$$$$
