# Supplementary material for: Structure-Based Screening of Deep-Sea Microbial Metabolites Against Plasmodium falciparum Dihydroorotate Dehydrogenase
Source: Biology (Basel). 2026 Feb 27;15(5):392. doi: 10.3390/biology15050392 (PMC12984942; doi:10.3390/biology15050392)
Supplement: Supplementary file 1 [file biology-15-00392-s001.zip › biology-4056089-supplementary/Supp Files/Supplementary Material S1-compounds_deepsea/compounds_deepsea/L21030_marinlit.mol]

22870/6
  SciTegic03261412492D

 30 34  0  0  0  0            999 V2000
    0.0000   -2.6278    0.0000 C   0  0
    0.0000   -3.9647    0.0000 C   0  0
    1.1525   -4.6332    0.0000 C   0  0
    2.3051   -3.9647    0.0000 C   0  0
    2.3051   -2.6278    0.0000 C   0  0
    1.1525   -1.9708    0.0000 C   0  0
    3.4576   -4.6332    0.0000 N   0  0
    4.6101   -3.9647    0.0000 C   0  0
    4.6101   -2.6278    0.0000 C   0  0
    3.4576   -1.9708    0.0000 N   0  0
    5.7857   -4.6332    0.0000 C   0  0
    6.9152   -3.9647    0.0000 C   0  0
    6.9152   -2.6278    0.0000 C   0  0
    5.7857   -1.9708    0.0000 C   0  0
    3.4576   -0.6339    0.0000 C   0  0
    1.1525   -5.9701    0.0000 C   0  0
    0.0000   -6.6386    0.0000 N   0  0
    2.3051   -6.6386    0.0000 O   0  0
    8.0562   -1.9708    0.0000 C   0  0
    8.0562   -0.6569    0.0000 C   0  0
    6.9152    0.0000    0.0000 O   0  0
    5.7857   -0.6569    0.0000 C   0  0
    9.2203   -2.6278    0.0000 C   0  0
    9.2203   -3.9647    0.0000 C   0  0
   10.3728   -4.6332    0.0000 C   0  0
   11.5254   -3.9647    0.0000 C   0  0
   11.5254   -2.6278    0.0000 C   0  0
   10.3728   -1.9708    0.0000 C   0  0
    4.6101    0.0000    0.0000 O   0  0
    9.2203    0.0000    0.0000 O   0  0
  1  2  2  0
  1  6  1  0
  2  3  1  0
  3  4  2  0
  3 16  1  0
  4  5  1  0
  4  7  1  0
  5  6  2  0
  5 10  1  0
  7  8  2  0
  8  9  1  0
  8 11  1  0
  9 10  1  0
  9 14  2  0
 10 15  1  0
 11 12  2  0
 12 13  1  0
 13 14  1  0
 13 19  2  0
 14 22  1  0
 16 17  1  0
 16 18  2  0
 19 20  1  0
 19 23  1  0
 20 21  1  0
 20 30  2  0
 21 22  1  0
 22 29  2  0
 23 24  2  0
 23 28  1  0
 24 25  1  0
 25 26  2  0
 26 27  1  0
 27 28  2  0
M  END
$$$$
