# Supplementary material for: Structure-Based Screening of Deep-Sea Microbial Metabolites Against Plasmodium falciparum Dihydroorotate Dehydrogenase
Source: Biology (Basel). 2026 Feb 27;15(5):392. doi: 10.3390/biology15050392 (PMC12984942; doi:10.3390/biology15050392)
Supplement: Supplementary file 1 [file biology-15-00392-s001.zip › biology-4056089-supplementary/Supp Files/Supplementary Material S1-compounds_deepsea/compounds_deepsea/L21064_marinlit.mol]

22929/1
  SciTegic03261412492D

 34 38  0  0  1  0            999 V2000
    3.1638   -1.8379    0.0000 C   0  0
    1.8773   -2.1792    0.0000 C   0  0
    1.3390   -3.4133    0.0000 C   0  0
    1.9561   -4.5948    0.0000 C   0  0
    3.2557   -4.8442    0.0000 C   0  0
    4.2666   -3.9778    0.0000 C   0  0  0  0  0  0
    4.2666   -2.6518    0.0000 C   0  0  0  0  0  0
    5.4218   -4.6473    0.0000 C   0  0
    6.5640   -3.9778    0.0000 C   0  0
    6.5640   -2.6518    0.0000 C   0  0  0  0  0  0
    5.4218   -1.9823    0.0000 C   0  0  0  0  0  0
    7.7192   -1.9823    0.0000 C   0  0  0  0  0  0
    7.7192   -0.6695    0.0000 C   0  0
    6.5640   -0.0131    0.0000 C   0  0
    5.4218   -0.6695    0.0000 C   0  0  0  0  0  0
    7.8505   -3.3082    0.0000 C   0  0
    9.1502   -3.5839    0.0000 C   0  0
    9.8066   -2.4418    0.0000 C   0  0
    8.9270   -1.4572    0.0000 O   0  0
    9.8066   -4.7392    0.0000 C   0  0
   11.1325   -4.7392    0.0000 O   0  0
   11.7889   -3.5839    0.0000 C   0  0
   11.1325   -2.4418    0.0000 C   0  0
    0.0000   -3.4526    0.0000 O   0  0
    3.5971   -6.1307    0.0000 C   0  0
    4.2666   -1.3128    0.0000 C   0  0
    4.2666    0.0000    0.0000 O   0  0
    6.5640   -1.3128    0.0000 C   0  0
    8.8614    0.0000    0.0000 C   0  0
    3.1113   -3.3082    0.0000 H   0  0
    5.4218   -3.3214    0.0000 H   0  0
   11.8020   -1.2865    0.0000 C   0  0
    9.1502   -5.8944    0.0000 O   0  0
   13.1279   -3.5839    0.0000 C   0  0
  1  2  2  0
  1  7  1  0
  2  3  1  0
  3  4  1  0
  3 24  2  0
  4  5  2  0
  5  6  1  0
  5 25  1  0
  6  7  1  0
  6  8  1  0
  6 30  1  6
  7 11  1  0
  7 26  1  1
  8  9  1  0
  9 10  1  0
 10 11  1  0
 10 12  1  0
 10 28  1  1
 11 15  1  0
 11 31  1  6
 12 13  1  0
 12 16  1  0
 12 19  1  6
 13 14  2  0
 13 29  1  0
 14 15  1  0
 15 27  1  1
 16 17  1  0
 17 18  2  0
 17 20  1  0
 18 19  1  0
 18 23  1  0
 20 21  1  0
 20 33  2  0
 21 22  1  0
 22 23  2  0
 22 34  1  0
 23 32  1  0
M  END
$$$$
