# Supplementary material for: Structure-Based Screening of Deep-Sea Microbial Metabolites Against Plasmodium falciparum Dihydroorotate Dehydrogenase
Source: Biology (Basel). 2026 Feb 27;15(5):392. doi: 10.3390/biology15050392 (PMC12984942; doi:10.3390/biology15050392)
Supplement: Supplementary file 1 [file biology-15-00392-s001.zip › biology-4056089-supplementary/Supp Files/Supplementary Material S1-compounds_deepsea/compounds_deepsea/L21066_marinlit.mol]

22929/3
  SciTegic03261412492D

 39 45  0  0  1  0            999 V2000
    3.1227   -2.3016    0.0000 C   0  0  0  0  0  0
    1.8440   -2.6381    0.0000 C   0  0
    1.3191   -3.8495    0.0000 C   0  0
    1.9248   -5.0205    0.0000 C   0  0
    3.2304   -5.2628    0.0000 C   0  0
    4.2264   -4.4148    0.0000 C   0  0  0  0  0  0
    4.2264   -3.0958    0.0000 C   0  0  0  0  0  0
    5.3570   -5.0744    0.0000 C   0  0
    6.5011   -4.4148    0.0000 C   0  0
    6.5011   -3.0958    0.0000 C   0  0  0  0  0  0
    5.3570   -2.4497    0.0000 C   0  0  0  0  0  0
    7.6318   -2.4497    0.0000 C   0  0  0  0  0  0
    7.6318   -1.1441    0.0000 C   0  0
    6.5011   -0.4846    0.0000 C   0  0
    5.3570   -1.1441    0.0000 C   0  0  0  0  0  0
    8.3990   -3.8765    0.0000 C   0  0  0  0  0  0
    9.7046   -3.7688    0.0000 C   0  0
    9.9873   -2.4901    0.0000 C   0  0
    8.8566   -1.8171    0.0000 O   0  0
   10.6602   -4.6571    0.0000 C   0  0
   11.9120   -4.2803    0.0000 O   0  0
   12.1947   -3.0016    0.0000 C   0  0
   11.2525   -2.0997    0.0000 C   0  0
    0.0000   -3.8899    0.0000 O   0  0
    3.5669   -6.5415    0.0000 C   0  0
    4.2264   -1.7767    0.0000 C   0  0
    4.0380   -1.1441    0.0000 O   0  0
    4.6975    0.0000    0.0000 H   0  0
    8.7624   -0.4846    0.0000 C   0  0
    3.0823   -3.7553    0.0000 H   0  0
    5.3570   -3.7553    0.0000 H   0  0
   11.5351   -0.8211    0.0000 C   0  0
   10.3641   -5.9493    0.0000 O   0  0
   13.4599   -2.6112    0.0000 C   0  0
    2.1940   -1.3595    0.0000 H   0  0
    7.1203   -4.7513    0.0000 C   0  0  0  0  0  0
    8.1702   -5.0475    0.0000 O   0  0
    9.3277   -4.8186    0.0000 H   0  0
    6.2319   -5.7205    0.0000 O   0  0
  1  2  1  0
  1  7  1  0
  1 27  1  0
  1 35  1  1
  2  3  1  0
  3  4  1  0
  3 24  2  0
  4  5  2  0
  5  6  1  0
  5 25  1  0
  6  7  1  0
  6  8  1  0
  6 30  1  6
  7 11  1  0
  7 26  1  1
  8  9  1  0
 10  9  1  6
 10 11  1  0
 10 12  1  0
 10 36  1  0
 11 15  1  0
 11 31  1  6
 12 13  1  0
 12 16  1  0
 12 19  1  6
 13 14  2  0
 13 29  1  0
 14 15  1  0
 15 27  1  0
 15 28  1  1
 16 17  1  0
 16 37  1  0
 16 38  1  1
 17 18  2  0
 17 20  1  0
 18 19  1  0
 18 23  1  0
 20 21  1  0
 20 33  2  0
 21 22  1  0
 22 23  2  0
 22 34  1  0
 23 32  1  0
 36 37  1  0
 36 39  1  6
M  END
$$$$
