# Supplementary material for: Structure-Based Screening of Deep-Sea Microbial Metabolites Against Plasmodium falciparum Dihydroorotate Dehydrogenase
Source: Biology (Basel). 2026 Feb 27;15(5):392. doi: 10.3390/biology15050392 (PMC12984942; doi:10.3390/biology15050392)
Supplement: Supplementary file 1 [file biology-15-00392-s001.zip › biology-4056089-supplementary/Supp Files/Supplementary Material S1-compounds_deepsea/compounds_deepsea/L21113_marinlit.mol]

22955/1
  SciTegic03261412502D

 42 46  0  0  1  0            999 V2000
    0.0000   -3.7604    0.0000 C   0  0
    0.0000   -5.1111    0.0000 C   0  0
    1.1665   -5.7711    0.0000 C   0  0
    2.3330   -5.1111    0.0000 C   0  0
    2.3330   -3.7604    0.0000 C   0  0
    1.1665   -3.0851    0.0000 C   0  0
    3.4535   -5.4181    0.0000 N   0  0
    4.4051   -4.4358    0.0000 C   0  0  0  0  0  0
    3.6070   -3.3460    0.0000 C   0  0  0  0  0  0
    5.7251   -4.2976    0.0000 N   0  0
    6.2776   -3.0851    0.0000 C   0  0
    5.4795   -1.9953    0.0000 C   0  0
    4.1442   -2.1335    0.0000 C   0  0
    4.4818   -5.8479    0.0000 N   0  0
    5.6176   -6.3083    0.0000 C   0  0
    6.2776   -5.5255    0.0000 C   0  0
    7.5823   -5.8172    0.0000 C   0  0
    7.9813   -7.1065    0.0000 C   0  0
    7.1679   -8.1809    0.0000 N   0  0
    7.9813   -9.2860    0.0000 C   0  0
    9.2706   -8.9023    0.0000 N   0  0
    9.2706   -7.5669    0.0000 C   0  0
    3.2693   -6.8302    0.0000 O   0  0
    3.9446   -7.9967    0.0000 C   0  0
    5.8325   -7.2906    0.0000 O   0  0
    2.7167   -2.3330    0.0000 C   0  0
    3.3921   -1.1665    0.0000 C   0  0
    2.0414   -1.1665    0.0000 C   0  0
    1.4121   -1.9953    0.0000 C   0  0
    2.7167    0.0000    0.0000 C   0  0
    6.0167   -0.7521    0.0000 O   0  0
    7.6130   -2.9163    0.0000 O   0  0
   10.3450   -9.7157    0.0000 C   0  0
   11.5883   -9.1785    0.0000 C   0  0
   10.1916  -11.0511    0.0000 C   0  0
   10.5139   -8.3651    0.0000 C   0  0
   11.2813  -11.8646    0.0000 C   0  0
   11.1125  -13.1999    0.0000 C   0  0
   12.4478  -11.1892    0.0000 O   0  0
   12.2022  -14.0134    0.0000 C   0  0
   12.0488  -15.3487    0.0000 C   0  0
   13.4455  -13.4762    0.0000 C   0  0
  1  2  2  0
  1  6  1  0
  2  3  1  0
  3  4  2  0
  4  5  1  0
  4  7  1  0
  5  6  2  0
  5  9  1  0
  7  8  1  0
  7 23  1  0
  8  9  1  0
  8 10  1  0
  8 14  1  1
  9 13  1  0
  9 26  1  1
 10 11  1  0
 10 16  1  0
 11 12  1  0
 11 32  2  0
 12 13  2  0
 12 31  1  0
 14 15  1  0
 15 16  1  0
 15 25  2  0
 16 17  2  0
 17 18  1  0
 18 19  1  0
 18 22  2  0
 19 20  2  0
 20 21  1  0
 21 22  1  0
 21 33  1  0
 23 24  1  0
 26 27  1  0
 26 28  1  0
 26 29  1  0
 27 30  2  0
 33 34  1  0
 33 35  1  0
 33 36  1  0
 35 37  1  0
 37 38  1  0
 37 39  2  0
 38 40  2  0
 40 41  1  0
 40 42  1  0
M  END
$$$$
