# Supplementary material for: Structure-Based Screening of Deep-Sea Microbial Metabolites Against Plasmodium falciparum Dihydroorotate Dehydrogenase
Source: Biology (Basel). 2026 Feb 27;15(5):392. doi: 10.3390/biology15050392 (PMC12984942; doi:10.3390/biology15050392)
Supplement: Supplementary file 1 [file biology-15-00392-s001.zip › biology-4056089-supplementary/Supp Files/Supplementary Material S1-compounds_deepsea/compounds_deepsea/L21114_marinlit.mol]

22955/2
  SciTegic03261412502D

 43 47  0  0  1  0            999 V2000
    0.0000   -3.7594    0.0000 C   0  0
    0.0000   -5.1097    0.0000 C   0  0
    1.1662   -5.7695    0.0000 C   0  0
    2.3323   -5.1097    0.0000 C   0  0
    2.3323   -3.7594    0.0000 C   0  0
    1.1662   -3.0842    0.0000 C   0  0
    3.4525   -5.4166    0.0000 N   0  0
    4.4038   -4.4345    0.0000 C   0  0  0  0  0  0
    3.6059   -3.3451    0.0000 C   0  0  0  0  0  0
    5.7234   -4.2964    0.0000 N   0  0
    6.2758   -3.0842    0.0000 C   0  0
    5.4779   -1.9948    0.0000 C   0  0
    4.1430   -2.1329    0.0000 C   0  0
    4.4805   -5.8462    0.0000 N   0  0
    5.6160   -6.3065    0.0000 C   0  0
    6.2758   -5.5240    0.0000 C   0  0
    7.5801   -5.8155    0.0000 C   0  0
    7.9791   -7.1044    0.0000 C   0  0
    7.1658   -8.1785    0.0000 N   0  0
    7.9791   -9.2833    0.0000 C   0  0
    9.2680   -8.8997    0.0000 N   0  0
    9.2680   -7.5648    0.0000 C   0  0
    3.2683   -6.8282    0.0000 O   0  0
    3.9435   -7.9944    0.0000 C   0  0
    5.8309   -7.2886    0.0000 O   0  0
    2.7159   -2.3323    0.0000 C   0  0
    3.3911   -1.1662    0.0000 C   0  0
    2.0408   -1.1662    0.0000 C   0  0
    1.4117   -1.9948    0.0000 C   0  0
    2.7159    0.0000    0.0000 C   0  0
    6.0150   -0.7519    0.0000 O   0  0
    7.6108   -2.9154    0.0000 O   0  0
   10.3421   -9.7130    0.0000 C   0  0
   11.5850   -9.1759    0.0000 C   0  0
   10.1886  -11.0479    0.0000 C   0  0
   10.5109   -8.3627    0.0000 C   0  0
   11.2781  -11.8612    0.0000 C   0  0
   11.1093  -13.1961    0.0000 C   0  0
   12.4443  -11.1860    0.0000 O   0  0
   12.1988  -14.0094    0.0000 C   0  0
   12.0453  -15.3443    0.0000 C   0  0
   13.4416  -13.4723    0.0000 C   0  0
   13.3649  -14.6845    0.0000 O   0  0
  1  6  1  0
  1  2  2  0
  2  3  1  0
  3  4  2  0
  4  7  1  0
  4  5  1  0
  5  9  1  0
  5  6  2  0
  7 23  1  0
  7  8  1  0
  8 14  1  1
  8 10  1  0
  8  9  1  0
  9 26  1  1
  9 13  1  0
 10 16  1  0
 10 11  1  0
 11 32  2  0
 11 12  1  0
 12 31  1  0
 12 13  2  0
 14 15  1  0
 15 25  2  0
 15 16  1  0
 16 17  2  0
 17 18  1  0
 18 22  2  0
 18 19  1  0
 19 20  2  0
 20 21  1  0
 21 33  1  0
 21 22  1  0
 23 24  1  0
 26 29  1  0
 26 28  1  0
 26 27  1  0
 27 30  2  0
 33 36  1  0
 33 35  1  0
 33 34  1  0
 35 37  1  0
 37 39  2  0
 37 38  1  0
 38 40  1  0
 40 41  1  0
 40 42  1  0
 40 43  1  0
M  END
$$$$
