# Supplementary material for: Structure-Based Screening of Deep-Sea Microbial Metabolites Against Plasmodium falciparum Dihydroorotate Dehydrogenase
Source: Biology (Basel). 2026 Feb 27;15(5):392. doi: 10.3390/biology15050392 (PMC12984942; doi:10.3390/biology15050392)
Supplement: Supplementary file 1 [file biology-15-00392-s001.zip › biology-4056089-supplementary/Supp Files/Supplementary Material S1-compounds_deepsea/compounds_deepsea/L21115_marinlit.mol]

22955/3
  SciTegic03261412502D

 38 42  0  0  1  0            999 V2000
    0.0000   -3.0617    0.0000 C   0  0
    0.0000   -4.3841    0.0000 C   0  0
    1.1556   -5.0513    0.0000 C   0  0
    2.3112   -4.3841    0.0000 C   0  0
    2.3112   -3.0617    0.0000 C   0  0
    1.1556   -2.3827    0.0000 C   0  0
    3.5740   -4.7892    0.0000 N   0  0
    4.3603   -3.7170    0.0000 C   0  0  0  0  0  0
    3.5740   -2.6448    0.0000 C   0  0  0  0  0  0
    5.6112   -3.2881    0.0000 N   0  0
    5.6112   -1.9895    0.0000 C   0  0  0  0  0  0
    4.3603   -1.5845    0.0000 C   0  0
    6.7430   -3.9672    0.0000 C   0  0
    7.8867   -3.2881    0.0000 C   0  0
    7.8867   -1.9895    0.0000 N   0  0
    6.7430   -1.3224    0.0000 C   0  0
    6.7430    0.0000    0.0000 O   0  0
    6.7430   -5.3015    0.0000 O   0  0
    2.7996   -1.5487    0.0000 C   0  0
    5.1466   -4.7892    0.0000 C   0  0
    9.0423   -3.9672    0.0000 C   0  0
    9.0423   -5.3015    0.0000 C   0  0
    7.9701   -6.0997    0.0000 N   0  0
    8.3751   -7.3625    0.0000 C   0  0
    9.6856   -7.3625    0.0000 N   0  0
   10.1145   -6.0997    0.0000 C   0  0
    3.4668   -0.4051    0.0000 C   0  0
    4.8011   -0.4051    0.0000 C   0  0
    1.8347   -0.6076    0.0000 C   0  0
    1.5011   -1.8942    0.0000 C   0  0
    5.4683   -0.6552    0.0000 H   0  0
   10.4957   -8.4466    0.0000 C   0  0
    9.8286   -9.6022    0.0000 C   0  0
   11.1629   -7.2791    0.0000 C   0  0
   11.8300   -8.4466    0.0000 C   0  0
   10.4957  -10.7578    0.0000 C   0  0
    9.8286  -11.9134    0.0000 C   0  0
   11.8300  -10.7578    0.0000 O   0  0
  1  2  2  0
  1  6  1  0
  2  3  1  0
  3  4  2  0
  4  5  1  0
  4  7  1  0
  5  6  2  0
  5  9  1  0
  7  8  1  0
  8  9  1  0
  8 10  1  0
  8 20  1  1
  9 12  1  0
  9 19  1  1
 10 11  1  0
 10 13  1  0
 11 12  1  0
 11 16  1  0
 11 31  1  6
 13 14  1  0
 13 18  2  0
 14 15  1  0
 14 21  2  0
 15 16  1  0
 16 17  2  0
 19 27  1  0
 19 29  1  0
 19 30  1  0
 21 22  1  0
 22 23  1  0
 22 26  2  0
 23 24  2  0
 24 25  1  0
 25 26  1  0
 25 32  1  0
 27 28  2  0
 32 33  1  0
 32 34  1  0
 32 35  1  0
 33 36  1  0
 36 37  1  0
 36 38  2  0
M  END
$$$$
