# Supplementary material for: Structure-Based Screening of Deep-Sea Microbial Metabolites Against Plasmodium falciparum Dihydroorotate Dehydrogenase
Source: Biology (Basel). 2026 Feb 27;15(5):392. doi: 10.3390/biology15050392 (PMC12984942; doi:10.3390/biology15050392)
Supplement: Supplementary file 1 [file biology-15-00392-s001.zip › biology-4056089-supplementary/Supp Files/Supplementary Material S1-compounds_deepsea/compounds_deepsea/L21116_marinlit.mol]

22955/4
  SciTegic03261412502D

 32 36  0  0  1  0            999 V2000
    0.0000   -3.6876    0.0000 C   0  0
    0.0000   -5.0045    0.0000 C   0  0
    1.1549   -5.6732    0.0000 C   0  0
    2.3098   -5.0045    0.0000 C   0  0
    2.3098   -3.6876    0.0000 C   0  0
    1.1549   -3.0088    0.0000 C   0  0
    3.5863   -5.4199    0.0000 N   0  0
    4.3663   -4.3359    0.0000 C   0  0  0  0  0  0
    3.5863   -3.2621    0.0000 C   0  0  0  0  0  0
    5.6225   -3.9104    0.0000 N   0  0
    5.6225   -2.6137    0.0000 C   0  0  0  0  0  0
    4.3663   -2.2085    0.0000 C   0  0
    6.7572   -4.5892    0.0000 C   0  0
    7.9019   -3.9104    0.0000 C   0  0
    7.9019   -2.6137    0.0000 N   0  0
    6.7572   -1.9451    0.0000 C   0  0
    6.7572   -0.6180    0.0000 O   0  0
    6.7572   -5.9264    0.0000 O   0  0
    2.8062   -2.1680    0.0000 C   0  0
    5.1464   -5.4199    0.0000 C   0  0
    9.0568   -4.5892    0.0000 C   0  0
    9.0568   -5.9264    0.0000 C   0  0
    7.9830   -6.7268    0.0000 N   0  0
    8.3882   -7.9931    0.0000 C   0  0
    9.7052   -7.9931    0.0000 N   0  0
   10.1307   -6.7268    0.0000 C   0  0
    3.4748   -1.0333    0.0000 C   0  0
    4.8121   -1.0333    0.0000 C   0  0
    1.8336   -1.2258    0.0000 C   0  0
    1.5095   -2.5225    0.0000 C   0  0
    5.4807   -1.2765    0.0000 O   0  0
    5.8251    0.0000    0.0000 C   0  0
  1  6  1  0
  1  2  2  0
  2  3  1  0
  3  4  2  0
  4  7  1  0
  4  5  1  0
  5  9  1  0
  5  6  2  0
  7  8  1  0
  8 20  1  1
  8 10  1  0
  8  9  1  0
  9 19  1  1
  9 12  1  0
 10 13  1  0
 10 11  1  0
 11 31  1  6
 11 16  1  0
 11 12  1  0
 13 18  2  0
 13 14  1  0
 14 21  2  0
 14 15  1  0
 15 16  1  0
 16 17  2  0
 19 30  1  0
 19 29  1  0
 19 27  1  0
 21 22  1  0
 22 26  2  0
 22 23  1  0
 23 24  2  0
 24 25  1  0
 25 26  1  0
 27 28  2  0
 31 32  1  0
M  END
$$$$
