# Supplementary material for: Structure-Based Screening of Deep-Sea Microbial Metabolites Against Plasmodium falciparum Dihydroorotate Dehydrogenase
Source: Biology (Basel). 2026 Feb 27;15(5):392. doi: 10.3390/biology15050392 (PMC12984942; doi:10.3390/biology15050392)
Supplement: Supplementary file 1 [file biology-15-00392-s001.zip › biology-4056089-supplementary/Supp Files/Supplementary Material S1-compounds_deepsea/compounds_deepsea/L21117_marinlit.mol]

22956/2
  SciTegic03261412502D

 56 65  0  0  1  0            999 V2000
    0.0000   -3.7632    0.0000 C   0  0
    0.0000   -5.1179    0.0000 C   0  0
    1.1708   -5.7869    0.0000 C   0  0
    2.3248   -5.1179    0.0000 C   0  0
    2.3248   -3.7632    0.0000 C   0  0
    1.1708   -3.0942    0.0000 C   0  0
    3.4621   -5.4190    0.0000 N   0  0
    4.3987   -4.4322    0.0000 C   0  0  0  0  0  0
    3.6126   -3.3450    0.0000 C   0  0  0  0  0  0
    5.7367   -4.2984    0.0000 N   0  0
    6.2719   -3.0774    0.0000 C   0  0
    5.4859   -1.9903    0.0000 C   0  0
    4.1478   -2.1408    0.0000 C   0  0
    4.4823   -5.8538    0.0000 N   0  0
    5.6197   -6.3221    0.0000 C   0  0
    6.2719   -5.5360    0.0000 C   0  0
    7.5765   -5.8204    0.0000 C   0  0
    7.1751   -8.1953    0.0000 N   0  0
    7.9946   -7.1082    0.0000 C   0  0
    7.9946   -9.2992    0.0000 C   0  0
    9.2825   -8.9145    0.0000 N   0  0
    9.2825   -7.5765    0.0000 C   0  0
    3.2614   -6.8406    0.0000 O   0  0
    3.9471   -8.0114    0.0000 C   0  0
    5.7200   -7.4092    0.0000 O   0  0
    2.7095   -2.3415    0.0000 C   0  0
    3.3952   -1.1708    0.0000 C   0  0
    2.0405   -1.1708    0.0000 C   0  0
    1.4049   -1.9903    0.0000 C   0  0
    2.7095    0.0000    0.0000 C   0  0
    6.0211   -0.7526    0.0000 O   0  0
    7.6267   -2.9269    0.0000 O   0  0
   12.9285  -11.9418    0.0000 C   0  0  0  0  0  0
   12.1425  -10.9550    0.0000 C   0  0  0  0  0  0
   10.8212  -10.9383    0.0000 C   0  0  0  0  0  0
   10.3194  -11.9083    0.0000 C   0  0  0  0  0  0
   11.0219  -13.2798    0.0000 O   0  0
   12.3599  -13.1460    0.0000 C   0  0  0  0  0  0
   14.2164  -11.5404    0.0000 C   0  0  0  0  0  0
   14.2498  -10.1856    0.0000 C   0  0  0  0  0  0
   12.9620   -9.7508    0.0000 C   0  0
   15.5042  -11.9752    0.0000 C   0  0
   16.3070  -10.9048    0.0000 C   0  0
   15.5209   -9.8009    0.0000 C   0  0
   11.2895  -12.2595    0.0000 C   0  0
   14.4840   -8.8643    0.0000 C   0  0
   14.3335  -12.8951    0.0000 H   0  0
    9.4832  -11.0553    0.0000 C   0  0
   11.3898   -9.7340    0.0000 C   0  0  0  0  0  0
   10.0351   -9.8511    0.0000 C   0  0  0  0  0  0
   11.9585   -8.4964    0.0000 C   0  0
    9.1487  -12.9453    0.0000 O   0  0
   13.7146  -13.0456    0.0000 H   0  0
   16.7252  -12.5606    0.0000 C   0  0
   15.6213  -13.3300    0.0000 C   0  0
   10.3529  -10.2860    0.0000 C   0  0
  1  2  2  0
  1  6  1  0
  2  3  1  0
  3  4  2  0
  4  5  1  0
  4  7  1  0
  5  6  2  0
  5  9  1  0
  7  8  1  0
  7 23  1  0
  8  9  1  0
  8 10  1  0
  8 14  1  1
  9 13  1  0
  9 26  1  1
 10 11  1  0
 10 16  1  0
 11 12  1  0
 11 32  2  0
 12 13  2  0
 12 31  1  0
 14 15  1  0
 15 16  1  0
 15 25  2  0
 16 17  2  0
 17 19  1  0
 18 19  1  0
 18 20  2  0
 19 22  2  0
 20 21  1  0
 21 22  1  0
 50 21  1  1
 23 24  1  0
 26 27  1  0
 26 28  1  0
 26 29  1  0
 27 30  2  0
 33 34  1  0
 33 38  1  0
 33 39  1  0
 33 53  1  6
 34 35  1  0
 34 41  1  1
 34 49  1  0
 35 36  1  0
 35 45  1  1
 35 56  1  0
 36 37  1  0
 36 48  1  0
 36 52  1  1
 37 38  1  0
 38 45  1  1
 39 40  1  0
 39 42  1  0
 39 47  1  1
 40 41  1  0
 40 44  1  0
 40 46  1  1
 42 43  1  0
 42 54  1  0
 42 55  1  0
 43 44  1  0
 48 50  1  0
 49 50  1  0
 49 51  1  1
M  END
$$$$
