# Supplementary material for: Structure-Based Screening of Deep-Sea Microbial Metabolites Against Plasmodium falciparum Dihydroorotate Dehydrogenase
Source: Biology (Basel). 2026 Feb 27;15(5):392. doi: 10.3390/biology15050392 (PMC12984942; doi:10.3390/biology15050392)
Supplement: Supplementary file 1 [file biology-15-00392-s001.zip › biology-4056089-supplementary/Supp Files/Supplementary Material S1-compounds_deepsea/compounds_deepsea/L21118_marinlit.mol]

22956/3
  SciTegic03261412502D

 39 43  0  0  1  0            999 V2000
    0.0000   -3.7518    0.0000 C   0  0
    0.0000   -5.1125    0.0000 C   0  0
    1.1625   -5.7863    0.0000 C   0  0
    2.3251   -5.1125    0.0000 C   0  0
    2.3251   -3.7518    0.0000 C   0  0
    1.1625   -3.0913    0.0000 C   0  0
    3.4612   -5.4164    0.0000 N   0  0
    4.3992   -4.4388    0.0000 C   0  0  0  0  0  0
    3.6197   -3.3423    0.0000 C   0  0  0  0  0  0
    5.7334   -4.2935    0.0000 N   0  0
    6.2751   -3.0649    0.0000 C   0  0
    5.4824   -1.9948    0.0000 C   0  0
    4.1482   -2.1401    0.0000 C   0  0
    4.4916   -5.8523    0.0000 N   0  0
    5.6277   -6.3147    0.0000 C   0  0
    6.2619   -5.5221    0.0000 C   0  0
    7.5829   -5.8259    0.0000 C   0  0
    7.1734   -8.1906    0.0000 N   0  0
    7.9925   -7.1073    0.0000 C   0  0
    7.9925   -9.3003    0.0000 C   0  0
    9.2739   -8.9040    0.0000 N   0  0
    9.2739   -7.5697    0.0000 C   0  0
    3.2630   -6.8299    0.0000 O   0  0
    3.9368   -8.0057    0.0000 C   0  0
    5.8259   -7.3055    0.0000 O   0  0
    2.7082   -2.3383    0.0000 C   0  0
    3.3951   -1.1757    0.0000 C   0  0
    2.0344   -1.1757    0.0000 C   0  0
    1.4135   -1.9948    0.0000 C   0  0
    2.7082    0.0000    0.0000 C   0  0
    6.0241   -0.7530    0.0000 O   0  0
    7.6226   -2.9196    0.0000 O   0  0
   10.3572   -9.7231    0.0000 C   0  0
   11.5990   -9.1814    0.0000 C   0  0
   10.1986  -11.0573    0.0000 C   0  0
   10.5157   -8.3756    0.0000 C   0  0
   11.2819  -11.8632    0.0000 C   0  0
   11.1234  -13.2107    0.0000 C   0  0
   12.4577  -11.1894    0.0000 O   0  0
  1  6  1  0
  1  2  2  0
  2  3  1  0
  3  4  2  0
  4  7  1  0
  4  5  1  0
  5  9  1  0
  5  6  2  0
  7 23  1  0
  7  8  1  0
  8 14  1  1
  8 10  1  0
  8  9  1  0
  9 26  1  1
  9 13  1  0
 10 16  1  0
 10 11  1  0
 11 32  2  0
 11 12  1  0
 12 31  1  0
 12 13  2  0
 14 15  1  0
 15 25  2  0
 15 16  1  0
 16 17  2  0
 17 19  1  0
 18 20  2  0
 18 19  1  0
 19 22  2  0
 20 21  1  0
 21 22  1  0
 21 33  1  0
 23 24  1  0
 26 29  1  0
 26 28  1  0
 26 27  1  0
 27 30  2  0
 33 34  1  0
 33 35  1  0
 33 36  1  0
 35 37  1  0
 37 38  1  0
 37 39  2  0
M  END
$$$$
