# Supplementary material for: Structure-Based Screening of Deep-Sea Microbial Metabolites Against Plasmodium falciparum Dihydroorotate Dehydrogenase
Source: Biology (Basel). 2026 Feb 27;15(5):392. doi: 10.3390/biology15050392 (PMC12984942; doi:10.3390/biology15050392)
Supplement: Supplementary file 1 [file biology-15-00392-s001.zip › biology-4056089-supplementary/Supp Files/Supplementary Material S1-compounds_deepsea/compounds_deepsea/L21119_marinlit.mol]

22956/5
  SciTegic03261412502D

 33 37  0  0  1  0            999 V2000
    0.0000   -3.0472    0.0000 C   0  0
    0.0000   -4.3835    0.0000 C   0  0
    1.1541   -5.0517    0.0000 C   0  0
    2.3082   -4.3835    0.0000 C   0  0
    2.3082   -3.0472    0.0000 C   0  0
    1.1541   -2.3892    0.0000 C   0  0
    3.5736   -4.7986    0.0000 N   0  0
    4.3531   -3.7154    0.0000 C   0  0  0  0  0  0
    3.5736   -2.6423    0.0000 C   0  0  0  0  0  0
    5.6085   -3.3104    0.0000 N   0  0
    5.6085   -1.9943    0.0000 C   0  0  0  0  0  0
    4.3531   -1.5894    0.0000 C   0  0
    6.7524   -3.9684    0.0000 C   0  0
    7.8863   -3.3104    0.0000 C   0  0
    7.8863   -1.9943    0.0000 N   0  0
    6.7524   -1.3363    0.0000 C   0  0
    6.7524    0.0000    0.0000 O   0  0
    6.7524   -5.3048    0.0000 O   0  0
    2.7941   -1.5590    0.0000 C   0  0
    5.1428   -4.7986    0.0000 C   0  0
    9.0505   -3.9786    0.0000 C   0  0
    7.9774   -6.1045    0.0000 N   0  0
    9.0505   -5.3149    0.0000 C   0  0
    8.3823   -7.3700    0.0000 C   0  0
    9.7186   -7.3700    0.0000 N   0  0
   10.1236   -6.1045    0.0000 C   0  0
    3.4623   -0.3948    0.0000 C   0  0
    4.7986   -0.3948    0.0000 C   0  0
    1.8526   -0.6074    0.0000 C   0  0
    1.5084   -1.9032    0.0000 C   0  0
    5.4769   -0.6580    0.0000 H   0  0
    3.9887   -6.0741    0.0000 O   0  0
    3.0978   -7.0663    0.0000 C   0  0
  1  2  2  0
  1  6  1  0
  2  3  1  0
  3  4  2  0
  4  5  1  0
  4  7  1  0
  5  6  2  0
  5  9  1  0
  7  8  1  0
  7 32  1  0
  8  9  1  0
  8 10  1  0
  8 20  1  1
  9 12  1  0
  9 19  1  1
 10 11  1  0
 10 13  1  0
 11 12  1  0
 11 16  1  0
 11 31  1  6
 13 14  1  0
 13 18  2  0
 14 15  1  0
 14 21  2  0
 15 16  1  0
 16 17  2  0
 19 27  1  0
 19 29  1  0
 19 30  1  0
 21 23  1  0
 22 23  1  0
 22 24  2  0
 23 26  2  0
 24 25  1  0
 25 26  1  0
 27 28  2  0
 32 33  1  0
M  END
$$$$
