# Supplementary material for: Structure-Based Screening of Deep-Sea Microbial Metabolites Against Plasmodium falciparum Dihydroorotate Dehydrogenase
Source: Biology (Basel). 2026 Feb 27;15(5):392. doi: 10.3390/biology15050392 (PMC12984942; doi:10.3390/biology15050392)
Supplement: Supplementary file 1 [file biology-15-00392-s001.zip › biology-4056089-supplementary/Supp Files/Supplementary Material S1-compounds_deepsea/compounds_deepsea/L21120_marinlit.mol]

22956/6
  SciTegic03261412502D

 39 43  0  0  1  0            999 V2000
    0.0000   -3.6763    0.0000 C   0  0
    0.0000   -5.0189    0.0000 C   0  0
    1.1543   -5.6839    0.0000 C   0  0
    2.3087   -5.0189    0.0000 C   0  0
    2.3087   -3.6763    0.0000 C   0  0
    1.1543   -3.0113    0.0000 C   0  0
    3.5760   -5.4204    0.0000 N   0  0
    4.3539   -4.3413    0.0000 C   0  0  0  0  0  0
    3.5760   -3.2748    0.0000 C   0  0  0  0  0  0
    5.6086   -3.9398    0.0000 N   0  0
    5.6086   -2.6224    0.0000 C   0  0  0  0  0  0
    4.3539   -2.2209    0.0000 C   0  0
    6.7504   -4.5923    0.0000 C   0  0
    7.8797   -3.9398    0.0000 C   0  0
    7.8797   -2.6224    0.0000 N   0  0
    6.7504   -1.9699    0.0000 C   0  0
    6.7504   -0.6274    0.0000 O   0  0
    6.7504   -5.9348    0.0000 O   0  0
    2.7980   -2.1832    0.0000 C   0  0
    5.1444   -5.4204    0.0000 C   0  0
    9.0340   -4.6048    0.0000 C   0  0
    7.9675   -6.7253    0.0000 N   0  0
    9.0340   -5.9474    0.0000 C   0  0
    8.3816   -7.9926    0.0000 C   0  0
    9.6990   -7.9926    0.0000 N   0  0
   10.1131   -6.7253    0.0000 C   0  0
    3.4630   -1.0289    0.0000 C   0  0
    4.7930   -1.0289    0.0000 C   0  0
    1.8444   -1.2422    0.0000 C   0  0
    1.5057   -2.5345    0.0000 C   0  0
    5.4706   -1.2924    0.0000 O   0  0
    5.8094    0.0000    0.0000 C   0  0
   10.4895   -9.0716    0.0000 C   0  0
    9.8245  -10.2260    0.0000 C   0  0
   11.1545   -7.9173    0.0000 C   0  0
   11.8320   -9.0716    0.0000 C   0  0
   10.4895  -11.3929    0.0000 C   0  0
    9.8245  -12.5472    0.0000 C   0  0
   11.8320  -11.3929    0.0000 O   0  0
  1  6  1  0
  1  2  2  0
  2  3  1  0
  3  4  2  0
  4  7  1  0
  4  5  1  0
  5  9  1  0
  5  6  2  0
  7  8  1  0
  8 20  1  1
  8 10  1  0
  8  9  1  0
  9 19  1  1
  9 12  1  0
 10 13  1  0
 10 11  1  0
 11 31  1  6
 11 16  1  0
 11 12  1  0
 13 18  2  0
 13 14  1  0
 14 21  2  0
 14 15  1  0
 15 16  1  0
 16 17  2  0
 19 30  1  0
 19 29  1  0
 19 27  1  0
 21 23  1  0
 22 24  2  0
 22 23  1  0
 23 26  2  0
 24 25  1  0
 25 33  1  0
 25 26  1  0
 27 28  2  0
 31 32  1  0
 33 34  1  0
 33 35  1  0
 33 36  1  0
 34 37  1  0
 37 38  1  0
 37 39  2  0
M  END
$$$$
