# Supplementary material for: Structure-Based Screening of Deep-Sea Microbial Metabolites Against Plasmodium falciparum Dihydroorotate Dehydrogenase
Source: Biology (Basel). 2026 Feb 27;15(5):392. doi: 10.3390/biology15050392 (PMC12984942; doi:10.3390/biology15050392)
Supplement: Supplementary file 1 [file biology-15-00392-s001.zip › biology-4056089-supplementary/Supp Files/Supplementary Material S1-compounds_deepsea/compounds_deepsea/L21121_marinlit.mol]

22956/7
  SciTegic03261412502D

 23 26  0  0  1  0            999 V2000
    3.1977   -1.9850    0.0000 C   0  0  0  0  0  0
    3.1977   -3.3132    0.0000 C   0  0  0  0  0  0
    4.3454   -3.9773    0.0000 C   0  0  0  0  0  0
    5.4931   -3.3132    0.0000 C   0  0
    5.4931   -1.9850    0.0000 C   0  0
    4.3454   -1.3282    0.0000 C   0  0
    1.9345   -1.5736    0.0000 C   0  0
    1.1477   -2.6491    0.0000 C   0  0
    1.9345   -3.7318    0.0000 C   0  0  0  0  0  0
    1.9345   -5.0600    0.0000 C   0  0  0  0  0  0
    3.1977   -5.4714    0.0000 C   0  0  0  0  0  0
    3.9773   -4.3959    0.0000 C   0  0
    1.1549   -6.1427    0.0000 C   0  0
    1.9345   -7.2182    0.0000 C   0  0
    3.1977   -6.8140    0.0000 C   0  0
    0.2093   -5.1971    0.0000 C   0  0
    0.0000   -6.8068    0.0000 C   0  0
    0.9961   -4.1216    0.0000 C   0  0
    5.0095   -5.1322    0.0000 C   0  0
    4.3526   -6.1355    0.0000 C   0  0
    3.0605   -0.6641    0.0000 C   0  0
    2.2737   -2.4470    0.0000 H   0  0
    4.3454    0.0000    0.0000 O   0  0
  1  2  1  0
  1  6  1  0
  1  7  1  0
  1 21  1  1
  2  3  1  0
  2  9  1  0
  2 12  1  1
  3  4  1  0
  3 19  1  1
  4  5  2  0
  5  6  1  0
  6 23  2  0
  7  8  1  0
  8  9  1  0
  9 10  1  0
  9 22  1  6
 10 11  1  0
 10 13  1  0
 10 18  1  1
 11 12  1  0
 11 15  1  0
 11 20  1  1
 13 14  1  0
 13 16  1  0
 13 17  1  0
 14 15  1  0
M  END
$$$$
