# Supplementary material for: Structure-Based Screening of Deep-Sea Microbial Metabolites Against Plasmodium falciparum Dihydroorotate Dehydrogenase
Source: Biology (Basel). 2026 Feb 27;15(5):392. doi: 10.3390/biology15050392 (PMC12984942; doi:10.3390/biology15050392)
Supplement: Supplementary file 1 [file biology-15-00392-s001.zip › biology-4056089-supplementary/Supp Files/Supplementary Material S1-compounds_deepsea/compounds_deepsea/L21122_marinlit.mol]

22956/8
  SciTegic03261412502D

 24 27  0  0  1  0            999 V2000
    0.0000   -5.5445    0.0000 O   0  0
    4.2739   -1.9853    0.0000 C   0  0  0  0  0  0
    4.2739   -3.3137    0.0000 C   0  0  0  0  0  0
    5.4217   -3.9779    0.0000 C   0  0  0  0  0  0
    6.5696   -3.3137    0.0000 C   0  0
    6.5696   -1.9853    0.0000 C   0  0
    5.4217   -1.3284    0.0000 C   0  0
    3.0105   -1.5738    0.0000 C   0  0
    2.2236   -2.6495    0.0000 C   0  0
    3.0105   -3.7324    0.0000 C   0  0  0  0  0  0
    3.0105   -5.0608    0.0000 C   0  0  0  0  0  0
    4.2739   -5.4723    0.0000 C   0  0  0  0  0  0
    5.0463   -4.3966    0.0000 C   0  0
    2.2236   -6.1437    0.0000 C   0  0  0  0  0  0
    3.0105   -7.2193    0.0000 C   0  0
    4.2739   -6.8151    0.0000 C   0  0
    1.2850   -5.1979    0.0000 C   0  0
    1.0757   -6.8078    0.0000 C   0  0
    2.0647   -4.1222    0.0000 C   0  0
    6.0859   -5.1330    0.0000 C   0  0
    5.4289   -6.1364    0.0000 C   0  0
    4.1367   -0.6642    0.0000 C   0  0
    3.3498   -2.4474    0.0000 H   0  0
    5.4217    0.0000    0.0000 O   0  0
  1 17  1  0
  2 22  1  1
  2  8  1  0
  2  7  1  0
  2  3  1  0
  3 13  1  1
  3 10  1  0
  3  4  1  0
  4 20  1  1
  4  5  1  0
  5  6  2  0
  6  7  1  0
  7 24  2  0
  8  9  1  0
  9 10  1  0
 10 23  1  6
 10 11  1  0
 11 19  1  1
 11 14  1  0
 11 12  1  0
 12 21  1  1
 12 16  1  0
 12 13  1  0
 14 18  1  0
 14 17  1  1
 14 15  1  0
 15 16  1  0
M  END
$$$$
