# Supplementary material for: Structure-Based Screening of Deep-Sea Microbial Metabolites Against Plasmodium falciparum Dihydroorotate Dehydrogenase
Source: Biology (Basel). 2026 Feb 27;15(5):392. doi: 10.3390/biology15050392 (PMC12984942; doi:10.3390/biology15050392)
Supplement: Supplementary file 1 [file biology-15-00392-s001.zip › biology-4056089-supplementary/Supp Files/Supplementary Material S1-compounds_deepsea/compounds_deepsea/L21123_marinlit.mol]

22956/9
  SciTegic03261412502D

 24 27  0  0  1  0            999 V2000
    0.0000   -8.1345    0.0000 O   0  0
    3.1968   -1.9848    0.0000 C   0  0  0  0  0  0
    3.1968   -3.3107    0.0000 C   0  0  0  0  0  0
    4.3438   -3.9778    0.0000 C   0  0  0  0  0  0
    5.4908   -3.3107    0.0000 C   0  0
    5.4908   -1.9848    0.0000 C   0  0
    4.3438   -1.3259    0.0000 C   0  0
    1.9360   -1.5700    0.0000 C   0  0
    1.1470   -2.6518    0.0000 C   0  0
    1.9360   -3.7337    0.0000 C   0  0  0  0  0  0
    1.9360   -5.0678    0.0000 C   0  0  0  0  0  0
    3.1968   -5.4745    0.0000 C   0  0  0  0  0  0
    3.9778   -4.3926    0.0000 C   0  0
    1.1551   -6.1415    0.0000 C   0  0  0  0  0  0
    1.9360   -7.2153    0.0000 C   0  0
    3.1968   -6.8167    0.0000 C   0  0
    0.2115   -5.1979    0.0000 C   0  0
    0.0000   -6.8085    0.0000 C   0  0
    0.9924   -4.1242    0.0000 C   0  0
    5.0108   -5.1328    0.0000 C   0  0
    4.3519   -6.1415    0.0000 C   0  0
    3.0667   -0.6670    0.0000 C   0  0
    2.2776   -2.4485    0.0000 H   0  0
    4.3438    0.0000    0.0000 O   0  0
  1 18  1  0
  2  3  1  0
  2  7  1  0
  2  8  1  0
  2 22  1  1
  3  4  1  0
  3 10  1  0
  3 13  1  1
  4  5  1  0
  4 20  1  1
  5  6  2  0
  6  7  1  0
  7 24  2  0
  8  9  1  0
  9 10  1  0
 10 11  1  0
 10 23  1  6
 11 12  1  0
 11 14  1  0
 11 19  1  1
 12 13  1  0
 12 16  1  0
 12 21  1  1
 14 15  1  0
 14 17  1  1
 14 18  1  0
 15 16  1  0
M  END
$$$$
