# Supplementary material for: Structure-Based Screening of Deep-Sea Microbial Metabolites Against Plasmodium falciparum Dihydroorotate Dehydrogenase
Source: Biology (Basel). 2026 Feb 27;15(5):392. doi: 10.3390/biology15050392 (PMC12984942; doi:10.3390/biology15050392)
Supplement: Supplementary file 1 [file biology-15-00392-s001.zip › biology-4056089-supplementary/Supp Files/Supplementary Material S1-compounds_deepsea/compounds_deepsea/L21124_marinlit.mol]

22956/10
  SciTegic03261412502D

 24 27  0  0  1  0            999 V2000
    3.1990   -1.9832    0.0000 C   0  0  0  0  0  0
    3.1990   -3.3130    0.0000 C   0  0  0  0  0  0
    4.3464   -3.9816    0.0000 C   0  0  0  0  0  0
    5.4938   -3.3130    0.0000 C   0  0
    5.4938   -1.9832    0.0000 C   0  0
    4.3464   -1.3297    0.0000 C   0  0
    1.9376   -1.5729    0.0000 C   0  0
    1.1474   -2.6519    0.0000 C   0  0
    1.9376   -3.7309    0.0000 C   0  0  0  0  0  0
    1.9376   -5.0682    0.0000 C   0  0  0  0  0  0
    3.1990   -5.4786    0.0000 C   0  0  0  0  0  0
    3.9740   -4.3996    0.0000 C   0  0
    1.1550   -6.1472    0.0000 C   0  0
    1.9376   -7.2186    0.0000 C   0  0
    3.1990   -6.8159    0.0000 C   0  0  0  0  0  0
    4.2780   -7.5986    0.0000 O   0  0
    0.2128   -5.2050    0.0000 C   0  0
    0.0000   -6.8083    0.0000 C   0  0
    0.9954   -4.1260    0.0000 C   0  0
    5.0150   -5.1290    0.0000 C   0  0
    4.3540   -6.1396    0.0000 C   0  0
    3.0622   -0.6611    0.0000 C   0  0
    2.2796   -2.4467    0.0000 H   0  0
    4.3464    0.0000    0.0000 O   0  0
  1 22  1  1
  1  7  1  0
  1  6  1  0
  1  2  1  0
  2 12  1  1
  2  9  1  0
  2  3  1  0
  3 20  1  1
  3  4  1  0
  4  5  2  0
  5  6  1  0
  6 24  2  0
  7  8  1  0
  8  9  1  0
  9 23  1  6
  9 10  1  0
 10 19  1  1
 10 13  1  0
 10 11  1  0
 11 21  1  1
 11 15  1  0
 11 12  1  0
 13 18  1  0
 13 17  1  0
 13 14  1  0
 14 15  1  0
 15 16  1  1
M  END
$$$$
