# Supplementary material for: Structure-Based Screening of Deep-Sea Microbial Metabolites Against Plasmodium falciparum Dihydroorotate Dehydrogenase
Source: Biology (Basel). 2026 Feb 27;15(5):392. doi: 10.3390/biology15050392 (PMC12984942; doi:10.3390/biology15050392)
Supplement: Supplementary file 1 [file biology-15-00392-s001.zip › biology-4056089-supplementary/Supp Files/Supplementary Material S1-compounds_deepsea/compounds_deepsea/L21125_marinlit.mol]

22956/11
  SciTegic03261412502D

 24 27  0  0  1  0            999 V2000
    3.1969   -1.9843    0.0000 C   0  0  0  0  0  0
    3.1969   -3.3156    0.0000 C   0  0  0  0  0  0
    4.3501   -3.9770    0.0000 C   0  0  0  0  0  0
    5.4949   -3.3156    0.0000 C   0  0
    5.4949   -1.9843    0.0000 C   0  0
    4.3501   -1.3313    0.0000 C   0  0
    1.9334   -1.5688    0.0000 C   0  0
    1.1448   -2.6457    0.0000 C   0  0
    1.9334   -3.7311    0.0000 C   0  0  0  0  0  0
    1.9334   -5.0624    0.0000 C   0  0  0  0  0  0
    3.1969   -5.4695    0.0000 C   0  0  0  0  0  0
    3.9770   -4.3925    0.0000 C   0  0
    1.1533   -6.1394    0.0000 C   0  0
    1.9334   -7.2163    0.0000 C   0  0  0  0  0  0
    3.1969   -6.8093    0.0000 C   0  0
    1.5179   -8.4798    0.0000 O   0  0
    0.2120   -5.1981    0.0000 C   0  0
    0.0000   -6.8008    0.0000 C   0  0
    0.9921   -4.1212    0.0000 C   0  0
    5.0116   -5.1303    0.0000 C   0  0
    4.3501   -6.1394    0.0000 C   0  0
    3.0612   -0.6614    0.0000 C   0  0
    2.2726   -2.4507    0.0000 H   0  0
    4.3501    0.0000    0.0000 O   0  0
  1  2  1  0
  1  6  1  0
  1  7  1  0
  1 22  1  1
  2  3  1  0
  2  9  1  0
  2 12  1  1
  3  4  1  0
  3 20  1  1
  4  5  2  0
  5  6  1  0
  6 24  2  0
  7  8  1  0
  8  9  1  0
  9 10  1  0
  9 23  1  6
 10 11  1  0
 10 13  1  0
 10 19  1  1
 11 12  1  0
 11 15  1  0
 11 21  1  1
 13 14  1  0
 13 17  1  0
 13 18  1  0
 14 15  1  0
 14 16  1  1
M  END
$$$$
