# Supplementary material for: Structure-Based Screening of Deep-Sea Microbial Metabolites Against Plasmodium falciparum Dihydroorotate Dehydrogenase
Source: Biology (Basel). 2026 Feb 27;15(5):392. doi: 10.3390/biology15050392 (PMC12984942; doi:10.3390/biology15050392)
Supplement: Supplementary file 1 [file biology-15-00392-s001.zip › biology-4056089-supplementary/Supp Files/Supplementary Material S1-compounds_deepsea/compounds_deepsea/L21126_marinlit.mol]

22956/12
  SciTegic03261412502D

 24 27  0  0  1  0            999 V2000
    3.3783   -1.9851    0.0000 C   0  0  0  0  0  0
    3.3783   -3.3133    0.0000 C   0  0  0  0  0  0
    4.5261   -3.9775    0.0000 C   0  0  0  0  0  0
    5.6738   -3.3133    0.0000 C   0  0
    5.6738   -1.9851    0.0000 C   0  0
    4.5261   -1.3282    0.0000 C   0  0
    2.1151   -1.5737    0.0000 C   0  0
    1.3282   -2.6492    0.0000 C   0  0  0  0  0  0
    2.1151   -3.7320    0.0000 C   0  0  0  0  0  0
    2.1151   -5.0603    0.0000 C   0  0  0  0  0  0
    3.3783   -5.4717    0.0000 C   0  0  0  0  0  0
    4.1579   -4.3961    0.0000 C   0  0
    1.3354   -6.1430    0.0000 C   0  0
    2.1151   -7.2186    0.0000 C   0  0
    3.3783   -6.8144    0.0000 C   0  0
    0.3898   -5.1974    0.0000 C   0  0
    0.1805   -6.8072    0.0000 C   0  0
    1.1766   -4.1218    0.0000 C   0  0
    5.1902   -5.1324    0.0000 C   0  0
    4.5333   -6.1358    0.0000 C   0  0
    3.2412   -0.6641    0.0000 C   0  0
    0.0000   -2.6492    0.0000 O   0  0
    2.4543   -2.4471    0.0000 H   0  0
    4.5261    0.0000    0.0000 O   0  0
  1 21  1  1
  1  7  1  0
  1  6  1  0
  1  2  1  0
  2 12  1  1
  2  9  1  0
  2  3  1  0
  3 19  1  1
  3  4  1  0
  4  5  2  0
  5  6  1  0
  6 24  2  0
  7  8  1  0
  8 22  1  6
  8  9  1  0
  9 23  1  6
  9 10  1  0
 10 18  1  1
 10 13  1  0
 10 11  1  0
 11 20  1  1
 11 15  1  0
 11 12  1  0
 13 17  1  0
 13 16  1  0
 13 14  1  0
 14 15  1  0
M  END
$$$$
