# Supplementary material for: Structure-Based Screening of Deep-Sea Microbial Metabolites Against Plasmodium falciparum Dihydroorotate Dehydrogenase
Source: Biology (Basel). 2026 Feb 27;15(5):392. doi: 10.3390/biology15050392 (PMC12984942; doi:10.3390/biology15050392)
Supplement: Supplementary file 1 [file biology-15-00392-s001.zip › biology-4056089-supplementary/Supp Files/Supplementary Material S1-compounds_deepsea/compounds_deepsea/L21187_marinlit.mol]

23007/1
  SciTegic03261412502D

 75 77  0  0  1  0            999 V2000
    9.6907   -5.2139    0.0000 C   0  0  0  0  0  0
   10.8054   -5.8612    0.0000 C   0  0
   11.9381   -5.2139    0.0000 N   0  0
   10.8054   -7.1737    0.0000 O   0  0
    7.8029   -5.8612    0.0000 N   0  0
    9.6907   -3.9015    0.0000 C   0  0  0  0  0  0
   10.8054   -3.2542    0.0000 C   0  0
   10.8054   -1.9597    0.0000 N   0  0
   11.9381   -3.9015    0.0000 O   0  0
    8.5580   -3.2542    0.0000 O   0  0
   11.9381   -1.2945    0.0000 C   0  0
   11.9381    0.0000    0.0000 O   0  0
   13.0708   -1.9597    0.0000 N   0  0
    8.5580   -1.9597    0.0000 S   0  0
    9.4210   -1.9597    0.0000 O   0  0
    7.6052   -1.9597    0.0000 O   0  0
    8.5580   -0.6472    0.0000 O   0  0
   13.0708   -5.8612    0.0000 C   0  0  0  0  0  0
   13.4124   -7.1197    0.0000 C   0  0
   14.6709   -7.4613    0.0000 N   0  0
   12.4955   -8.0546    0.0000 O   0  0
   14.1136   -5.0701    0.0000 C   0  0  0  0  0  0
   15.3182   -5.5735    0.0000 O   0  0
   13.9338   -3.7756    0.0000 C   0  0
   15.9654   -4.4408    0.0000 C   0  0
   15.1384   -8.6839    0.0000 C   0  0  0  0  0  0
   16.4329   -8.6839    0.0000 C   0  0
   16.7565   -7.4613    0.0000 C   0  0  0  0  0  0
   15.6778   -6.7601    0.0000 C   0  0
   17.9791   -6.9939    0.0000 C   0  0
   14.7968   -9.9424    0.0000 C   0  0
   13.8799   -9.0075    0.0000 H   0  0
   13.8799  -10.8594    0.0000 N   0  0
   15.9295  -10.5897    0.0000 O   0  0
   12.7472  -11.5066    0.0000 C   0  0  0  0  0  0
   11.6145  -10.8594    0.0000 C   0  0
   10.4818  -11.5066    0.0000 N   0  0
   11.6145   -9.5649    0.0000 O   0  0
   12.7472  -12.8191    0.0000 C   0  0
   11.6145  -13.4663    0.0000 C   0  0
   10.4818  -12.8191    0.0000 C   0  0
    9.3671  -13.4663    0.0000 C   0  0
    9.3671  -14.7788    0.0000 C   0  0
   10.4818  -15.4261    0.0000 C   0  0
   11.6145  -14.7788    0.0000 C   0  0
   12.7472  -15.4261    0.0000 O   0  0
    9.3491  -10.8594    0.0000 C   0  0  0  0  0  0
    8.2344  -11.5066    0.0000 C   0  0
    7.1017  -10.8594    0.0000 N   0  0
    8.2344  -12.8191    0.0000 O   0  0
    9.3491   -9.5649    0.0000 C   0  0
    8.2344   -8.8996    0.0000 C   0  0
    8.2344   -7.6052    0.0000 N   0  0
    7.1017   -9.5649    0.0000 O   0  0
    5.9691  -11.5066    0.0000 C   0  0  0  0  0  0
    4.8364  -10.8594    0.0000 C   0  0  0  0  0  0
    5.9691  -12.8191    0.0000 C   0  0
    7.0838  -13.4663    0.0000 C   0  0
    7.0838  -14.7788    0.0000 C   0  0
    8.2164  -15.4261    0.0000 C   0  0
    5.9691  -15.4261    0.0000 C   0  0
    3.7037  -11.5066    0.0000 C   0  0
    4.8364   -9.5469    0.0000 O   0  0
    2.5890  -10.8414    0.0000 N   0  0
    3.7037  -12.8011    0.0000 O   0  0
    6.3466   -5.2139    0.0000 C   0  0
    6.3466   -3.9015    0.0000 O   0  0
    4.4768   -5.2139    0.0000 C   0  0
    3.0924   -6.5803    0.0000 N   0  0
    1.9597   -5.9331    0.0000 C   0  0
    3.0924   -7.8928    0.0000 C   0  0
    4.3509   -8.2344    0.0000 O   0  0
    2.1755   -8.8098    0.0000 C   0  0
    0.9169   -8.4322    0.0000 C   0  0
    0.0000   -9.3671    0.0000 C   0  0
  1  2  1  0
  1  6  1  0
  1  5  1  6
  2  3  1  0
  2  4  2  0
 18  3  1  1
  5 66  1  0
  6  7  1  0
  6 10  1  6
  7  8  1  0
  7  9  2  0
  8 11  1  0
 10 14  1  0
 11 12  2  0
 11 13  1  0
 14 15  2  0
 14 16  2  0
 14 17  1  0
 18 19  1  0
 18 22  1  0
 19 20  1  0
 19 21  2  0
 20 26  1  0
 20 29  1  0
 22 23  1  1
 22 24  1  0
 23 25  1  0
 26 27  1  0
 26 31  1  0
 26 32  1  6
 27 28  1  0
 28 29  1  0
 28 30  1  1
 31 33  1  0
 31 34  2  0
 33 35  1  0
 35 36  1  0
 35 39  1  6
 36 37  1  0
 36 38  2  0
 37 47  1  0
 39 40  1  0
 40 41  2  0
 40 45  1  0
 41 42  1  0
 42 43  2  0
 43 44  1  0
 44 45  2  0
 45 46  1  0
 47 48  1  0
 47 51  1  6
 48 49  1  0
 48 50  2  0
 55 49  1  6
 51 52  1  0
 52 53  1  0
 52 54  2  0
 55 56  1  0
 55 57  1  0
 56 62  1  0
 56 63  1  6
 57 58  1  0
 58 59  1  0
 59 60  1  0
 59 61  1  0
 62 64  1  0
 62 65  2  0
 64 73  1  0
 66 67  2  0
 66 68  1  0
 68 69  1  0
 69 70  1  0
 69 71  1  0
 71 72  2  0
 71 73  1  0
 73 74  2  0
 74 75  1  0
M  END
$$$$
