# Supplementary material for: Structure-Based Screening of Deep-Sea Microbial Metabolites Against Plasmodium falciparum Dihydroorotate Dehydrogenase
Source: Biology (Basel). 2026 Feb 27;15(5):392. doi: 10.3390/biology15050392 (PMC12984942; doi:10.3390/biology15050392)
Supplement: Supplementary file 1 [file biology-15-00392-s001.zip › biology-4056089-supplementary/Supp Files/Supplementary Material S1-compounds_deepsea/compounds_deepsea/L21188_marinlit.mol]

23007/2
  SciTegic03261412502D

102104  0  0  1  0            999 V2000
    5.4629    0.0000    0.0000 O   0  0
    4.8074   -1.1363    0.0000 C   0  0
    6.8177    0.0000    0.0000 C   0  0
    5.4629   -2.3163    0.0000 C   0  0
    4.8074   -3.4526    0.0000 N   0  0
    6.8177   -2.3163    0.0000 O   0  0
    5.4629   -4.5889    0.0000 C   0  0  0  0  0  0
    4.8074   -5.7688    0.0000 C   0  0
    5.4629   -6.9051    0.0000 N   0  0
    3.4963   -5.7688    0.0000 O   0  0
    6.8177   -4.5889    0.0000 C   0  0
    7.8666   -5.5066    0.0000 C   0  0
    7.6044   -6.7740    0.0000 C   0  0
    8.5659   -7.6918    0.0000 C   0  0
    9.8333   -7.2985    0.0000 C   0  0
   10.1392   -5.9874    0.0000 C   0  0
    9.1340   -5.1133    0.0000 C   0  0
    4.8074   -8.0414    0.0000 C   0  0  0  0  0  0
    6.8177   -6.9051    0.0000 C   0  0
    5.4629   -9.2214    0.0000 C   0  0
    3.4963   -8.0414    0.0000 C   0  0
    4.8074  -10.3577    0.0000 N   0  0
    6.8177   -9.2214    0.0000 O   0  0
    5.4629  -11.4940    0.0000 C   0  0  0  0  0  0
    3.4963  -10.3577    0.0000 C   0  0
    4.8074  -12.6740    0.0000 C   0  0
    5.4629  -13.8103    0.0000 N   0  0
    3.4963  -12.6740    0.0000 O   0  0
    6.8177  -11.4940    0.0000 C   0  0
    7.4733  -12.6740    0.0000 C   0  0
    8.7844  -12.6740    0.0000 O   0  0
    7.8229  -13.9414    0.0000 N   0  0
    4.8074  -14.9903    0.0000 C   0  0  0  0  0  0
    6.8177  -13.8103    0.0000 C   0  0
    5.4629  -16.1265    0.0000 C   0  0
    3.4963  -14.9903    0.0000 C   0  0  0  0  0  0
    4.8074  -17.2628    0.0000 N   0  0
    6.8177  -16.1265    0.0000 O   0  0
    5.4629  -18.4428    0.0000 C   0  0  0  0  0  0
    3.4963  -17.2628    0.0000 C   0  0
    4.8074  -19.5791    0.0000 C   0  0
    6.8177  -18.4428    0.0000 C   0  0
    7.4733  -17.2628    0.0000 C   0  0
    7.4733  -19.5791    0.0000 C   0  0
    5.4629  -20.7154    0.0000 N   0  0
    3.4963  -19.5791    0.0000 O   0  0
    4.8074  -21.8517    0.0000 C   0  0  0  0  0  0
    6.7740  -20.7154    0.0000 C   0  0
    5.4629  -23.0317    0.0000 C   0  0
    3.4526  -21.8517    0.0000 C   0  0
    2.5348  -20.9339    0.0000 C   0  0
    1.2237  -21.2835    0.0000 C   0  0
    2.5348  -19.5791    0.0000 C   0  0
    4.8074  -24.1680    0.0000 N   0  0
    6.7740  -23.0317    0.0000 O   0  0
    5.4629  -25.3042    0.0000 C   0  0  0  0  0  0
    4.8074  -26.4842    0.0000 C   0  0
    6.7740  -25.3042    0.0000 C   0  0
    7.7355  -24.3865    0.0000 C   0  0
    7.7355  -23.0317    0.0000 N   0  0
    8.9592  -24.9109    0.0000 O   0  0
    5.4629  -27.6205    0.0000 N   0  0
    3.4526  -26.4842    0.0000 O   0  0
    4.7637  -28.7568    0.0000 C   0  0  0  0  0  0
    5.4629  -29.9368    0.0000 C   0  0
    3.4526  -28.7568    0.0000 C   0  0
    2.3163  -28.1013    0.0000 C   0  0
    2.3163  -26.7902    0.0000 C   0  0
    1.1363  -26.1346    0.0000 C   0  0
    0.0000  -26.7902    0.0000 C   0  0
    0.0000  -28.1013    0.0000 C   0  0
    1.1363  -28.7568    0.0000 C   0  0
    4.7637  -31.0731    0.0000 N   0  0
    6.7740  -29.9368    0.0000 O   0  0
    3.4963  -30.7235    0.0000 C   0  0
    2.7970  -31.8597    0.0000 C   0  0
    3.6274  -32.8649    0.0000 C   0  0
    4.7637  -32.3842    0.0000 C   0  0  0  0  0  0
    5.4629  -33.5642    0.0000 C   0  0
    4.7637  -34.7005    0.0000 N   0  0
    6.7740  -33.5642    0.0000 O   0  0
    5.4629  -35.8368    0.0000 C   0  0
    4.7637  -37.0167    0.0000 C   0  0
    5.4629  -38.1530    0.0000 C   0  0
    4.7637  -39.2893    0.0000 N   0  0
    6.7740  -38.1530    0.0000 O   0  0
    5.4629  -40.4693    0.0000 C   0  0  0  0  0  0
    4.7637  -41.6056    0.0000 C   0  0
    5.4629  -42.7419    0.0000 O   0  0
    3.4526  -41.6056    0.0000 O   0  0
    6.7740  -40.4693    0.0000 C   0  0
    7.7355  -41.3871    0.0000 C   0  0
    9.0466  -41.3871    0.0000 C   0  0
    9.7021  -42.5671    0.0000 N   0  0
   11.0569  -42.5671    0.0000 C   0  0
   11.7125  -43.7034    0.0000 N   0  0
   11.7125  -41.3871    0.0000 N   0  0
    2.7970   -9.2214    0.0000 C   0  0
    2.7970   -6.9051    0.0000 C   0  0
    2.7970  -13.8103    0.0000 C   0  0
    2.5348  -15.9080    0.0000 C   0  0
    1.2237  -15.9080    0.0000 C   0  0
  1  2  1  0
  1  3  1  0
  2  4  1  0
  4  5  1  0
  4  6  2  0
  5  7  1  0
  7  8  1  0
  7 11  1  6
  8  9  1  0
  8 10  2  0
 18  9  1  6
  9 19  1  0
 11 12  1  0
 12 13  2  0
 12 17  1  0
 13 14  1  0
 14 15  2  0
 15 16  1  0
 16 17  2  0
 18 20  1  0
 18 21  1  0
 20 22  1  0
 20 23  2  0
 21 98  1  0
 21 99  1  0
 22 24  1  0
 22 25  1  0
 24 26  1  0
 24 29  1  1
 26 27  1  0
 26 28  2  0
 33 27  1  6
 27 34  1  0
 29 30  1  0
 30 31  2  0
 30 32  1  0
 33 35  1  0
 33 36  1  0
 35 37  1  0
 35 38  2  0
 36100  1  1
 36101  1  0
 37 39  1  0
 37 40  1  0
 39 41  1  0
 39 42  1  1
 41 45  1  0
 41 46  2  0
 42 43  1  0
 42 44  1  0
 45 47  1  0
 45 48  1  0
 47 49  1  0
 47 50  1  6
 49 54  1  0
 49 55  2  0
 50 51  1  0
 51 52  1  0
 51 53  1  0
 54 56  1  0
 56 57  1  0
 56 58  1  1
 57 62  1  0
 57 63  2  0
 58 59  1  0
 59 60  1  0
 59 61  2  0
 62 64  1  0
 64 65  1  0
 64 66  1  1
 65 73  1  0
 65 74  2  0
 66 67  1  0
 67 68  2  0
 67 72  1  0
 68 69  1  0
 69 70  2  0
 70 71  1  0
 71 72  2  0
 73 75  1  0
 73 78  1  0
 75 76  1  0
 76 77  1  0
 78 77  1  6
 78 79  1  0
 79 80  1  0
 79 81  2  0
 80 82  1  0
 82 83  1  0
 83 84  1  0
 84 85  1  0
 84 86  2  0
 85 87  1  0
 87 88  1  0
 87 91  1  1
 88 89  1  0
 88 90  2  0
 91 92  1  0
 92 93  1  0
 93 94  1  0
 94 95  1  0
 95 96  1  0
 95 97  2  0
101102  1  0
M  END
$$$$
