# Supplementary material for: Structure-Based Screening of Deep-Sea Microbial Metabolites Against Plasmodium falciparum Dihydroorotate Dehydrogenase
Source: Biology (Basel). 2026 Feb 27;15(5):392. doi: 10.3390/biology15050392 (PMC12984942; doi:10.3390/biology15050392)
Supplement: Supplementary file 1 [file biology-15-00392-s001.zip › biology-4056089-supplementary/Supp Files/Supplementary Material S1-compounds_deepsea/compounds_deepsea/L21189_marinlit.mol]

23007/3
  SciTegic03261412502D

103105  0  0  1  0            999 V2000
    5.4649    0.0000    0.0000 O   0  0
    4.8091   -1.1367    0.0000 C   0  0
    6.8202    0.0000    0.0000 C   0  0
    5.4649   -2.3171    0.0000 C   0  0
    4.8091   -3.4538    0.0000 N   0  0
    6.8202   -2.3171    0.0000 O   0  0
    5.4649   -4.5905    0.0000 C   0  0  0  0  0  0
    4.8091   -5.7710    0.0000 C   0  0
    5.4649   -6.9077    0.0000 N   0  0
    3.4976   -5.7710    0.0000 O   0  0
    6.8202   -4.5905    0.0000 C   0  0
    7.8695   -5.5086    0.0000 C   0  0
    7.6072   -6.7765    0.0000 C   0  0
    8.5690   -7.6946    0.0000 C   0  0
    9.8369   -7.3011    0.0000 C   0  0
   10.1429   -5.9896    0.0000 C   0  0
    9.1374   -5.1152    0.0000 C   0  0
    4.8091   -8.0444    0.0000 C   0  0  0  0  0  0
    6.8202   -6.9077    0.0000 C   0  0
    5.4649   -9.2248    0.0000 C   0  0
    3.4976   -8.0444    0.0000 C   0  0  0  0  0  0
    4.8091  -10.3615    0.0000 N   0  0
    6.8202   -9.2248    0.0000 O   0  0
    5.4649  -11.4982    0.0000 C   0  0  0  0  0  0
    3.4976  -10.3615    0.0000 C   0  0
    4.8091  -12.6786    0.0000 C   0  0
    5.4649  -13.8153    0.0000 N   0  0
    3.4976  -12.6786    0.0000 O   0  0
    6.8202  -11.4982    0.0000 C   0  0
    7.4760  -12.6786    0.0000 C   0  0
    8.7876  -12.6786    0.0000 O   0  0
    7.8258  -13.9465    0.0000 N   0  0
    4.8091  -14.9958    0.0000 C   0  0  0  0  0  0
    6.8202  -13.8153    0.0000 C   0  0
    5.4649  -16.1325    0.0000 C   0  0
    3.4976  -14.9958    0.0000 C   0  0  0  0  0  0
    4.8091  -17.2692    0.0000 N   0  0
    6.8202  -16.1325    0.0000 O   0  0
    5.4649  -18.4496    0.0000 C   0  0  0  0  0  0
    3.4976  -17.2692    0.0000 C   0  0
    4.8091  -19.5863    0.0000 C   0  0
    6.8202  -18.4496    0.0000 C   0  0
    7.4760  -17.2692    0.0000 C   0  0
    7.4760  -19.5863    0.0000 C   0  0
    5.4649  -20.7230    0.0000 N   0  0
    3.4976  -19.5863    0.0000 O   0  0
    4.8091  -21.8597    0.0000 C   0  0  0  0  0  0
    6.8202  -20.7230    0.0000 C   0  0
    5.4649  -23.0401    0.0000 C   0  0
    3.4976  -21.8597    0.0000 C   0  0
    2.5357  -20.9416    0.0000 C   0  0
    1.2241  -21.2914    0.0000 C   0  0
    2.5357  -19.5863    0.0000 C   0  0
    4.8091  -24.1768    0.0000 N   0  0
    6.8202  -23.0401    0.0000 O   0  0
    5.4649  -25.3135    0.0000 C   0  0  0  0  0  0
    4.8091  -26.4940    0.0000 C   0  0
    6.8202  -25.3135    0.0000 C   0  0
    7.7383  -24.3954    0.0000 C   0  0
    7.7383  -23.0401    0.0000 N   0  0
    8.9625  -24.9201    0.0000 O   0  0
    5.4649  -27.6307    0.0000 N   0  0
    3.4538  -26.4940    0.0000 O   0  0
    4.8091  -28.7674    0.0000 C   0  0  0  0  0  0
    5.4649  -29.9478    0.0000 C   0  0
    3.4538  -28.7674    0.0000 C   0  0
    2.3171  -28.1116    0.0000 C   0  0
    2.3171  -26.8000    0.0000 C   0  0
    1.1367  -26.1442    0.0000 C   0  0
    0.0000  -26.8000    0.0000 C   0  0
    0.0000  -28.1116    0.0000 C   0  0
    1.1367  -28.7674    0.0000 C   0  0
    4.8091  -31.0845    0.0000 N   0  0
    6.7765  -29.9478    0.0000 O   0  0
    3.4976  -30.7348    0.0000 C   0  0
    2.7980  -31.8715    0.0000 C   0  0
    3.6287  -32.8770    0.0000 C   0  0
    4.8091  -32.3961    0.0000 C   0  0  0  0  0  0
    5.4649  -33.5765    0.0000 C   0  0
    4.8091  -34.7132    0.0000 N   0  0
    6.7765  -33.5765    0.0000 O   0  0
    5.4649  -35.8499    0.0000 C   0  0
    4.8091  -37.0304    0.0000 C   0  0
    5.4649  -38.1671    0.0000 C   0  0
    4.8091  -39.3038    0.0000 N   0  0
    6.7765  -38.1671    0.0000 O   0  0
    5.4649  -40.4842    0.0000 C   0  0  0  0  0  0
    4.8091  -41.6209    0.0000 C   0  0
    5.4649  -42.7576    0.0000 O   0  0
    3.4538  -41.6209    0.0000 O   0  0
    6.7765  -40.4842    0.0000 C   0  0
    7.7383  -41.4023    0.0000 C   0  0
    9.0499  -41.4023    0.0000 C   0  0
    9.7057  -42.5827    0.0000 N   0  0
   11.0610  -42.5827    0.0000 C   0  0
   11.7168  -43.7194    0.0000 N   0  0
   11.7168  -41.4023    0.0000 N   0  0
    2.5357   -7.1263    0.0000 C   0  0
    2.5357  -14.0339    0.0000 C   0  0
    2.5357   -9.0062    0.0000 C   0  0
    1.2241   -9.0062    0.0000 C   0  0
    2.7980  -16.1325    0.0000 C   0  0
    1.4865  -16.1325    0.0000 C   0  0
  1  2  1  0
  1  3  1  0
  2  4  1  0
  4  5  1  0
  4  6  2  0
  5  7  1  0
  7  8  1  0
  7 11  1  6
  8  9  1  0
  8 10  2  0
 18  9  1  6
  9 19  1  0
 11 12  1  0
 12 13  2  0
 12 17  1  0
 13 14  1  0
 14 15  2  0
 15 16  1  0
 16 17  2  0
 18 20  1  0
 18 21  1  0
 20 22  1  0
 20 23  2  0
 21 98  1  1
 21100  1  0
 22 24  1  0
 22 25  1  0
 24 26  1  0
 24 29  1  1
 26 27  1  0
 26 28  2  0
 33 27  1  6
 27 34  1  0
 29 30  1  0
 30 31  2  0
 30 32  1  0
 33 35  1  0
 33 36  1  0
 35 37  1  0
 35 38  2  0
 36 99  1  1
 36102  1  0
 37 39  1  0
 37 40  1  0
 39 41  1  0
 39 42  1  1
 41 45  1  0
 41 46  2  0
 42 43  1  0
 42 44  1  0
 45 47  1  0
 45 48  1  0
 47 49  1  0
 47 50  1  6
 49 54  1  0
 49 55  2  0
 50 51  1  0
 51 52  1  0
 51 53  1  0
 54 56  1  0
 56 57  1  0
 56 58  1  1
 57 62  1  0
 57 63  2  0
 58 59  1  0
 59 60  1  0
 59 61  2  0
 62 64  1  0
 64 65  1  0
 64 66  1  1
 65 73  1  0
 65 74  2  0
 66 67  1  0
 67 68  2  0
 67 72  1  0
 68 69  1  0
 69 70  2  0
 70 71  1  0
 71 72  2  0
 73 75  1  0
 73 78  1  0
 75 76  1  0
 76 77  1  0
 78 77  1  6
 78 79  1  0
 79 80  1  0
 79 81  2  0
 80 82  1  0
 82 83  1  0
 83 84  1  0
 84 85  1  0
 84 86  2  0
 85 87  1  0
 87 88  1  0
 87 91  1  1
 88 89  1  0
 88 90  2  0
 91 92  1  0
 92 93  1  0
 93 94  1  0
 94 95  1  0
 95 96  1  0
 95 97  2  0
100101  1  0
102103  1  0
M  END
$$$$
