# Supplementary material for: Structure-Based Screening of Deep-Sea Microbial Metabolites Against Plasmodium falciparum Dihydroorotate Dehydrogenase
Source: Biology (Basel). 2026 Feb 27;15(5):392. doi: 10.3390/biology15050392 (PMC12984942; doi:10.3390/biology15050392)
Supplement: Supplementary file 1 [file biology-15-00392-s001.zip › biology-4056089-supplementary/Supp Files/Supplementary Material S1-compounds_deepsea/compounds_deepsea/L21190_marinlit.mol]

23007/4
  SciTegic03261412502D

101103  0  0  1  0            999 V2000
    5.4606    0.0000    0.0000 O   0  0
    4.8053   -1.1358    0.0000 C   0  0
    6.8148    0.0000    0.0000 C   0  0
    5.4606   -2.3153    0.0000 C   0  0
    4.8053   -3.4511    0.0000 N   0  0
    6.8148   -2.3153    0.0000 O   0  0
    5.4606   -4.5869    0.0000 C   0  0  0  0  0  0
    4.8053   -5.7664    0.0000 C   0  0
    5.4606   -6.9022    0.0000 N   0  0
    3.4948   -5.7664    0.0000 O   0  0
    6.8148   -4.5869    0.0000 C   0  0
    7.8633   -5.5043    0.0000 C   0  0
    7.6012   -6.7712    0.0000 C   0  0
    8.5622   -7.6885    0.0000 C   0  0
    9.8291   -7.2954    0.0000 C   0  0
   10.1349   -5.9848    0.0000 C   0  0
    9.1301   -5.0674    0.0000 C   0  0
    4.8053   -8.0380    0.0000 C   0  0  0  0  0  0
    6.8148   -6.9022    0.0000 C   0  0
    5.4606   -9.2175    0.0000 C   0  0
    3.4948   -8.0380    0.0000 C   0  0
    4.8053  -10.3533    0.0000 N   0  0
    6.8148   -9.2175    0.0000 O   0  0
    5.4606  -11.4891    0.0000 C   0  0  0  0  0  0
    3.4948  -10.3533    0.0000 C   0  0
    4.8053  -12.6686    0.0000 C   0  0
    5.4606  -13.8044    0.0000 N   0  0
    3.4948  -12.6686    0.0000 O   0  0
    6.8148  -11.4891    0.0000 C   0  0
    7.4701  -12.6686    0.0000 C   0  0
    8.7807  -12.6686    0.0000 O   0  0
    7.8196  -13.9355    0.0000 N   0  0
    4.8053  -14.9839    0.0000 C   0  0  0  0  0  0
    6.8148  -13.8044    0.0000 C   0  0
    5.4606  -16.1197    0.0000 C   0  0
    3.4948  -14.9839    0.0000 C   0  0
    4.8053  -17.2555    0.0000 N   0  0
    6.8148  -16.1197    0.0000 O   0  0
    5.4606  -18.4350    0.0000 C   0  0  0  0  0  0
    3.4948  -17.2555    0.0000 C   0  0
    4.8053  -19.5708    0.0000 C   0  0
    6.8148  -18.4350    0.0000 C   0  0
    7.4701  -17.2555    0.0000 C   0  0
    7.4701  -19.5708    0.0000 C   0  0
    5.4606  -20.7066    0.0000 N   0  0
    3.4948  -19.5708    0.0000 O   0  0
    4.8053  -21.8424    0.0000 C   0  0  0  0  0  0
    6.8148  -20.7066    0.0000 C   0  0
    5.4606  -23.0219    0.0000 C   0  0
    3.4948  -21.8424    0.0000 C   0  0
    2.5337  -20.9251    0.0000 C   0  0
    1.2232  -21.2745    0.0000 C   0  0
    2.5337  -19.5708    0.0000 C   0  0
    4.8053  -24.1577    0.0000 N   0  0
    6.8148  -23.0219    0.0000 O   0  0
    5.4606  -25.2935    0.0000 C   0  0  0  0  0  0
    4.8053  -26.4730    0.0000 C   0  0
    6.8148  -25.2935    0.0000 C   0  0
    7.7322  -24.3762    0.0000 C   0  0
    7.7322  -23.0219    0.0000 N   0  0
    8.9554  -24.9004    0.0000 O   0  0
    5.4606  -27.6088    0.0000 N   0  0
    3.4511  -26.4730    0.0000 O   0  0
    4.8053  -28.7446    0.0000 C   0  0  0  0  0  0
    5.4606  -29.9241    0.0000 C   0  0
    3.4511  -28.7446    0.0000 C   0  0
    2.3153  -28.0894    0.0000 C   0  0
    2.3153  -26.7788    0.0000 C   0  0
    1.1358  -26.1236    0.0000 C   0  0
    0.0000  -26.7788    0.0000 C   0  0
    0.0000  -28.0894    0.0000 C   0  0
    1.1358  -28.7446    0.0000 C   0  0
    4.8053  -31.0599    0.0000 N   0  0
    6.7712  -29.9241    0.0000 O   0  0
    3.4948  -30.7105    0.0000 C   0  0
    2.7958  -31.8463    0.0000 C   0  0
    3.6258  -32.8510    0.0000 C   0  0
    4.8053  -32.3705    0.0000 C   0  0  0  0  0  0
    5.4606  -33.5500    0.0000 C   0  0
    4.8053  -34.6858    0.0000 N   0  0
    6.7712  -33.5500    0.0000 O   0  0
    5.4606  -35.8216    0.0000 C   0  0
    4.8053  -37.0011    0.0000 C   0  0
    5.4606  -38.1369    0.0000 C   0  0
    4.8053  -39.2727    0.0000 N   0  0
    6.7712  -38.1369    0.0000 O   0  0
    5.4606  -40.4522    0.0000 C   0  0  0  0  0  0
    4.8053  -41.5880    0.0000 C   0  0
    5.4606  -42.7238    0.0000 O   0  0
    3.4511  -41.5880    0.0000 O   0  0
    6.7712  -40.4522    0.0000 C   0  0
    7.7322  -41.3696    0.0000 C   0  0
    9.0428  -41.3696    0.0000 C   0  0
    9.6980  -42.5491    0.0000 N   0  0
   11.0523  -42.5491    0.0000 C   0  0
   11.7075  -43.6849    0.0000 N   0  0
   11.7075  -41.3696    0.0000 N   0  0
    2.7958   -9.2175    0.0000 C   0  0
    2.7958   -6.9022    0.0000 C   0  0
    2.7958  -16.1197    0.0000 C   0  0
    2.7958  -13.8044    0.0000 C   0  0
  1  2  1  0
  1  3  1  0
  2  4  1  0
  4  5  1  0
  4  6  2  0
  5  7  1  0
  7  8  1  0
  7 11  1  6
  8  9  1  0
  8 10  2  0
 18  9  1  6
  9 19  1  0
 11 12  1  0
 12 13  2  0
 12 17  1  0
 13 14  1  0
 14 15  2  0
 15 16  1  0
 16 17  2  0
 18 20  1  0
 18 21  1  0
 20 22  1  0
 20 23  2  0
 21 98  1  0
 21 99  1  0
 22 24  1  0
 22 25  1  0
 24 26  1  0
 24 29  1  1
 26 27  1  0
 26 28  2  0
 33 27  1  6
 27 34  1  0
 29 30  1  0
 30 31  2  0
 30 32  1  0
 33 35  1  0
 33 36  1  0
 35 37  1  0
 35 38  2  0
 36100  1  0
 36101  1  0
 37 39  1  0
 37 40  1  0
 39 41  1  0
 39 42  1  1
 41 45  1  0
 41 46  2  0
 42 43  1  0
 42 44  1  0
 45 47  1  0
 45 48  1  0
 47 49  1  0
 47 50  1  6
 49 54  1  0
 49 55  2  0
 50 51  1  0
 51 52  1  0
 51 53  1  0
 54 56  1  0
 56 57  1  0
 56 58  1  1
 57 62  1  0
 57 63  2  0
 58 59  1  0
 59 60  1  0
 59 61  2  0
 62 64  1  0
 64 65  1  0
 64 66  1  1
 65 73  1  0
 65 74  2  0
 66 67  1  0
 67 68  2  0
 67 72  1  0
 68 69  1  0
 69 70  2  0
 70 71  1  0
 71 72  2  0
 73 75  1  0
 73 78  1  0
 75 76  1  0
 76 77  1  0
 78 77  1  6
 78 79  1  0
 79 80  1  0
 79 81  2  0
 80 82  1  0
 82 83  1  0
 83 84  1  0
 84 85  1  0
 84 86  2  0
 85 87  1  0
 87 88  1  0
 87 91  1  1
 88 89  1  0
 88 90  2  0
 91 92  1  0
 92 93  1  0
 93 94  1  0
 94 95  1  0
 95 96  1  0
 95 97  2  0
M  END
$$$$
