# Supplementary material for: Structure-Based Screening of Deep-Sea Microbial Metabolites Against Plasmodium falciparum Dihydroorotate Dehydrogenase
Source: Biology (Basel). 2026 Feb 27;15(5):392. doi: 10.3390/biology15050392 (PMC12984942; doi:10.3390/biology15050392)
Supplement: Supplementary file 1 [file biology-15-00392-s001.zip › biology-4056089-supplementary/Supp Files/Supplementary Material S1-compounds_deepsea/compounds_deepsea/L21191_marinlit.mol]

23007/5
  SciTegic03261412502D

144146  0  0  1  0            999 V2000
   12.8597    0.0000    0.0000 O   0  0
   12.2280   -1.1732    0.0000 C   0  0
   14.2134    0.0000    0.0000 C   0  0
   12.9048   -2.3463    0.0000 C   0  0
   12.2731   -3.4744    0.0000 N   0  0
   14.2585   -2.3012    0.0000 O   0  0
   12.9499   -4.6475    0.0000 C   0  0  0  0  0  0
   12.3182   -5.8207    0.0000 C   0  0
   12.9951   -6.9487    0.0000 N   0  0
   10.9646   -5.8207    0.0000 O   0  0
   14.2585   -4.6024    0.0000 C   0  0
   15.3865   -5.5049    0.0000 C   0  0
   15.1158   -6.7683    0.0000 C   0  0
   16.1085   -7.6707    0.0000 C   0  0
   17.3719   -7.2646    0.0000 C   0  0
   17.6426   -5.9561    0.0000 C   0  0
   16.6499   -5.0536    0.0000 C   0  0
   12.3182   -8.1219    0.0000 C   0  0  0  0  0  0
   14.3036   -6.9036    0.0000 C   0  0
   13.0402   -9.2500    0.0000 C   0  0
   11.0097   -8.1219    0.0000 C   0  0
   12.3634  -10.4231    0.0000 N   0  0
   14.3487   -9.2500    0.0000 O   0  0
   13.0853  -11.5512    0.0000 C   0  0  0  0  0  0
   11.0548  -10.4231    0.0000 C   0  0
   12.4085  -12.7243    0.0000 C   0  0
   13.0853  -13.8524    0.0000 N   0  0
   11.0999  -12.7695    0.0000 O   0  0
   14.3938  -11.5512    0.0000 C   0  0
   15.0707  -12.6792    0.0000 C   0  0
   16.3792  -12.6341    0.0000 O   0  0
   15.3865  -14.2585    0.0000 N   0  0
   12.4536  -15.0255    0.0000 C   0  0  0  0  0  0
   14.1231  -13.8524    0.0000 C   0  0
   13.1304  -16.1987    0.0000 C   0  0
   11.1451  -15.0707    0.0000 C   0  0  0  0  0  0
   12.4987  -17.3268    0.0000 N   0  0
   14.4841  -16.1536    0.0000 O   0  0
   13.1756  -18.4999    0.0000 C   0  0  0  0  0  0
   11.1451  -17.3719    0.0000 C   0  0
   12.5438  -19.6280    0.0000 C   0  0
   14.5292  -18.4548    0.0000 C   0  0
   15.1609  -17.2816    0.0000 C   0  0
   15.2060  -19.5828    0.0000 C   0  0
   13.2207  -20.8011    0.0000 N   0  0
   11.1902  -19.6731    0.0000 O   0  0
   12.5438  -21.9292    0.0000 C   0  0  0  0  0  0
   14.5292  -20.7560    0.0000 C   0  0
   13.2658  -23.1023    0.0000 C   0  0
   11.2353  -21.9743    0.0000 C   0  0
   10.2878  -21.0267    0.0000 C   0  0
    8.9792  -21.4328    0.0000 C   0  0
   10.2426  -19.7182    0.0000 C   0  0
   12.6341  -24.2755    0.0000 N   0  0
   14.1231  -23.0572    0.0000 O   0  0
   13.3109  -25.4035    0.0000 C   0  0  0  0  0  0
   12.6341  -26.5767    0.0000 C   0  0
   14.6646  -25.3584    0.0000 C   0  0
   15.5670  -24.4109    0.0000 C   0  0
   15.8829  -23.0572    0.0000 N   0  0
   16.7853  -24.9072    0.0000 O   0  0
   13.3109  -27.7048    0.0000 N   0  0
   11.3256  -26.5767    0.0000 O   0  0
   10.3329   -6.9939    0.0000 C   0  0
   10.3780   -9.2951    0.0000 C   0  0
   10.4682  -13.8975    0.0000 C   0  0
   10.4682  -16.1987    0.0000 C   0  0
    9.1146  -16.2438    0.0000 C   0  0
   12.6341  -28.8328    0.0000 C   0  0
   11.2804  -28.8328    0.0000 C   0  0  0  0  0  0
   13.3109  -29.9608    0.0000 C   0  0
   12.6341  -31.1340    0.0000 N   0  0
   13.3109  -32.2621    0.0000 C   0  0  0  0  0  0
   14.3036  -29.9608    0.0000 O   0  0
   12.6792  -33.4352    0.0000 C   0  0
   14.6646  -32.2621    0.0000 C   0  0
   15.6121  -31.2694    0.0000 C   0  0
   15.9280  -30.0511    0.0000 N   0  0
   16.8304  -31.7657    0.0000 O   0  0
   13.3560  -34.6084    0.0000 N   0  0
   11.3707  -33.4803    0.0000 O   0  0
   12.7243  -35.7364    0.0000 C   0  0
   14.7097  -34.5633    0.0000 C   0  0
   13.4012  -36.9096    0.0000 C   0  0
   12.7695  -38.0376    0.0000 N   0  0
   14.7548  -36.8645    0.0000 O   0  0
   13.4463  -39.2108    0.0000 C   0  0  0  0  0  0
   12.8146  -40.3388    0.0000 C   0  0
   11.5060  -40.3840    0.0000 N   0  0
   13.4463  -41.1962    0.0000 O   0  0
   14.7999  -39.2108    0.0000 C   0  0
   15.4768  -40.3388    0.0000 C   0  0
   14.9804  -41.6474    0.0000 N   0  0
   16.7853  -39.9327    0.0000 O   0  0
   10.8292  -41.5571    0.0000 C   0  0  0  0  0  0
    9.5207  -41.5571    0.0000 C   0  0
   11.5512  -42.6852    0.0000 C   0  0
    8.8890  -42.7303    0.0000 N   0  0
    8.8439  -40.4291    0.0000 O   0  0
    7.5353  -42.7754    0.0000 C   0  0  0  0  0  0
    6.9036  -43.9486    0.0000 C   0  0  0  0  0  0
    6.8585  -41.6474    0.0000 C   0  0
    5.5500  -43.9486    0.0000 C   0  0
    4.9183  -45.1217    0.0000 C   0  0
    7.5805  -45.0766    0.0000 C   0  0
    5.5049  -41.6474    0.0000 N   0  0
    7.4902  -40.4742    0.0000 O   0  0
    3.6097  -40.8803    0.0000 C   0  0  0  0  0  0
    3.4293  -39.5266    0.0000 C   0  0
    2.1207  -39.3010    0.0000 N   0  0
    1.4890  -40.4742    0.0000 C   0  0
    2.3915  -41.4669    0.0000 C   0  0
    0.1805  -40.6547    0.0000 O   0  0
    4.0610  -38.3986    0.0000 C   0  0
    5.4146  -38.3535    0.0000 C   0  0
    3.3841  -37.2254    0.0000 C   0  0
    2.0756  -37.2706    0.0000 O   0  0
    4.0158  -36.0523    0.0000 N   0  0
    3.3390  -34.9242    0.0000 C   0  0  0  0  0  0
    4.0158  -33.7511    0.0000 C   0  0
    2.0305  -34.9694    0.0000 C   0  0
    1.3537  -33.7962    0.0000 C   0  0
    0.0000  -33.8413    0.0000 O   0  0
    1.5341  -32.6230    0.0000 N   0  0
    5.3244  -33.7511    0.0000 N   0  0
    3.2939  -32.6230    0.0000 O   0  0
    5.9561  -32.5779    0.0000 C   0  0  0  0  0  0
    7.3097  -32.5328    0.0000 C   0  0
    5.2792  -31.4499    0.0000 C   0  0
    7.9414  -31.4047    0.0000 N   0  0
    7.9865  -33.7059    0.0000 O   0  0
    7.2646  -30.2316    0.0000 C   0  0
    9.2951  -31.3596    0.0000 C   0  0  0  0  0  0
    9.9719  -32.5328    0.0000 C   0  0  0  0  0  0
    9.3402  -33.6608    0.0000 C   0  0
   10.0170  -34.8340    0.0000 C   0  0
   11.2804  -32.4877    0.0000 C   0  0
    9.6109  -30.0511    0.0000 C   0  0
    8.6634  -29.1486    0.0000 O   0  0
   10.9646  -30.1413    0.0000 O   0  0
   10.4682  -27.7950    0.0000 C   0  0
    1.5341  -31.3145    0.0000 C   0  0
    2.7073  -30.6377    0.0000 O   0  0
    0.3610  -30.6377    0.0000 N   0  0
  1  2  1  0
  1  3  1  0
  2  4  1  0
  4  5  1  0
  4  6  2  0
  5  7  1  0
  7  8  1  0
  7 11  1  6
  8  9  1  0
  8 10  2  0
  9 18  1  0
  9 19  1  0
 11 12  1  0
 12 13  2  0
 12 17  1  0
 13 14  1  0
 14 15  2  0
 15 16  1  0
 16 17  2  0
 18 20  1  0
 18 21  1  6
 20 22  1  0
 20 23  2  0
 21 64  1  0
 21 65  1  0
 22 24  1  0
 22 25  1  0
 24 26  1  0
 24 29  1  1
 26 27  1  0
 26 28  2  0
 33 27  1  6
 27 34  1  0
 29 30  1  0
 30 31  2  0
 30 32  1  0
 33 35  1  0
 33 36  1  0
 35 37  1  0
 35 38  2  0
 36 66  1  1
 36 67  1  0
 37 39  1  0
 37 40  1  0
 39 41  1  0
 39 42  1  1
 41 45  1  0
 41 46  2  0
 42 43  1  0
 42 44  1  0
 45 47  1  0
 45 48  1  0
 47 49  1  0
 47 50  1  6
 49 54  1  0
 49 55  2  0
 50 51  1  0
 51 52  1  0
 51 53  1  0
 54 56  1  0
 56 57  1  0
 56 58  1  1
 57 62  1  0
 57 63  2  0
 58 59  1  0
 59 60  1  0
 59 61  2  0
 62 69  1  0
 67 68  1  0
 69 70  1  0
 69 71  1  0
 70140  1  0
 70141  1  6
 71 72  1  0
 71 74  2  0
 72 73  1  0
 73 75  1  0
 73 76  1  1
 75 80  1  0
 75 81  2  0
 76 77  1  0
 77 78  1  0
 77 79  2  0
 80 82  1  0
 80 83  1  0
 82 84  1  0
 84 85  1  0
 84 86  2  0
 85 87  1  0
 87 88  1  0
 87 91  1  1
 88 89  1  0
 88 90  2  0
 89 95  1  0
 91 92  1  0
 92 93  1  0
 92 94  2  0
 95 96  1  0
 95 97  1  1
 96 98  1  0
 96 99  2  0
100 98  1  6
100101  1  0
100102  1  0
101103  1  0
101105  1  6
102106  1  0
102107  2  0
103104  1  0
108106  1  1
108109  1  0
108112  1  0
109110  1  0
109114  2  0
110111  1  0
111112  1  0
111113  2  0
114115  1  0
114116  1  0
116117  2  0
116118  1  0
118119  1  0
119120  1  0
119121  1  1
120125  1  0
120126  2  0
121122  1  0
122123  2  0
122124  1  0
124142  1  0
125127  1  0
127128  1  0
127129  1  6
128130  1  0
128131  2  0
130132  1  0
133130  1  1
133134  1  0
133138  1  0
134135  1  0
134137  1  1
135136  1  0
138139  2  0
138140  1  0
142143  2  0
142144  1  0
M  END
$$$$
