# Supplementary material for: Structure-Based Screening of Deep-Sea Microbial Metabolites Against Plasmodium falciparum Dihydroorotate Dehydrogenase
Source: Biology (Basel). 2026 Feb 27;15(5):392. doi: 10.3390/biology15050392 (PMC12984942; doi:10.3390/biology15050392)
Supplement: Supplementary file 1 [file biology-15-00392-s001.zip › biology-4056089-supplementary/Supp Files/Supplementary Material S1-compounds_deepsea/compounds_deepsea/L21192_marinlit.mol]

23007/6
  SciTegic03261412502D

141143  0  0  1  0            999 V2000
   12.8572    0.0000    0.0000 O   0  0
   12.2256   -1.1729    0.0000 C   0  0
   14.2106    0.0000    0.0000 C   0  0
   12.9023   -2.3459    0.0000 C   0  0
   12.2707   -3.4737    0.0000 N   0  0
   14.2557   -2.3008    0.0000 O   0  0
   12.9474   -4.6466    0.0000 C   0  0  0  0  0  0
   12.3158   -5.8196    0.0000 C   0  0
   12.9925   -6.9474    0.0000 N   0  0
   10.9624   -5.8196    0.0000 O   0  0
   14.2557   -4.6015    0.0000 C   0  0
   15.3835   -5.4587    0.0000 C   0  0
   15.1128   -6.7669    0.0000 C   0  0
   16.1053   -7.6692    0.0000 C   0  0
   17.3685   -7.2632    0.0000 C   0  0
   17.6392   -5.9549    0.0000 C   0  0
   16.6467   -5.0526    0.0000 C   0  0
   12.3158   -8.1203    0.0000 C   0  0  0  0  0  0
   14.3008   -6.9023    0.0000 C   0  0
   13.0376   -9.2482    0.0000 C   0  0
   11.0076   -8.1203    0.0000 C   0  0
   12.3609  -10.4211    0.0000 N   0  0
   14.3459   -9.2482    0.0000 O   0  0
   13.0827  -11.5489    0.0000 C   0  0  0  0  0  0
   11.0527  -10.4211    0.0000 C   0  0
   12.4061  -12.7218    0.0000 C   0  0
   13.0827  -13.8497    0.0000 N   0  0
   11.0978  -12.7670    0.0000 O   0  0
   14.3910  -11.5489    0.0000 C   0  0
   15.0677  -12.6767    0.0000 C   0  0
   16.4211  -12.6316    0.0000 O   0  0
   15.3835  -14.2557    0.0000 N   0  0
   12.4512  -15.0226    0.0000 C   0  0  0  0  0  0
   14.1203  -13.8497    0.0000 C   0  0
   13.1279  -16.1955    0.0000 C   0  0
   11.1429  -15.0677    0.0000 C   0  0  0  0  0  0
   12.4963  -17.3234    0.0000 N   0  0
   14.4813  -16.1504    0.0000 O   0  0
   13.1730  -18.4963    0.0000 C   0  0  0  0  0  0
   11.1880  -17.3685    0.0000 C   0  0
   12.5414  -19.6241    0.0000 C   0  0
   14.5264  -18.4512    0.0000 C   0  0
   15.1579  -17.2783    0.0000 C   0  0
   15.2031  -19.5790    0.0000 C   0  0
   13.2181  -20.7971    0.0000 N   0  0
   11.1880  -19.6692    0.0000 O   0  0
   12.5865  -21.9249    0.0000 C   0  0  0  0  0  0
   14.5715  -20.7519    0.0000 C   0  0
   13.2632  -23.0978    0.0000 C   0  0
   11.2331  -21.9700    0.0000 C   0  0
   10.2857  -21.0226    0.0000 C   0  0
    8.9775  -21.4286    0.0000 C   0  0
   10.2406  -19.7143    0.0000 C   0  0
   12.6316  -24.2708    0.0000 N   0  0
   14.1655  -23.0527    0.0000 O   0  0
   13.3083  -25.3986    0.0000 C   0  0  0  0  0  0
   12.6316  -26.5715    0.0000 C   0  0
   14.6166  -25.3535    0.0000 C   0  0
   15.5640  -24.4061    0.0000 C   0  0
   15.8798  -23.0978    0.0000 N   0  0
   16.7820  -24.9023    0.0000 O   0  0
   13.3083  -27.6993    0.0000 N   0  0
   11.3233  -26.5715    0.0000 O   0  0
   10.3309   -6.9925    0.0000 C   0  0
   10.3760   -9.2933    0.0000 C   0  0
   10.4662  -13.8948    0.0000 C   0  0
   10.4662  -16.1955    0.0000 C   0  0
    9.1579  -16.2407    0.0000 C   0  0
   12.5865  -28.8272    0.0000 C   0  0
   11.2782  -28.8272    0.0000 C   0  0  0  0  0  0
   13.3083  -29.9550    0.0000 C   0  0
   12.6316  -31.1279    0.0000 N   0  0
   13.3083  -32.2557    0.0000 C   0  0  0  0  0  0
   14.3459  -29.9550    0.0000 O   0  0
   12.6767  -33.4287    0.0000 C   0  0
   14.6617  -32.2557    0.0000 C   0  0
   15.6091  -31.3084    0.0000 C   0  0
   15.9249  -30.0452    0.0000 N   0  0
   16.8271  -31.7595    0.0000 O   0  0
   13.3534  -34.6016    0.0000 N   0  0
   11.3685  -33.4738    0.0000 O   0  0
   12.7218  -35.7294    0.0000 C   0  0
   14.7068  -34.5565    0.0000 C   0  0
   13.3985  -36.9024    0.0000 C   0  0
   12.7670  -38.0302    0.0000 N   0  0
   14.7519  -36.8573    0.0000 O   0  0
   13.4437  -39.2031    0.0000 C   0  0  0  0  0  0
   12.8121  -40.3761    0.0000 C   0  0
   11.5038  -40.3761    0.0000 N   0  0
   13.4437  -41.1881    0.0000 O   0  0
   14.7970  -39.1580    0.0000 C   0  0
   15.4737  -40.2858    0.0000 C   0  0
   14.9775  -41.6392    0.0000 N   0  0
   16.7820  -39.9249    0.0000 O   0  0
   10.8271  -41.5490    0.0000 C   0  0  0  0  0  0
    9.5188  -41.5490    0.0000 C   0  0
   11.5489  -42.6768    0.0000 C   0  0
    8.8872  -42.7219    0.0000 N   0  0
    8.8421  -40.4212    0.0000 O   0  0
    7.5339  -42.7671    0.0000 C   0  0  0  0  0  0
    6.9023  -43.9400    0.0000 C   0  0  0  0  0  0
    6.8572  -41.6392    0.0000 C   0  0
    5.5489  -43.9400    0.0000 C   0  0
    4.9173  -45.1129    0.0000 C   0  0
    7.5790  -45.0678    0.0000 C   0  0
    5.5038  -41.6392    0.0000 N   0  0
    7.4887  -40.4663    0.0000 O   0  0
    3.6090  -40.8723    0.0000 C   0  0  0  0  0  0
    3.4286  -39.5189    0.0000 C   0  0
    2.1203  -39.2934    0.0000 N   0  0
    1.4887  -40.4663    0.0000 C   0  0
    2.3910  -41.4588    0.0000 C   0  0
    0.1805  -40.6468    0.0000 O   0  0
    4.0602  -38.3911    0.0000 C   0  0
    5.4136  -38.3460    0.0000 C   0  0
    3.3835  -37.2182    0.0000 C   0  0
    2.0752  -37.2633    0.0000 O   0  0
    4.0151  -36.0452    0.0000 N   0  0
    3.3384  -34.9174    0.0000 C   0  0  0  0  0  0
    4.0151  -33.7445    0.0000 C   0  0
    2.0301  -34.9625    0.0000 C   0  0
    1.3534  -33.7896    0.0000 C   0  0
    0.0000  -33.8347    0.0000 O   0  0
    1.5338  -32.6166    0.0000 N   0  0
    5.3233  -33.7445    0.0000 N   0  0
    3.2932  -32.6166    0.0000 O   0  0
    5.9549  -32.5715    0.0000 C   0  0  0  0  0  0
    7.3083  -32.5264    0.0000 C   0  0
    5.2782  -31.4437    0.0000 C   0  0
    7.9399  -31.3986    0.0000 N   0  0
    7.9850  -33.6994    0.0000 O   0  0
    9.2933  -31.3535    0.0000 C   0  0  0  0  0  0
    7.2632  -30.2257    0.0000 C   0  0
    9.9700  -32.4813    0.0000 C   0  0  0  0  0  0
    9.3384  -33.6542    0.0000 C   0  0
   10.0151  -34.8272    0.0000 C   0  0
   11.2782  -32.4813    0.0000 C   0  0
    9.6091  -30.0452    0.0000 C   0  0
    8.6617  -29.1430    0.0000 O   0  0
   10.9624  -30.1354    0.0000 O   0  0
   10.4662  -27.7896    0.0000 C   0  0
  1  2  1  0
  1  3  1  0
  2  4  1  0
  4  5  1  0
  4  6  2  0
  5  7  1  0
  7  8  1  0
  7 11  1  6
  8  9  1  0
  8 10  2  0
  9 18  1  0
  9 19  1  0
 11 12  1  0
 12 13  2  0
 12 17  1  0
 13 14  1  0
 14 15  2  0
 15 16  1  0
 16 17  2  0
 18 20  1  0
 18 21  1  6
 20 22  1  0
 20 23  2  0
 21 64  1  0
 21 65  1  0
 22 24  1  0
 22 25  1  0
 24 26  1  0
 24 29  1  1
 26 27  1  0
 26 28  2  0
 33 27  1  6
 27 34  1  0
 29 30  1  0
 30 31  2  0
 30 32  1  0
 33 35  1  0
 33 36  1  0
 35 37  1  0
 35 38  2  0
 36 66  1  1
 36 67  1  0
 37 39  1  0
 37 40  1  0
 39 41  1  0
 39 42  1  1
 41 45  1  0
 41 46  2  0
 42 43  1  0
 42 44  1  0
 45 47  1  0
 45 48  1  0
 47 49  1  0
 47 50  1  6
 49 54  1  0
 49 55  2  0
 50 51  1  0
 51 52  1  0
 51 53  1  0
 54 56  1  0
 56 57  1  0
 56 58  1  1
 57 62  1  0
 57 63  2  0
 58 59  1  0
 59 60  1  0
 59 61  2  0
 62 69  1  0
 67 68  1  0
 69 70  1  0
 69 71  1  0
 70140  1  0
 70141  1  6
 71 72  1  0
 71 74  2  0
 72 73  1  0
 73 75  1  0
 73 76  1  1
 75 80  1  0
 75 81  2  0
 76 77  1  0
 77 78  1  0
 77 79  2  0
 80 82  1  0
 80 83  1  0
 82 84  1  0
 84 85  1  0
 84 86  2  0
 85 87  1  0
 87 88  1  0
 87 91  1  1
 88 89  1  0
 88 90  2  0
 89 95  1  0
 91 92  1  0
 92 93  1  0
 92 94  2  0
 95 96  1  0
 95 97  1  1
 96 98  1  0
 96 99  2  0
100 98  1  6
100101  1  0
100102  1  0
101103  1  0
101105  1  6
102106  1  0
102107  2  0
103104  1  0
108106  1  1
108109  1  0
108112  1  0
109110  1  0
109114  2  0
110111  1  0
111112  1  0
111113  2  0
114115  1  0
114116  1  0
116117  2  0
116118  1  0
118119  1  0
119120  1  0
119121  1  1
120125  1  0
120126  2  0
121122  1  0
122123  2  0
122124  1  0
125127  1  0
127128  1  0
127129  1  6
128130  1  0
128131  2  0
132130  1  1
130133  1  0
132134  1  0
132138  1  0
134135  1  0
134137  1  1
135136  1  0
138139  2  0
138140  1  0
M  END
$$$$
