# Supplementary material for: Structure-Based Screening of Deep-Sea Microbial Metabolites Against Plasmodium falciparum Dihydroorotate Dehydrogenase
Source: Biology (Basel). 2026 Feb 27;15(5):392. doi: 10.3390/biology15050392 (PMC12984942; doi:10.3390/biology15050392)
Supplement: Supplementary file 1 [file biology-15-00392-s001.zip › biology-4056089-supplementary/Supp Files/Supplementary Material S1-compounds_deepsea/compounds_deepsea/L21193_marinlit.mol]

23007/7
  SciTegic03261412502D

146148  0  0  1  0            999 V2000
   13.3083    0.0000    0.0000 O   0  0
   12.6768   -1.1729    0.0000 C   0  0
   14.6617    0.0000    0.0000 C   0  0
   13.3535   -2.3459    0.0000 C   0  0
   12.7219   -3.4737    0.0000 N   0  0
   14.7069   -2.3008    0.0000 O   0  0
   13.3986   -4.6466    0.0000 C   0  0  0  0  0  0
   12.7670   -5.8196    0.0000 C   0  0
   13.4437   -6.9474    0.0000 N   0  0
   11.4136   -5.8196    0.0000 O   0  0
   14.7520   -4.6015    0.0000 C   0  0
   15.8347   -5.4587    0.0000 C   0  0
   15.5640   -6.7670    0.0000 C   0  0
   16.5565   -7.6692    0.0000 C   0  0
   17.8197   -7.2632    0.0000 C   0  0
   18.0903   -5.9549    0.0000 C   0  0
   17.0978   -5.0527    0.0000 C   0  0
   12.8121   -8.1203    0.0000 C   0  0  0  0  0  0
   14.7971   -6.9023    0.0000 C   0  0
   13.4888   -9.2482    0.0000 C   0  0
   11.4587   -8.1203    0.0000 C   0  0  0  0  0  0
   12.8572  -10.4211    0.0000 N   0  0
   14.7971   -9.2482    0.0000 O   0  0
   13.5339  -11.5489    0.0000 C   0  0  0  0  0  0
   11.5038  -10.4211    0.0000 C   0  0
   12.9023  -12.7219    0.0000 C   0  0
   13.5790  -13.8497    0.0000 N   0  0
   11.5489  -12.7670    0.0000 O   0  0
   14.8422  -11.5489    0.0000 C   0  0
   15.5640  -12.6768    0.0000 C   0  0
   16.8723  -12.6317    0.0000 O   0  0
   15.8347  -14.2557    0.0000 N   0  0
   12.9474  -15.0226    0.0000 C   0  0  0  0  0  0
   14.6166  -13.8497    0.0000 C   0  0
   13.6241  -16.1956    0.0000 C   0  0
   11.5941  -15.0678    0.0000 C   0  0  0  0  0  0
   12.9474  -17.3234    0.0000 N   0  0
   14.9324  -16.1505    0.0000 O   0  0
   13.6693  -18.4963    0.0000 C   0  0  0  0  0  0
   11.6392  -17.3685    0.0000 C   0  0
   12.9926  -19.6242    0.0000 C   0  0
   14.9775  -18.4512    0.0000 C   0  0
   15.6091  -17.2783    0.0000 C   0  0
   15.6542  -19.5791    0.0000 C   0  0
   13.6693  -20.7971    0.0000 N   0  0
   11.6843  -19.6693    0.0000 O   0  0
   13.0377  -21.9249    0.0000 C   0  0  0  0  0  0
   15.0226  -20.7520    0.0000 C   0  0
   13.7144  -23.0979    0.0000 C   0  0
   11.7294  -21.9701    0.0000 C   0  0
   10.7369  -21.0227    0.0000 C   0  0
    9.4737  -21.4287    0.0000 C   0  0
   10.7369  -19.7144    0.0000 C   0  0
   13.0828  -24.2708    0.0000 N   0  0
   14.6166  -23.0528    0.0000 O   0  0
   13.7595  -25.3986    0.0000 C   0  0  0  0  0  0
   13.0828  -26.5716    0.0000 C   0  0
   15.1129  -25.3535    0.0000 C   0  0
   16.0151  -24.4062    0.0000 C   0  0
   16.3760  -23.0528    0.0000 N   0  0
   17.2332  -24.9024    0.0000 O   0  0
   13.7595  -27.6994    0.0000 N   0  0
   11.7745  -26.5716    0.0000 O   0  0
   10.7820   -6.9925    0.0000 C   0  0
   10.8271   -9.2933    0.0000 C   0  0
   10.9174  -13.8948    0.0000 C   0  0
   10.9625  -16.1956    0.0000 C   0  0
    9.6091  -16.2407    0.0000 C   0  0
   13.0828  -28.8272    0.0000 C   0  0
   11.7294  -28.8272    0.0000 C   0  0  0  0  0  0
   13.7595  -29.9551    0.0000 C   0  0
   13.1279  -31.1280    0.0000 N   0  0
   13.8046  -32.2558    0.0000 C   0  0  0  0  0  0
   14.7971  -29.9551    0.0000 O   0  0
   13.1730  -33.4288    0.0000 C   0  0
   15.1129  -32.2558    0.0000 C   0  0
   16.0602  -31.3085    0.0000 C   0  0
   16.4211  -30.0453    0.0000 N   0  0
   17.2783  -31.7596    0.0000 O   0  0
   13.8497  -34.6017    0.0000 N   0  0
   11.8196  -33.4739    0.0000 O   0  0
   13.1730  -35.7295    0.0000 C   0  0
   15.1580  -34.5566    0.0000 C   0  0
   13.8948  -36.9025    0.0000 C   0  0
   13.2181  -38.0303    0.0000 N   0  0
   15.2031  -36.8574    0.0000 O   0  0
   13.9399  -39.2032    0.0000 C   0  0  0  0  0  0
   13.3083  -40.3762    0.0000 C   0  0
   11.9550  -40.3762    0.0000 N   0  0
   13.8948  -41.1882    0.0000 O   0  0
   15.2482  -39.1581    0.0000 C   0  0
   15.9700  -40.2859    0.0000 C   0  0
   15.4738  -41.6393    0.0000 N   0  0
   17.2332  -39.9250    0.0000 O   0  0
   11.3234  -41.5491    0.0000 C   0  0  0  0  0  0
    9.9700  -41.5491    0.0000 C   0  0
   12.0001  -42.6769    0.0000 C   0  0
    9.3384  -42.7221    0.0000 N   0  0
    9.2933  -40.4213    0.0000 O   0  0
    7.9850  -42.7672    0.0000 C   0  0  0  0  0  0
    7.3534  -43.9401    0.0000 C   0  0  0  0  0  0
    7.3083  -41.6393    0.0000 C   0  0
    6.0451  -43.9401    0.0000 C   0  0
    5.3685  -45.1130    0.0000 C   0  0
    8.0301  -45.0679    0.0000 C   0  0
    6.0000  -41.6393    0.0000 N   0  0
    7.9850  -40.4664    0.0000 O   0  0
    4.0602  -40.8724    0.0000 C   0  0  0  0  0  0
    3.8797  -39.5190    0.0000 C   0  0  0  0  0  0
    2.5714  -39.2935    0.0000 N   0  0
    1.9399  -40.4664    0.0000 C   0  0
    2.8872  -41.4589    0.0000 C   0  0
    0.6316  -40.6469    0.0000 O   0  0
    4.5564  -38.3912    0.0000 C   0  0  0  0  0  0
    5.8647  -38.3461    0.0000 C   0  0
    3.8346  -37.2183    0.0000 C   0  0
    2.5263  -37.2634    0.0000 O   0  0
    4.5113  -36.0453    0.0000 N   0  0
    3.8346  -34.9175    0.0000 C   0  0  0  0  0  0
    4.4662  -33.7446    0.0000 C   0  0
    2.4812  -34.9626    0.0000 C   0  0
    1.8045  -33.7897    0.0000 C   0  0
    0.4511  -33.8348    0.0000 O   0  0
    1.9850  -32.6167    0.0000 N   0  0
    5.7745  -33.7446    0.0000 N   0  0
    3.7895  -32.6167    0.0000 O   0  0
    6.4512  -32.5716    0.0000 C   0  0  0  0  0  0
    7.7594  -32.5265    0.0000 C   0  0
    5.7294  -31.4438    0.0000 C   0  0
    8.4361  -31.3987    0.0000 N   0  0
    8.4361  -33.6994    0.0000 O   0  0
    7.7143  -30.2257    0.0000 C   0  0
    9.7444  -31.3536    0.0000 C   0  0  0  0  0  0
   10.4211  -32.4814    0.0000 C   0  0  0  0  0  0
    9.7895  -33.6543    0.0000 C   0  0
   10.4662  -34.8273    0.0000 C   0  0
   11.7294  -32.4814    0.0000 C   0  0
   10.0602  -30.0453    0.0000 C   0  0
    9.1128  -29.1430    0.0000 O   0  0
   11.4136  -30.1355    0.0000 O   0  0
   10.9174  -27.7896    0.0000 C   0  0
    9.5189   -9.2933    0.0000 C   0  0
    1.3534  -31.4889    0.0000 C   0  0
    1.9850  -30.3160    0.0000 N   0  0
    0.0000  -31.4889    0.0000 O   0  0
    5.2331  -39.5190    0.0000 O   0  0
  1  2  1  0
  1  3  1  0
  2  4  1  0
  4  5  1  0
  4  6  2  0
  5  7  1  0
  7  8  1  0
  7 11  1  6
  8  9  1  0
  8 10  2  0
 18  9  1  6
  9 19  1  0
 11 12  1  0
 12 13  2  0
 12 17  1  0
 13 14  1  0
 14 15  2  0
 15 16  1  0
 16 17  2  0
 18 20  1  0
 18 21  1  0
 20 22  1  0
 20 23  2  0
 21 64  1  1
 21 65  1  0
 22 24  1  0
 22 25  1  0
 24 26  1  0
 24 29  1  1
 26 27  1  0
 26 28  2  0
 33 27  1  6
 27 34  1  0
 29 30  1  0
 30 31  2  0
 30 32  1  0
 33 35  1  0
 33 36  1  0
 35 37  1  0
 35 38  2  0
 36 66  1  1
 36 67  1  0
 37 39  1  0
 37 40  1  0
 39 41  1  0
 39 42  1  1
 41 45  1  0
 41 46  2  0
 42 43  1  0
 42 44  1  0
 45 47  1  0
 45 48  1  0
 47 49  1  0
 47 50  1  6
 49 54  1  0
 49 55  2  0
 50 51  1  0
 51 52  1  0
 51 53  1  0
 54 56  1  0
 56 57  1  0
 56 58  1  1
 57 62  1  0
 57 63  2  0
 58 59  1  0
 59 60  1  0
 59 61  2  0
 62 69  1  0
 65142  1  0
 67 68  1  0
 69 70  1  0
 69 71  1  0
 70140  1  0
 70141  1  6
 71 72  1  0
 71 74  2  0
 72 73  1  0
 73 75  1  0
 73 76  1  1
 75 80  1  0
 75 81  2  0
 76 77  1  0
 77 78  1  0
 77 79  2  0
 80 82  1  0
 80 83  1  0
 82 84  1  0
 84 85  1  0
 84 86  2  0
 85 87  1  0
 87 88  1  0
 87 91  1  1
 88 89  1  0
 88 90  2  0
 89 95  1  0
 91 92  1  0
 92 93  1  0
 92 94  2  0
 95 96  1  0
 95 97  1  1
 96 98  1  0
 96 99  2  0
100 98  1  6
100101  1  0
100102  1  0
101103  1  0
101105  1  6
102106  1  0
102107  2  0
103104  1  0
108106  1  1
108109  1  0
108112  1  0
109110  1  0
109114  1  0
109146  1  6
110111  1  0
111112  1  0
111113  2  0
114115  1  1
114116  1  0
116117  2  0
116118  1  0
118119  1  0
119120  1  0
119121  1  1
120125  1  0
120126  2  0
121122  1  0
122123  2  0
122124  1  0
124143  1  0
125127  1  0
127128  1  0
127129  1  6
128130  1  0
128131  2  0
130132  1  0
133130  1  1
133134  1  0
133138  1  0
134135  1  0
134137  1  1
135136  1  0
138139  2  0
138140  1  0
143144  1  0
143145  2  0
M  END
$$$$
