# Supplementary material for: Structure-Based Screening of Deep-Sea Microbial Metabolites Against Plasmodium falciparum Dihydroorotate Dehydrogenase
Source: Biology (Basel). 2026 Feb 27;15(5):392. doi: 10.3390/biology15050392 (PMC12984942; doi:10.3390/biology15050392)
Supplement: Supplementary file 1 [file biology-15-00392-s001.zip › biology-4056089-supplementary/Supp Files/Supplementary Material S1-compounds_deepsea/compounds_deepsea/L21271_marinlit.mol]

23082/4
  SciTegic03261412512D

 34 35  0  0  1  0            999 V2000
    2.1047   -1.8226    0.0000 C   0  0
    3.2763   -1.1717    0.0000 C   0  0
    4.4263   -1.8226    0.0000 C   0  0
    5.5762   -1.1717    0.0000 C   0  0
    6.7262   -1.8226    0.0000 C   0  0
    7.8762   -1.1717    0.0000 C   0  0
    6.7262   -3.1678    0.0000 C   0  0
    0.8896   -1.3018    0.0000 C   0  0
    0.0000   -2.2999    0.0000 C   0  0
    0.6726   -3.4499    0.0000 N   0  0
    1.9745   -3.1678    0.0000 C   0  0
    2.9509   -4.0574    0.0000 O   0  0
    0.1302   -4.6649    0.0000 C   0  0
    0.9113   -5.7498    0.0000 C   0  0
    0.3906   -6.9649    0.0000 O   0  0
    2.2565   -5.5979    0.0000 O   0  0
    9.0478   -1.8226    0.0000 C   0  0
   10.1978   -1.1717    0.0000 C   0  0
   11.3478   -1.8226    0.0000 C   0  0
   12.4977   -1.1717    0.0000 C   0  0
   11.3478   -3.1678    0.0000 C   0  0
   13.6477   -1.8226    0.0000 C   0  0
   14.8193   -1.1717    0.0000 C   0  0
   15.9693   -1.8226    0.0000 C   0  0  0  0  0  0
   17.1193   -1.1717    0.0000 C   0  0
   15.9693   -3.1678    0.0000 C   0  0
   18.2692   -1.8226    0.0000 C   0  0
   18.4211   -3.1461    0.0000 O   0  0
   19.7230   -3.4282    0.0000 C   0  0
   20.3739   -2.2782    0.0000 C   0  0
   19.4843   -1.3018    0.0000 C   0  0
   21.6974   -2.1263    0.0000 C   0  0
   19.7447    0.0000    0.0000 O   0  0
   20.2654   -4.6432    0.0000 O   0  0
  1  2  1  0
  1  8  2  0
  1 11  1  0
  2  3  1  0
  3  4  1  0
  4  5  2  0
  5  6  1  0
  5  7  1  0
  6 17  1  0
  8  9  1  0
  9 10  1  0
 10 11  1  0
 10 13  1  0
 11 12  2  0
 13 14  1  0
 14 15  1  0
 14 16  2  0
 17 18  1  0
 18 19  2  0
 19 20  1  0
 19 21  1  0
 20 22  1  0
 22 23  1  0
 23 24  1  0
 24 25  1  0
 24 26  1  1
 25 27  2  0
 27 28  1  0
 27 31  1  0
 28 29  1  0
 29 30  1  0
 29 34  2  0
 30 31  2  0
 30 32  1  0
 31 33  1  0
M  END
$$$$
