# Supplementary material for: Structure-Based Screening of Deep-Sea Microbial Metabolites Against Plasmodium falciparum Dihydroorotate Dehydrogenase
Source: Biology (Basel). 2026 Feb 27;15(5):392. doi: 10.3390/biology15050392 (PMC12984942; doi:10.3390/biology15050392)
Supplement: Supplementary file 1 [file biology-15-00392-s001.zip › biology-4056089-supplementary/Supp Files/Supplementary Material S1-compounds_deepsea/compounds_deepsea/L21272_marinlit.mol]

23082/5
  SciTegic03261412512D

 35 36  0  0  1  0            999 V2000
    2.1258   -1.8221    0.0000 C   0  0
    3.2754   -1.1713    0.0000 C   0  0
    4.4251   -1.8221    0.0000 C   0  0
    5.5747   -1.1713    0.0000 C   0  0
    6.7461   -1.8221    0.0000 C   0  0
    7.8957   -1.1713    0.0000 C   0  0
    6.7461   -3.1670    0.0000 C   0  0
    0.8894   -1.3015    0.0000 C   0  0
    0.0000   -2.2993    0.0000 C   0  0
    0.6724   -3.4490    0.0000 N   0  0
    1.9739   -3.1670    0.0000 C   0  0
    2.9717   -4.0563    0.0000 O   0  0
    0.1518   -4.6637    0.0000 C   0  0
    0.9327   -5.7483    0.0000 C   0  0
    0.3904   -6.9630    0.0000 O   0  0
    2.2559   -5.5964    0.0000 O   0  0
    9.0454   -1.8221    0.0000 C   0  0
   10.1950   -1.1713    0.0000 C   0  0
   11.3447   -1.8221    0.0000 C   0  0
   12.4943   -1.1713    0.0000 C   0  0
   11.3447   -3.1670    0.0000 C   0  0
   13.6657   -1.8221    0.0000 C   0  0
   14.8153   -1.1713    0.0000 C   0  0
   15.9650   -1.8221    0.0000 C   0  0  0  0  0  0
   17.1146   -1.1713    0.0000 C   0  0
   15.9650   -3.1670    0.0000 C   0  0
   18.2643   -1.8221    0.0000 C   0  0
   18.4161   -3.1670    0.0000 O   0  0
   19.7176   -3.4273    0.0000 C   0  0
   20.3684   -2.2776    0.0000 C   0  0
   19.4790   -1.3015    0.0000 C   0  0
   21.6916   -2.1258    0.0000 C   0  0
   19.7610    0.0000    0.0000 O   0  0
   20.2599   -4.6420    0.0000 O   0  0
    6.7461   -0.4989    0.0000 O   0  0
  1  2  1  0
  1  8  2  0
  1 11  1  0
  2  3  1  0
  3  4  1  0
  4  5  1  0
  5  6  1  0
  5  7  1  0
  5 35  1  0
  6 17  1  0
  8  9  1  0
  9 10  1  0
 10 11  1  0
 10 13  1  0
 11 12  2  0
 13 14  1  0
 14 15  1  0
 14 16  2  0
 17 18  1  0
 18 19  2  0
 19 20  1  0
 19 21  1  0
 20 22  1  0
 22 23  1  0
 23 24  1  0
 24 25  1  0
 24 26  1  1
 25 27  2  0
 27 28  1  0
 27 31  1  0
 28 29  1  0
 29 30  1  0
 29 34  2  0
 30 31  2  0
 30 32  1  0
 31 33  1  0
M  END
$$$$
