# Supplementary material for: Structure-Based Screening of Deep-Sea Microbial Metabolites Against Plasmodium falciparum Dihydroorotate Dehydrogenase
Source: Biology (Basel). 2026 Feb 27;15(5):392. doi: 10.3390/biology15050392 (PMC12984942; doi:10.3390/biology15050392)
Supplement: Supplementary file 1 [file biology-15-00392-s001.zip › biology-4056089-supplementary/Supp Files/Supplementary Material S1-compounds_deepsea/compounds_deepsea/L21273_marinlit.mol]

23082/6
  SciTegic03261412522D

 35 36  0  0  1  0            999 V2000
    3.4469   -1.8383    0.0000 C   0  0
    4.5959   -1.1719    0.0000 C   0  0
    5.7448   -1.8383    0.0000 C   0  0
    6.8938   -1.1719    0.0000 C   0  0
    8.0427   -1.8383    0.0000 C   0  0
    9.1917   -1.1719    0.0000 C   0  0
    8.0427   -3.1711    0.0000 C   0  0
    2.2290   -1.3098    0.0000 C   0  0
    1.3328   -2.2979    0.0000 C   0  0
    1.9992   -3.4699    0.0000 N   0  0
    3.2860   -3.1711    0.0000 C   0  0
    0.0000   -2.1830    0.0000 O   0  0
    1.4707   -4.6648    0.0000 C   0  0
    2.2520   -5.7448    0.0000 C   0  0
    1.7234   -6.9627    0.0000 O   0  0
    3.5848   -5.6069    0.0000 O   0  0
   10.3407   -1.8383    0.0000 C   0  0
   11.5126   -1.1719    0.0000 C   0  0
   12.6616   -1.8383    0.0000 C   0  0
   13.8105   -1.1719    0.0000 C   0  0
   12.6616   -3.1711    0.0000 C   0  0
   14.9595   -1.8383    0.0000 C   0  0
   16.1315   -1.1719    0.0000 C   0  0
   17.2574   -1.8383    0.0000 C   0  0  0  0  0  0
   18.4064   -1.1719    0.0000 C   0  0
   17.2574   -3.1711    0.0000 C   0  0
   19.5554   -1.8383    0.0000 C   0  0
   19.7162   -3.1711    0.0000 O   0  0
   21.0031   -3.4239    0.0000 C   0  0
   21.6465   -2.2749    0.0000 C   0  0
   20.7733   -1.3098    0.0000 C   0  0
   22.9793   -2.1371    0.0000 C   0  0
   21.0490    0.0000    0.0000 O   0  0
   21.5546   -4.6418    0.0000 O   0  0
    8.0427   -0.5055    0.0000 O   0  0
  1  2  1  0
  1  8  2  0
  1 11  1  0
  2  3  1  0
  3  4  1  0
  4  5  1  0
  5  6  1  0
  5  7  1  0
  5 35  1  0
  6 17  1  0
  8  9  1  0
  9 10  1  0
  9 12  2  0
 10 11  1  0
 10 13  1  0
 13 14  1  0
 14 15  1  0
 14 16  2  0
 17 18  1  0
 18 19  2  0
 19 20  1  0
 19 21  1  0
 20 22  1  0
 22 23  1  0
 23 24  1  0
 24 25  1  0
 24 26  1  1
 25 27  2  0
 27 28  1  0
 27 31  1  0
 28 29  1  0
 29 30  1  0
 29 34  2  0
 30 31  2  0
 30 32  1  0
 31 33  1  0
M  END
$$$$
