# Supplementary material for: Structure-Based Screening of Deep-Sea Microbial Metabolites Against Plasmodium falciparum Dihydroorotate Dehydrogenase
Source: Biology (Basel). 2026 Feb 27;15(5):392. doi: 10.3390/biology15050392 (PMC12984942; doi:10.3390/biology15050392)
Supplement: Supplementary file 1 [file biology-15-00392-s001.zip › biology-4056089-supplementary/Supp Files/Supplementary Material S1-compounds_deepsea/compounds_deepsea/L21275_marinlit.mol]

23082/8
  SciTegic03261412512D

 29 29  0  0  1  0            999 V2000
    2.1172   -0.6604    0.0000 C   0  0
    3.2827    0.0000    0.0000 C   0  0
    4.4287   -0.6604    0.0000 C   0  0
    5.5747    0.0000    0.0000 C   0  0
    6.7402   -0.6604    0.0000 C   0  0
    7.8862    0.0000    0.0000 C   0  0
    6.7402   -1.9813    0.0000 C   0  0
    0.8935   -0.1360    0.0000 C   0  0
    0.0000   -1.1266    0.0000 C   0  0
    0.6798   -2.2726    0.0000 N   0  0
    1.9813   -1.9813    0.0000 C   0  0
    2.9719   -2.8942    0.0000 O   0  0
    0.1360   -3.4963    0.0000 C   0  0
    0.9324   -4.5647    0.0000 C   0  0
    0.3885   -5.7884    0.0000 O   0  0
    2.2532   -4.4287    0.0000 O   0  0
    9.0516   -0.6604    0.0000 C   0  0
   10.1976    0.0000    0.0000 C   0  0
   11.3437   -0.6604    0.0000 C   0  0
   12.5091    0.0000    0.0000 C   0  0
   11.3437   -1.9813    0.0000 C   0  0
   13.6551   -0.6604    0.0000 C   0  0
   14.8011    0.0000    0.0000 C   0  0
   15.9666   -0.6604    0.0000 C   0  0  0  0  0  0
   17.1126    0.0000    0.0000 C   0  0
   15.9666   -1.9813    0.0000 C   0  0
   18.2780   -0.6604    0.0000 C   0  0
   19.4241    0.0000    0.0000 O   0  0
   18.2780   -1.9813    0.0000 O   0  0
  1  2  1  0
  1  8  2  0
  1 11  1  0
  2  3  1  0
  3  4  1  0
  4  5  2  0
  5  6  1  0
  5  7  1  0
  6 17  1  0
  8  9  1  0
  9 10  1  0
 10 11  1  0
 10 13  1  0
 11 12  2  0
 13 14  1  0
 14 15  1  0
 14 16  2  0
 17 18  1  0
 18 19  2  0
 19 20  1  0
 19 21  1  0
 20 22  1  0
 22 23  1  0
 23 24  1  0
 24 25  1  0
 24 26  1  6
 25 27  1  0
 27 28  1  0
 27 29  2  0
M  END
$$$$
