# Supplementary material for: Structure-Based Screening of Deep-Sea Microbial Metabolites Against Plasmodium falciparum Dihydroorotate Dehydrogenase
Source: Biology (Basel). 2026 Feb 27;15(5):392. doi: 10.3390/biology15050392 (PMC12984942; doi:10.3390/biology15050392)
Supplement: Supplementary file 1 [file biology-15-00392-s001.zip › biology-4056089-supplementary/Supp Files/Supplementary Material S1-compounds_deepsea/compounds_deepsea/L21276_marinlit.mol]

23082/9
  SciTegic03261412512D

 39 39  0  0  1  0            999 V2000
    2.1158   -2.9493    0.0000 C   0  0
    3.2699   -2.2868    0.0000 C   0  0
    4.4239   -2.9493    0.0000 C   0  0
    5.5780   -2.2868    0.0000 C   0  0
    6.7107   -2.9493    0.0000 C   0  0
    7.8648   -2.2868    0.0000 C   0  0
    6.7107   -4.2957    0.0000 C   0  0
    0.8976   -2.4364    0.0000 C   0  0
    0.0000   -3.4195    0.0000 C   0  0
    0.6839   -4.5736    0.0000 N   0  0
    1.9662   -4.2957    0.0000 C   0  0
    2.9707   -5.1933    0.0000 O   0  0
    0.1496   -5.7917    0.0000 C   0  0
    0.9190   -6.8603    0.0000 C   0  0
    0.3847   -8.0785    0.0000 O   0  0
    2.2440   -6.7107    0.0000 O   0  0
    9.0189   -2.9493    0.0000 C   0  0
   10.1729   -2.2868    0.0000 C   0  0
   11.3270   -2.9493    0.0000 C   0  0
   12.4811   -2.2868    0.0000 C   0  0
   11.3270   -4.2957    0.0000 C   0  0
   13.6352   -2.9493    0.0000 C   0  0
   14.7679   -2.2868    0.0000 C   0  0
   15.9219   -2.9493    0.0000 C   0  0  0  0  0  0
   17.0760   -2.2868    0.0000 C   0  0
   15.9219   -4.2957    0.0000 C   0  0
   18.2301   -2.9493    0.0000 C   0  0
   19.3842   -2.2868    0.0000 C   0  0
   17.5676   -4.1034    0.0000 O   0  0
   18.8926   -4.1034    0.0000 C   0  0
   17.9523   -5.0437    0.0000 O   0  0
   20.0467   -4.7659    0.0000 O   0  0
   20.0467   -6.0909    0.0000 C   0  0
   18.7216   -1.1541    0.0000 O   0  0
   20.0467   -1.1541    0.0000 C   0  0
   20.5382   -2.9493    0.0000 C   0  0
   19.3842    0.0000    0.0000 O   0  0
   21.3717   -1.1541    0.0000 O   0  0
   19.1063   -7.0313    0.0000 C   0  0
  1  2  1  0
  1  8  2  0
  1 11  1  0
  2  3  1  0
  3  4  1  0
  4  5  2  0
  5  6  1  0
  5  7  1  0
  6 17  1  0
  8  9  1  0
  9 10  1  0
 10 11  1  0
 10 13  1  0
 11 12  2  0
 13 14  1  0
 14 15  1  0
 14 16  2  0
 17 18  1  0
 18 19  2  0
 19 20  1  0
 19 21  1  0
 20 22  1  0
 22 23  1  0
 23 24  1  0
 24 25  1  0
 24 26  1  1
 25 27  1  0
 27 28  1  0
 27 29  1  0
 27 30  1  0
 28 34  1  0
 28 35  1  0
 28 36  1  0
 30 31  2  0
 30 32  1  0
 32 33  1  0
 33 39  1  0
 35 37  2  0
 35 38  1  0
M  END
$$$$
