# Supplementary material for: Structure-Based Screening of Deep-Sea Microbial Metabolites Against Plasmodium falciparum Dihydroorotate Dehydrogenase
Source: Biology (Basel). 2026 Feb 27;15(5):392. doi: 10.3390/biology15050392 (PMC12984942; doi:10.3390/biology15050392)
Supplement: Supplementary file 1 [file biology-15-00392-s001.zip › biology-4056089-supplementary/Supp Files/Supplementary Material S1-compounds_deepsea/compounds_deepsea/L21307_marinlit.mol]

23109/1
  SciTegic03261412512D

 25 30  0  0  1  0            999 V2000
    0.8648   -3.8451    0.0000 C   0  0
    0.8648   -5.1345    0.0000 C   0  0
    1.9766   -5.7754    0.0000 C   0  0
    3.0884   -5.1345    0.0000 N   0  0
    3.0884   -3.8451    0.0000 C   0  0
    1.9766   -3.2043    0.0000 C   0  0
    4.2003   -3.2043    0.0000 C   0  0
    4.2003   -1.9226    0.0000 C   0  0
    3.0884   -1.2894    0.0000 C   0  0
    1.9766   -1.9226    0.0000 C   0  0
    5.1886   -3.7216    0.0000 C   0  0  0  0  0  0
    6.4085   -3.2043    0.0000 C   0  0
    6.4085   -1.9226    0.0000 C   0  0  0  0  0  0
    5.3044   -1.2894    0.0000 N   0  0
    4.1848   -4.4860    0.0000 C   0  0
    4.1848   -5.7831    0.0000 C   0  0
    5.3044   -6.4317    0.0000 C   0  0  0  0  0  0
    6.4162   -5.7831    0.0000 C   0  0
    6.4162   -4.4860    0.0000 C   0  0
    0.7567   -1.5288    0.0000 N   0  0
    0.0000   -2.5634    0.0000 C   0  0
    3.0884    0.0000    0.0000 O   0  0
    7.7134   -3.2043    0.0000 S   0  0
    3.0653   -6.4240    0.0000 Br  0  0
    5.3044   -7.7211    0.0000 O   0  0
  1  2  1  0
  1  6  1  0
  1 21  2  0
  2  3  1  0
  3  4  1  0
  4  5  2  0
  5  6  1  0
  5  7  1  0
  6 10  2  0
  7  8  2  0
  7 11  1  0
  8  9  1  0
  8 14  1  0
  9 10  1  0
  9 22  2  0
 10 20  1  0
 11 12  1  0
 11 15  1  0
 11 19  1  1
 12 13  1  0
 13 14  1  0
 13 23  1  1
 15 16  2  0
 16 17  1  0
 16 24  1  0
 17 18  1  0
 17 25  1  6
 18 19  2  0
 19 23  1  0
 20 21  1  0
M  END
$$$$
