# Supplementary material for: Structure-Based Screening of Deep-Sea Microbial Metabolites Against Plasmodium falciparum Dihydroorotate Dehydrogenase
Source: Biology (Basel). 2026 Feb 27;15(5):392. doi: 10.3390/biology15050392 (PMC12984942; doi:10.3390/biology15050392)
Supplement: Supplementary file 1 [file biology-15-00392-s001.zip › biology-4056089-supplementary/Supp Files/Supplementary Material S1-compounds_deepsea/compounds_deepsea/L21308_marinlit.mol]

23109/2
  SciTegic03261412512D

 24 28  0  0  1  0            999 V2000
    0.8878   -3.9476    0.0000 C   0  0
    0.8878   -5.2715    0.0000 C   0  0
    2.0293   -5.9294    0.0000 C   0  0
    3.1708   -5.2715    0.0000 N   0  0
    3.1708   -3.9476    0.0000 C   0  0
    2.0293   -3.2897    0.0000 C   0  0
    4.3123   -3.2897    0.0000 C   0  0
    4.3123   -1.9738    0.0000 C   0  0
    3.1708   -1.3238    0.0000 C   0  0
    2.0293   -1.9738    0.0000 C   0  0
    5.3111   -3.7019    0.0000 C   0  0  0  0  0  0
    6.5794   -3.2897    0.0000 C   0  0
    6.5794   -1.9738    0.0000 C   0  0
    5.4458   -1.3238    0.0000 N   0  0
    4.3123   -4.6056    0.0000 C   0  0
    4.3123   -5.9294    0.0000 C   0  0
    5.4458   -6.6032    0.0000 C   0  0
    6.5794   -5.9294    0.0000 C   0  0
    6.5794   -4.6056    0.0000 C   0  0
    0.7768   -1.5695    0.0000 N   0  0
    0.0000   -2.6318    0.0000 C   0  0
    3.1708    0.0000    0.0000 O   0  0
    3.1470   -6.6032    0.0000 Br  0  0
    5.4458   -7.9270    0.0000 O   0  0
  1  2  1  0
  1  6  1  0
  1 21  2  0
  2  3  1  0
  3  4  1  0
  4  5  2  0
  5  6  1  0
  5  7  1  0
  6 10  2  0
  7  8  2  0
  7 11  1  0
  8  9  1  0
  8 14  1  0
  9 10  1  0
  9 22  2  0
 10 20  1  0
 11 12  1  0
 11 15  1  0
 11 19  1  1
 12 13  1  0
 13 14  1  0
 15 16  2  0
 16 17  1  0
 16 23  1  0
 17 18  1  0
 17 24  2  0
 18 19  1  0
 20 21  1  0
M  END
$$$$
