# Supplementary material for: Structure-Based Screening of Deep-Sea Microbial Metabolites Against Plasmodium falciparum Dihydroorotate Dehydrogenase
Source: Biology (Basel). 2026 Feb 27;15(5):392. doi: 10.3390/biology15050392 (PMC12984942; doi:10.3390/biology15050392)
Supplement: Supplementary file 1 [file biology-15-00392-s001.zip › biology-4056089-supplementary/Supp Files/Supplementary Material S1-compounds_deepsea/compounds_deepsea/L21381_marinlit.mol]

23188/1
  SciTegic03261412512D

 20 19  0  0  0  0            999 V2000
   20.7465   -2.6556    0.0000 C   0  0
   19.5847   -3.3194    0.0000 C   0  0
   18.4437   -2.6556    0.0000 C   0  0
   17.2819   -3.3194    0.0000 C   0  0
   16.1408   -2.6556    0.0000 C   0  0
   14.9790   -3.3194    0.0000 C   0  0
   13.8379   -2.6556    0.0000 C   0  0
   12.6761   -3.3194    0.0000 C   0  0
   11.5351   -2.6556    0.0000 C   0  0
   10.3733   -3.3194    0.0000 C   0  0
    9.2115   -2.6556    0.0000 C   0  0
    8.0704   -1.9917    0.0000 C   0  0
    6.9086   -1.3278    0.0000 C   0  0
    5.7675   -0.6639    0.0000 C   0  0
    4.6057    0.0000    0.0000 C   0  0
    2.3029    0.0000    0.0000 C   0  0
    3.4647   -0.6639    0.0000 C   0  0
    1.1618   -0.6639    0.0000 C   0  0
    0.0000    0.0000    0.0000 O   0  0
    1.1618   -1.9917    0.0000 O   0  0
  1  2  1  0
  2  3  1  0
  3  4  1  0
  4  5  1  0
  5  6  1  0
  6  7  1  0
  7  8  1  0
  8  9  1  0
  9 10  2  0
 10 11  1  0
 11 12  3  0
 12 13  1  0
 13 14  3  0
 14 15  1  0
 15 17  1  0
 16 17  1  0
 16 18  1  0
 18 19  1  0
 18 20  2  0
M  END
$$$$
