# Supplementary material for: Structure-Based Screening of Deep-Sea Microbial Metabolites Against Plasmodium falciparum Dihydroorotate Dehydrogenase
Source: Biology (Basel). 2026 Feb 27;15(5):392. doi: 10.3390/biology15050392 (PMC12984942; doi:10.3390/biology15050392)
Supplement: Supplementary file 1 [file biology-15-00392-s001.zip › biology-4056089-supplementary/Supp Files/Supplementary Material S1-compounds_deepsea/compounds_deepsea/L21382_marinlit.mol]

23188/2
  SciTegic03261412512D

 25 24  0  0  1  0            999 V2000
   24.2633   -4.0034    0.0000 C   0  0
   23.0987   -4.6586    0.0000 C   0  0
   21.9583   -4.0034    0.0000 C   0  0
   20.7937   -4.6586    0.0000 C   0  0
   19.6533   -4.0034    0.0000 C   0  0
   18.4887   -4.6586    0.0000 C   0  0
   17.3240   -4.0034    0.0000 C   0  0
   16.1836   -4.6586    0.0000 C   0  0
   15.0190   -4.0034    0.0000 C   0  0
   13.8544   -4.6586    0.0000 C   0  0
   12.7140   -4.0034    0.0000 C   0  0
   11.5493   -3.3241    0.0000 C   0  0
   10.4090   -2.6690    0.0000 C   0  0
    9.2443   -1.9896    0.0000 C   0  0
    8.0797   -1.3345    0.0000 C   0  0
    6.9393   -1.9896    0.0000 C   0  0
    5.7747   -1.3345    0.0000 C   0  0
    4.6100   -1.9896    0.0000 C   0  0
    3.4697   -1.3345    0.0000 O   0  0
    4.6100   -3.3241    0.0000 O   0  0
    2.3050   -1.9896    0.0000 C   0  0  0  0  0  0
    1.1646   -1.3345    0.0000 C   0  0
    0.0000   -1.9896    0.0000 O   0  0
    1.1646    0.0000    0.0000 O   0  0
    2.3050   -3.3241    0.0000 C   0  0
  1  2  1  0
  2  3  1  0
  3  4  1  0
  4  5  1  0
  5  6  1  0
  6  7  1  0
  7  8  1  0
  8  9  1  0
  9 10  2  0
 10 11  1  0
 11 12  3  0
 12 13  1  0
 13 14  3  0
 14 15  1  0
 15 16  1  0
 16 17  1  0
 17 18  1  0
 18 19  1  0
 18 20  2  0
 19 21  1  0
 21 22  1  0
 21 25  1  1
 22 23  1  0
 22 24  2  0
M  END
$$$$
