# Supplementary material for: Structure-Based Screening of Deep-Sea Microbial Metabolites Against Plasmodium falciparum Dihydroorotate Dehydrogenase
Source: Biology (Basel). 2026 Feb 27;15(5):392. doi: 10.3390/biology15050392 (PMC12984942; doi:10.3390/biology15050392)
Supplement: Supplementary file 1 [file biology-15-00392-s001.zip › biology-4056089-supplementary/Supp Files/Supplementary Material S1-compounds_deepsea/compounds_deepsea/L21383_marinlit.mol]

23188/3
  SciTegic03261412512D

 30 29  0  0  1  0            999 V2000
   27.6678   -3.9842    0.0000 C   0  0
   26.5057   -4.6482    0.0000 C   0  0
   25.3714   -3.9842    0.0000 C   0  0
   24.2093   -4.6482    0.0000 C   0  0
   23.0473   -3.9842    0.0000 C   0  0
   21.9129   -4.6482    0.0000 C   0  0
   20.7508   -3.9842    0.0000 C   0  0
   19.5888   -4.6482    0.0000 C   0  0
   18.4544   -3.9842    0.0000 C   0  0
   17.2924   -4.6482    0.0000 C   0  0
   16.1303   -3.9842    0.0000 C   0  0
   14.9959   -3.3201    0.0000 C   0  0
   13.8339   -2.6561    0.0000 C   0  0
   12.6718   -1.9921    0.0000 C   0  0
   11.5375   -1.3281    0.0000 C   0  0
   10.3754   -1.9921    0.0000 C   0  0
    9.2134   -1.3281    0.0000 C   0  0
    8.0790   -1.9921    0.0000 C   0  0
    6.9169   -1.3281    0.0000 O   0  0
    8.0790   -3.3201    0.0000 O   0  0
    5.7549   -1.9921    0.0000 C   0  0  0  0  0  0
    4.6205   -1.3281    0.0000 C   0  0
    3.4585   -1.9921    0.0000 O   0  0
    4.6205    0.0000    0.0000 O   0  0
    5.7549   -3.3201    0.0000 C   0  0
    2.2964   -1.3281    0.0000 C   0  0  0  0  0  0
    1.1620   -1.9921    0.0000 C   0  0
    0.0000   -1.3281    0.0000 O   0  0
    1.1620   -3.3201    0.0000 O   0  0
    2.2964    0.0000    0.0000 C   0  0
  1  2  1  0
  2  3  1  0
  3  4  1  0
  4  5  1  0
  5  6  1  0
  6  7  1  0
  7  8  1  0
  8  9  1  0
  9 10  2  0
 10 11  1  0
 11 12  3  0
 12 13  1  0
 13 14  3  0
 14 15  1  0
 15 16  1  0
 16 17  1  0
 17 18  1  0
 18 19  1  0
 18 20  2  0
 19 21  1  0
 21 22  1  0
 21 25  1  6
 22 23  1  0
 22 24  2  0
 23 26  1  0
 26 27  1  0
 26 30  1  1
 27 28  1  0
 27 29  2  0
M  END
$$$$
