# Supplementary material for: Structure-Based Screening of Deep-Sea Microbial Metabolites Against Plasmodium falciparum Dihydroorotate Dehydrogenase
Source: Biology (Basel). 2026 Feb 27;15(5):392. doi: 10.3390/biology15050392 (PMC12984942; doi:10.3390/biology15050392)
Supplement: Supplementary file 1 [file biology-15-00392-s001.zip › biology-4056089-supplementary/Supp Files/Supplementary Material S1-compounds_deepsea/compounds_deepsea/L21384_marinlit.mol]

23188/4
  SciTegic03261412512D

 21 20  0  0  0  0            999 V2000
   20.7483   -2.6558    0.0000 C   0  0
   19.5864   -3.3197    0.0000 C   0  0
   18.4452   -2.6558    0.0000 C   0  0
   17.2833   -3.3197    0.0000 C   0  0
   16.1422   -2.6558    0.0000 C   0  0
   14.9803   -3.3197    0.0000 C   0  0
   13.8391   -2.6558    0.0000 C   0  0
   12.6772   -3.3197    0.0000 C   0  0
   11.5360   -2.6558    0.0000 C   0  0
   10.3741   -3.3197    0.0000 C   0  0
    9.2122   -2.6558    0.0000 C   0  0
    8.0711   -1.9918    0.0000 C   0  0
    6.9092   -1.3279    0.0000 C   0  0
    5.7680   -0.6639    0.0000 C   0  0
    4.6061    0.0000    0.0000 C   0  0
    3.4650   -0.6639    0.0000 C   0  0
    2.3031    0.0000    0.0000 C   0  0
   19.5864   -4.6476    0.0000 C   0  0
    1.1619   -0.6639    0.0000 C   0  0
    0.0000    0.0000    0.0000 O   0  0
    1.1619   -1.9918    0.0000 O   0  0
  1  2  1  0
  2  3  1  0
  2 18  1  0
  3  4  1  0
  4  5  1  0
  5  6  1  0
  6  7  1  0
  7  8  1  0
  8  9  1  0
  9 10  2  0
 10 11  1  0
 11 12  3  0
 12 13  1  0
 13 14  3  0
 14 15  1  0
 15 16  1  0
 16 17  1  0
 17 19  1  0
 19 20  1  0
 19 21  2  0
M  END
$$$$
