# Supplementary material for: Structure-Based Screening of Deep-Sea Microbial Metabolites Against Plasmodium falciparum Dihydroorotate Dehydrogenase
Source: Biology (Basel). 2026 Feb 27;15(5):392. doi: 10.3390/biology15050392 (PMC12984942; doi:10.3390/biology15050392)
Supplement: Supplementary file 1 [file biology-15-00392-s001.zip › biology-4056089-supplementary/Supp Files/Supplementary Material S1-compounds_deepsea/compounds_deepsea/L21385_marinlit.mol]

23188/5
  SciTegic03261412512D

 26 25  0  0  1  0            999 V2000
   24.2510   -4.0014    0.0000 C   0  0
   23.0869   -4.6562    0.0000 C   0  0
   21.9471   -4.0014    0.0000 C   0  0
   20.7831   -4.6562    0.0000 C   0  0
   19.6190   -4.0014    0.0000 C   0  0
   18.4792   -4.6562    0.0000 C   0  0
   17.3152   -4.0014    0.0000 C   0  0
   16.1754   -4.6562    0.0000 C   0  0
   15.0114   -4.0014    0.0000 C   0  0
   13.8473   -4.6562    0.0000 C   0  0
   12.7075   -4.0014    0.0000 C   0  0
   11.5435   -3.3224    0.0000 C   0  0
   10.3794   -2.6676    0.0000 C   0  0
    9.2396   -1.9886    0.0000 C   0  0
    8.0756   -1.3338    0.0000 C   0  0
    6.9115   -1.9886    0.0000 C   0  0
    5.7717   -1.3338    0.0000 C   0  0
   23.0869   -5.9900    0.0000 C   0  0
    4.6077   -1.9886    0.0000 C   0  0
    3.4679   -1.3338    0.0000 O   0  0
    4.6077   -3.3224    0.0000 O   0  0
    2.3038   -1.9886    0.0000 C   0  0  0  0  0  0
    1.1398   -1.3338    0.0000 C   0  0
    0.0000   -2.0128    0.0000 O   0  0
    1.1398    0.0000    0.0000 O   0  0
    2.3038   -3.3224    0.0000 C   0  0
  1  2  1  0
  2  3  1  0
  2 18  1  0
  3  4  1  0
  4  5  1  0
  5  6  1  0
  6  7  1  0
  7  8  1  0
  8  9  1  0
  9 10  2  0
 10 11  1  0
 11 12  3  0
 12 13  1  0
 13 14  3  0
 14 15  1  0
 15 16  1  0
 16 17  1  0
 17 19  1  0
 19 20  1  0
 19 21  2  0
 20 22  1  0
 22 23  1  0
 22 26  1  1
 23 24  1  0
 23 25  2  0
M  END
$$$$
