# Supplementary material for: Structure-Based Screening of Deep-Sea Microbial Metabolites Against Plasmodium falciparum Dihydroorotate Dehydrogenase
Source: Biology (Basel). 2026 Feb 27;15(5):392. doi: 10.3390/biology15050392 (PMC12984942; doi:10.3390/biology15050392)
Supplement: Supplementary file 1 [file biology-15-00392-s001.zip › biology-4056089-supplementary/Supp Files/Supplementary Material S1-compounds_deepsea/compounds_deepsea/L21386_marinlit.mol]

23188/6
  SciTegic03261412512D

 31 30  0  0  1  0            999 V2000
   27.6691   -3.9844    0.0000 C   0  0
   26.5070   -4.6484    0.0000 C   0  0
   25.3726   -3.9844    0.0000 C   0  0
   24.2105   -4.6484    0.0000 C   0  0
   23.0484   -3.9844    0.0000 C   0  0
   21.9140   -4.6484    0.0000 C   0  0
   20.7519   -3.9844    0.0000 C   0  0
   19.5898   -4.6484    0.0000 C   0  0
   18.4553   -3.9844    0.0000 C   0  0
   17.2932   -4.6484    0.0000 C   0  0
   16.1311   -3.9844    0.0000 C   0  0
   14.9967   -3.3203    0.0000 C   0  0
   13.8346   -2.6562    0.0000 C   0  0
   12.6725   -1.9922    0.0000 C   0  0
   11.5380   -1.3281    0.0000 C   0  0
   10.3759   -1.9922    0.0000 C   0  0
    9.2138   -1.3281    0.0000 C   0  0
   26.5070   -5.9765    0.0000 C   0  0
    8.0794   -1.9922    0.0000 C   0  0
    6.9173   -1.3281    0.0000 O   0  0
    8.0794   -3.3203    0.0000 O   0  0
    5.7552   -1.9922    0.0000 C   0  0  0  0  0  0
    4.6207   -1.3281    0.0000 C   0  0
    3.4586   -1.9922    0.0000 O   0  0
    4.6207    0.0000    0.0000 O   0  0
    2.2965   -1.3281    0.0000 C   0  0  0  0  0  0
    1.1621   -1.9922    0.0000 C   0  0
    0.0000   -1.3281    0.0000 O   0  0
    1.1621   -3.3203    0.0000 O   0  0
    2.2965    0.0000    0.0000 C   0  0
    5.7552   -3.3203    0.0000 C   0  0
  1  2  1  0
  2  3  1  0
  2 18  1  0
  3  4  1  0
  4  5  1  0
  5  6  1  0
  6  7  1  0
  7  8  1  0
  8  9  1  0
  9 10  2  0
 10 11  1  0
 11 12  3  0
 12 13  1  0
 13 14  3  0
 14 15  1  0
 15 16  1  0
 16 17  1  0
 17 19  1  0
 19 20  1  0
 19 21  2  0
 20 22  1  0
 22 23  1  0
 22 31  1  6
 23 24  1  0
 23 25  2  0
 24 26  1  0
 26 27  1  0
 26 30  1  1
 27 28  1  0
 27 29  2  0
M  END
$$$$
