# Supplementary material for: Structure-Based Screening of Deep-Sea Microbial Metabolites Against Plasmodium falciparum Dihydroorotate Dehydrogenase
Source: Biology (Basel). 2026 Feb 27;15(5):392. doi: 10.3390/biology15050392 (PMC12984942; doi:10.3390/biology15050392)
Supplement: Supplementary file 1 [file biology-15-00392-s001.zip › biology-4056089-supplementary/Supp Files/Supplementary Material S1-compounds_deepsea/compounds_deepsea/L21508_marinlit.mol]

23349/1
  SciTegic03261412522D

 29 31  0  0  1  0            999 V2000
    0.0000   -6.7802    0.0000 C   0  0
    0.6701   -7.9332    0.0000 C   0  0
    2.0006   -7.9332    0.0000 C   0  0
    2.6608   -6.7802    0.0000 C   0  0
    2.0006   -5.6272    0.0000 C   0  0
    0.6701   -5.6272    0.0000 C   0  0
    2.6608   -4.4741    0.0000 C   0  0
    3.9912   -4.4741    0.0000 C   0  0
    4.6614   -3.3211    0.0000 C   0  0  0  0  0  0
    5.8144   -3.9912    0.0000 C   0  0  0  0  0  0
    6.9674   -3.3211    0.0000 C   0  0  0  0  0  0
    6.9674   -1.9907    0.0000 C   0  0  0  0  0  0
    5.8144   -1.3304    0.0000 C   0  0
    4.6614   -1.9907    0.0000 C   0  0
    3.5084   -2.6608    0.0000 C   0  0
    3.5084   -1.3206    0.0000 C   0  0
    5.8144    0.0000    0.0000 C   0  0
    6.4747   -5.1443    0.0000 C   0  0
    5.4695   -5.2724    0.0000 C   0  0
    4.1391   -5.2724    0.0000 O   0  0
    5.8144   -6.5634    0.0000 O   0  0
    8.2289   -3.7252    0.0000 C   0  0
    8.9976   -2.6510    0.0000 C   0  0
    8.2289   -1.5866    0.0000 C   0  0  0  0  0  0
    7.3025   -4.6121    0.0000 H   0  0
    6.9674   -0.6603    0.0000 H   0  0
    8.6428   -0.3252    0.0000 C   0  0
    8.5639   -5.0162    0.0000 C   0  0
    9.8549   -5.3611    0.0000 C   0  0
  1  2  2  0
  1  6  1  0
  2  3  1  0
  3  4  2  0
  4  5  1  0
  5  6  2  0
  5  7  1  0
  7  8  2  0
  8  9  1  0
  9 10  1  0
  9 14  1  0
  9 15  1  6
 10 11  1  0
 10 18  1  6
 10 19  1  0
 11 12  1  0
 11 22  1  0
 11 25  1  1
 12 13  1  0
 12 24  1  0
 12 26  1  6
 13 14  2  0
 13 17  1  0
 15 16  1  0
 19 20  1  0
 19 21  2  0
 22 23  2  0
 22 28  1  0
 23 24  1  0
 24 27  1  6
 28 29  1  0
M  END
$$$$
