# Supplementary material for: Structure-Based Screening of Deep-Sea Microbial Metabolites Against Plasmodium falciparum Dihydroorotate Dehydrogenase
Source: Biology (Basel). 2026 Feb 27;15(5):392. doi: 10.3390/biology15050392 (PMC12984942; doi:10.3390/biology15050392)
Supplement: Supplementary file 1 [file biology-15-00392-s001.zip › biology-4056089-supplementary/Supp Files/Supplementary Material S1-compounds_deepsea/compounds_deepsea/L21509_marinlit.mol]

23349/3
  SciTegic03261412522D

 31 33  0  0  1  0            999 V2000
    2.0004   -6.7816    0.0000 C   0  0
    0.6705   -6.7816    0.0000 C   0  0
    0.0000   -7.9357    0.0000 C   0  0
    0.6705   -9.0898    0.0000 C   0  0
    2.0004   -9.0898    0.0000 C   0  0
    2.6599   -7.9357    0.0000 C   0  0
    2.6599   -5.6275    0.0000 C   0  0
    3.9898   -5.6275    0.0000 C   0  0
    4.6603   -4.4735    0.0000 C   0  0
    5.9903   -4.4735    0.0000 C   0  0
    6.6497   -3.3194    0.0000 C   0  0  0  0  0  0
    7.8038   -3.9898    0.0000 C   0  0  0  0  0  0
    8.9579   -3.3194    0.0000 C   0  0  0  0  0  0
    8.9579   -2.0004    0.0000 C   0  0  0  0  0  0
    7.8038   -1.3299    0.0000 C   0  0
    6.6497   -2.0004    0.0000 C   0  0
    5.5066   -2.6599    0.0000 C   0  0
    7.8038    0.0000    0.0000 C   0  0
   10.2219   -3.7260    0.0000 C   0  0
   10.9913   -2.6489    0.0000 C   0  0
   10.2219   -1.5937    0.0000 C   0  0  0  0  0  0
   10.6286   -0.3187    0.0000 C   0  0
    8.9579   -0.6595    0.0000 H   0  0
   10.6396   -4.9900    0.0000 C   0  0
    8.4743   -5.1439    0.0000 C   0  0
    7.1443   -5.1439    0.0000 C   0  0
    5.8144   -5.1439    0.0000 O   0  0
    7.8038   -6.2980    0.0000 O   0  0
    9.2986   -4.6054    0.0000 H   0  0
    3.9898   -3.3194    0.0000 C   0  0
    9.7493   -5.9903    0.0000 C   0  0
  1  2  2  0
  1  6  1  0
  1  7  1  0
  2  3  1  0
  3  4  2  0
  4  5  1  0
  5  6  2  0
  7  8  2  0
  8  9  1  0
  9 10  2  0
  9 30  1  0
 10 11  1  0
 11 12  1  0
 11 16  1  0
 11 17  1  6
 12 13  1  0
 12 25  1  6
 12 26  1  0
 13 14  1  0
 13 19  1  0
 13 29  1  1
 14 15  1  0
 14 21  1  0
 14 23  1  6
 15 16  2  0
 15 18  1  0
 19 20  2  0
 19 24  1  0
 20 21  1  0
 21 22  1  6
 24 31  1  0
 26 27  1  0
 26 28  2  0
M  END
$$$$
