# Supplementary material for: Structure-Based Screening of Deep-Sea Microbial Metabolites Against Plasmodium falciparum Dihydroorotate Dehydrogenase
Source: Biology (Basel). 2026 Feb 27;15(5):392. doi: 10.3390/biology15050392 (PMC12984942; doi:10.3390/biology15050392)
Supplement: Supplementary file 1 [file biology-15-00392-s001.zip › biology-4056089-supplementary/Supp Files/Supplementary Material S1-compounds_deepsea/compounds_deepsea/L21511_marinlit.mol]

23349/5
  SciTegic03261412522D

 30 32  0  0  1  0            999 V2000
    2.0015   -6.7854    0.0000 C   0  0
    0.6708   -6.7854    0.0000 C   0  0
    0.0000   -7.9401    0.0000 C   0  0
    0.6708   -9.0949    0.0000 C   0  0
    2.0015   -9.0949    0.0000 C   0  0
    2.6614   -7.9401    0.0000 C   0  0
    2.6614   -5.6307    0.0000 C   0  0
    3.9921   -5.6307    0.0000 C   0  0
    4.6629   -4.4759    0.0000 C   0  0
    5.9936   -4.4759    0.0000 C   0  0
    6.6534   -3.3212    0.0000 C   0  0  0  0  0  0
    7.8082   -3.9921    0.0000 C   0  0  0  0  0  0
    8.9629   -3.3212    0.0000 C   0  0  0  0  0  0
    8.9629   -2.0015    0.0000 C   0  0  0  0  0  0
    7.8082   -1.3307    0.0000 C   0  0
    6.6534   -2.0015    0.0000 C   0  0
    5.5097   -2.6614    0.0000 C   0  0
    7.8082    0.0000    0.0000 C   0  0
   10.2276   -3.7281    0.0000 C   0  0
   10.9974   -2.6614    0.0000 C   0  0
   10.2276   -1.5946    0.0000 C   0  0  0  0  0  0
   10.6345   -0.3189    0.0000 C   0  0
    8.9629   -0.6598    0.0000 H   0  0
   10.6345   -4.9928    0.0000 C   0  0
    8.4790   -5.1468    0.0000 C   0  0
    7.1483   -5.1468    0.0000 C   0  0
    5.8176   -5.1468    0.0000 O   0  0
    7.8082   -6.3015    0.0000 O   0  0
    9.3038   -4.6079    0.0000 H   0  0
    9.7547   -5.9826    0.0000 C   0  0
  1  2  2  0
  1  6  1  0
  1  7  1  0
  2  3  1  0
  3  4  2  0
  4  5  1  0
  5  6  2  0
  7  8  2  0
  8  9  1  0
  9 10  2  0
 10 11  1  0
 11 12  1  0
 11 16  1  0
 11 17  1  6
 12 13  1  0
 12 25  1  6
 12 26  1  0
 13 14  1  0
 13 19  1  0
 13 29  1  1
 14 15  1  0
 14 21  1  0
 14 23  1  6
 15 16  2  0
 15 18  1  0
 19 20  2  0
 19 24  1  0
 20 21  1  0
 21 22  1  6
 24 30  1  0
 26 27  1  0
 26 28  2  0
M  END
$$$$
