# Supplementary material for: Structure-Based Screening of Deep-Sea Microbial Metabolites Against Plasmodium falciparum Dihydroorotate Dehydrogenase
Source: Biology (Basel). 2026 Feb 27;15(5):392. doi: 10.3390/biology15050392 (PMC12984942; doi:10.3390/biology15050392)
Supplement: Supplementary file 1 [file biology-15-00392-s001.zip › biology-4056089-supplementary/Supp Files/Supplementary Material S1-compounds_deepsea/compounds_deepsea/L21512_marinlit.mol]

23349/6
  SciTegic03261412522D

 29 31  0  0  1  0            999 V2000
    2.0012   -6.7845    0.0000 C   0  0
    0.6707   -6.7845    0.0000 C   0  0
    0.0000   -7.9390    0.0000 C   0  0
    0.6707   -9.0936    0.0000 C   0  0
    2.0012   -9.0936    0.0000 C   0  0
    2.6610   -7.9390    0.0000 C   0  0
    2.6610   -5.6299    0.0000 C   0  0
    3.9915   -5.6299    0.0000 C   0  0
    4.6623   -4.4753    0.0000 C   0  0
    5.9928   -4.4753    0.0000 C   0  0
    6.6525   -3.3208    0.0000 C   0  0  0  0  0  0
    7.8071   -3.9915    0.0000 C   0  0  0  0  0  0
    8.9616   -3.3208    0.0000 C   0  0  0  0  0  0
    8.9616   -2.0012    0.0000 C   0  0  0  0  0  0
    7.8071   -1.3305    0.0000 C   0  0
    6.6525   -2.0012    0.0000 C   0  0
    5.5089   -2.6610    0.0000 C   0  0
    7.8071    0.0000    0.0000 C   0  0
   10.2262   -3.7276    0.0000 C   0  0
   10.9959   -2.6610    0.0000 C   0  0
   10.2262   -1.5944    0.0000 C   0  0  0  0  0  0
   10.6330   -0.3189    0.0000 C   0  0
    8.9616   -0.6598    0.0000 H   0  0
   10.6330   -4.9921    0.0000 C   0  0
    8.4778   -5.1461    0.0000 C   0  0
    7.1473   -5.1461    0.0000 C   0  0
    5.8168   -5.1461    0.0000 O   0  0
    7.8071   -6.3006    0.0000 O   0  0
    9.3025   -4.6073    0.0000 H   0  0
  1  2  2  0
  1  6  1  0
  1  7  1  0
  2  3  1  0
  3  4  2  0
  4  5  1  0
  5  6  2  0
  7  8  2  0
  8  9  1  0
  9 10  2  0
 10 11  1  0
 11 12  1  0
 11 16  1  0
 11 17  1  6
 12 13  1  0
 12 25  1  6
 12 26  1  0
 13 14  1  0
 13 19  1  0
 13 29  1  1
 14 15  1  0
 14 21  1  0
 14 23  1  6
 15 16  2  0
 15 18  1  0
 19 20  2  0
 19 24  1  0
 20 21  1  0
 21 22  1  6
 26 27  1  0
 26 28  2  0
M  END
$$$$
