# Supplementary material for: Structure-Based Screening of Deep-Sea Microbial Metabolites Against Plasmodium falciparum Dihydroorotate Dehydrogenase
Source: Biology (Basel). 2026 Feb 27;15(5):392. doi: 10.3390/biology15050392 (PMC12984942; doi:10.3390/biology15050392)
Supplement: Supplementary file 1 [file biology-15-00392-s001.zip › biology-4056089-supplementary/Supp Files/Supplementary Material S1-compounds_deepsea/compounds_deepsea/L21513_marinlit.mol]

23349/7
  SciTegic03261412522D

 27 27  0  0  0  0            999 V2000
    0.0000   -1.9935    0.0000 C   0  0
    0.0000   -3.3226    0.0000 C   0  0
    1.1444   -3.9871    0.0000 C   0  0
    2.2889   -3.3226    0.0000 C   0  0
    2.2889   -1.9935    0.0000 C   0  0
    1.1444   -1.3290    0.0000 C   0  0
    3.4518   -1.3290    0.0000 C   0  0
    4.6147   -1.9935    0.0000 C   0  0
    5.7591   -1.3290    0.0000 C   0  0
    6.9220   -1.9935    0.0000 C   0  0
    5.7591    0.0000    0.0000 C   0  0
    8.0665   -1.3290    0.0000 C   0  0
    9.2294   -1.9935    0.0000 C   0  0
   10.3738   -1.3290    0.0000 C   0  0
    8.0665    0.0000    0.0000 C   0  0
   11.5367   -1.9935    0.0000 C   0  0
   10.3738    0.0000    0.0000 C   0  0
   12.6812   -1.3290    0.0000 C   0  0
   11.5367   -3.3226    0.0000 O   0  0
   13.8441   -1.9935    0.0000 C   0  0
   12.6812    0.0000    0.0000 C   0  0
   14.9885   -1.3290    0.0000 C   0  0
   16.1514   -1.9935    0.0000 C   0  0
   14.9885    0.0000    0.0000 C   0  0
   17.2958   -1.3290    0.0000 C   0  0
   18.4587   -1.9935    0.0000 C   0  0
   16.1514   -3.3226    0.0000 O   0  0
  1  2  2  0
  1  6  1  0
  2  3  1  0
  3  4  2  0
  4  5  1  0
  5  6  2  0
  5  7  1  0
  7  8  2  0
  8  9  1  0
  9 10  1  0
  9 11  1  0
 10 12  2  0
 12 13  1  0
 12 15  1  0
 13 14  2  0
 14 16  1  0
 14 17  1  0
 16 18  1  0
 16 19  1  0
 18 20  1  0
 18 21  1  0
 20 22  2  0
 22 23  1  0
 22 24  1  0
 23 25  1  0
 23 27  1  0
 25 26  1  0
M  END
$$$$
