# Supplementary material for: Structure-Based Screening of Deep-Sea Microbial Metabolites Against Plasmodium falciparum Dihydroorotate Dehydrogenase
Source: Biology (Basel). 2026 Feb 27;15(5):392. doi: 10.3390/biology15050392 (PMC12984942; doi:10.3390/biology15050392)
Supplement: Supplementary file 1 [file biology-15-00392-s001.zip › biology-4056089-supplementary/Supp Files/Supplementary Material S1-compounds_deepsea/compounds_deepsea/L21514_marinlit.mol]

23349/8
  SciTegic03261412522D

 24 24  0  0  0  0            999 V2000
    0.0000   -1.9929    0.0000 C   0  0
    0.0000   -3.3265    0.0000 C   0  0
    1.1538   -3.9858    0.0000 C   0  0
    2.2926   -3.3265    0.0000 C   0  0
    2.2926   -1.9929    0.0000 C   0  0
    1.1538   -1.3336    0.0000 C   0  0
    3.4464   -1.3186    0.0000 C   0  0
    4.6002   -1.9929    0.0000 C   0  0
    5.7540   -1.3186    0.0000 C   0  0
    6.9078   -1.9929    0.0000 C   0  0
    5.7540    0.0000    0.0000 C   0  0
    8.0616   -1.3186    0.0000 C   0  0
    9.2154   -1.9929    0.0000 C   0  0
    8.0616    0.0000    0.0000 C   0  0
   10.3691   -1.3186    0.0000 C   0  0
   11.5229   -1.9929    0.0000 C   0  0
   10.3691    0.0000    0.0000 C   0  0
   12.6767   -1.3186    0.0000 C   0  0
   11.5229   -3.3265    0.0000 O   0  0
   13.8305   -1.9929    0.0000 C   0  0
   12.6767    0.0000    0.0000 C   0  0
   13.8305   -3.3265    0.0000 C   0  0
   14.9843   -3.9858    0.0000 C   0  0
   12.6767   -3.9858    0.0000 O   0  0
  1  2  2  0
  1  6  1  0
  2  3  1  0
  3  4  2  0
  4  5  1  0
  5  6  2  0
  5  7  1  0
  7  8  2  0
  8  9  1  0
  9 10  1  0
  9 11  1  0
 10 12  2  0
 12 13  1  0
 12 14  1  0
 13 15  2  0
 15 16  1  0
 15 17  1  0
 16 18  1  0
 16 19  2  0
 18 20  2  0
 18 21  1  0
 20 22  1  0
 22 23  1  0
 22 24  2  0
M  END
$$$$
