# Supplementary material for: Structure-Based Screening of Deep-Sea Microbial Metabolites Against Plasmodium falciparum Dihydroorotate Dehydrogenase
Source: Biology (Basel). 2026 Feb 27;15(5):392. doi: 10.3390/biology15050392 (PMC12984942; doi:10.3390/biology15050392)
Supplement: Supplementary file 1 [file biology-15-00392-s001.zip › biology-4056089-supplementary/Supp Files/Supplementary Material S1-compounds_deepsea/compounds_deepsea/L21515_marinlit.mol]

23349/9
  SciTegic03261412522D

 17 17  0  0  0  0            999 V2000
    0.0000   -1.9953    0.0000 C   0  0
    0.0000   -3.3217    0.0000 C   0  0
    1.1534   -3.9906    0.0000 C   0  0
    2.2952   -3.3217    0.0000 C   0  0
    2.2952   -1.9953    0.0000 C   0  0
    1.1534   -1.3379    0.0000 C   0  0
    3.4485   -1.3264    0.0000 C   0  0
    4.6019   -1.9953    0.0000 C   0  0
    5.7668   -1.3264    0.0000 C   0  0
    6.9201   -1.9953    0.0000 C   0  0
    5.7668    0.0000    0.0000 C   0  0
    8.0735   -1.3264    0.0000 C   0  0
    9.2268   -1.9953    0.0000 C   0  0
    8.0735    0.0000    0.0000 C   0  0
   10.3802   -1.3264    0.0000 C   0  0
   11.5335   -1.9953    0.0000 C   0  0
   10.3802    0.0000    0.0000 O   0  0
  1  2  2  0
  1  6  1  0
  2  3  1  0
  3  4  2  0
  4  5  1  0
  5  6  2  0
  5  7  1  0
  7  8  2  0
  8  9  1  0
  9 10  1  0
  9 11  1  0
 10 12  2  0
 12 13  1  0
 12 14  1  0
 13 15  1  0
 15 16  1  0
 15 17  2  0
M  END
$$$$
