# Supplementary material for: Structure-Based Screening of Deep-Sea Microbial Metabolites Against Plasmodium falciparum Dihydroorotate Dehydrogenase
Source: Biology (Basel). 2026 Feb 27;15(5):392. doi: 10.3390/biology15050392 (PMC12984942; doi:10.3390/biology15050392)
Supplement: Supplementary file 1 [file biology-15-00392-s001.zip › biology-4056089-supplementary/Supp Files/Supplementary Material S1-compounds_deepsea/compounds_deepsea/L21543_marinlit.mol]

23355/1
  SciTegic03261412522D

 38 41  0  0  1  0            999 V2000
    1.1510   -4.5636    0.0000 C   0  0  0  0  0  0
    1.1510   -5.8771    0.0000 C   0  0  0  0  0  0
    2.2885   -6.5406    0.0000 C   0  0
    3.4261   -5.8771    0.0000 C   0  0  0  0  0  0
    3.4261   -4.5636    0.0000 C   0  0  0  0  0  0
    2.2885   -3.9000    0.0000 C   0  0
    4.5771   -6.5406    0.0000 C   0  0  0  0  0  0
    5.7146   -5.8771    0.0000 C   0  0
    5.7146   -4.5636    0.0000 C   0  0  0  0  0  0
    4.5771   -3.9000    0.0000 C   0  0  0  0  0  0
    6.8521   -3.9000    0.0000 C   0  0  0  0  0  0
    6.8521   -2.5865    0.0000 C   0  0  0  0  0  0
    5.7146   -1.9365    0.0000 C   0  0
    4.5771   -2.5865    0.0000 C   0  0
    8.0979   -4.3063    0.0000 C   0  0
    8.8698   -3.2500    0.0000 C   0  0
    8.0979   -2.1938    0.0000 C   0  0  0  0  0  0
    0.0000   -3.8865    0.0000 O   0  0
    0.0000   -6.5406    0.0000 O   0  0
    3.4261   -3.2365    0.0000 C   0  0
    3.4261   -7.2042    0.0000 H   0  0
    4.5771   -7.8677    0.0000 O   0  0
    4.5771   -5.2271    0.0000 H   0  0
    5.7146   -3.2365    0.0000 H   0  0
    6.8521   -5.2271    0.0000 H   0  0
    6.8521   -1.2594    0.0000 C   0  0
    8.5042   -0.9344    0.0000 C   0  0  0  0  0  0
    7.7594   -3.4667    0.0000 H   0  0
    7.5698    0.0000    0.0000 C   0  0
   10.1021   -0.3385    0.0000 C   0  0
   11.2532   -1.0021    0.0000 C   0  0
   11.2532   -2.3292    0.0000 C   0  0
   12.3907   -2.9927    0.0000 C   0  0
   10.1021   -2.9927    0.0000 C   0  0
   13.5417   -2.3292    0.0000 C   0  0
   12.3907   -4.3198    0.0000 C   0  0
    8.9511   -2.3292    0.0000 C   0  0
   10.1021   -4.3198    0.0000 C   0  0
  1  2  1  0
  1  6  1  0
  1 18  1  1
  2  3  1  0
  2 19  1  6
  3  4  1  0
  4  5  1  0
  4  7  1  0
  4 21  1  6
  5  6  1  0
  5 10  1  0
  5 20  1  1
  7  8  1  0
  7 22  1  6
  8  9  1  0
  9 10  1  0
  9 11  1  0
  9 24  1  1
 10 14  1  0
 10 23  1  6
 11 12  1  0
 11 15  1  0
 11 25  1  6
 12 13  1  0
 12 17  1  0
 12 26  1  1
 13 14  1  0
 15 16  1  0
 16 17  1  0
 17 27  1  0
 17 28  1  6
 27 29  1  6
 27 30  1  0
 30 31  2  0
 31 32  1  0
 32 33  1  0
 32 34  1  0
 33 35  1  0
 33 36  1  0
 34 37  1  0
 34 38  1  0
M  END
$$$$
