# Supplementary material for: Structure-Based Screening of Deep-Sea Microbial Metabolites Against Plasmodium falciparum Dihydroorotate Dehydrogenase
Source: Biology (Basel). 2026 Feb 27;15(5):392. doi: 10.3390/biology15050392 (PMC12984942; doi:10.3390/biology15050392)
Supplement: Supplementary file 1 [file biology-15-00392-s001.zip › biology-4056089-supplementary/Supp Files/Supplementary Material S1-compounds_deepsea/compounds_deepsea/L21544_marinlit.mol]

23355/2
  SciTegic03261412522D

 38 41  0  0  1  0            999 V2000
    1.1487   -6.3322    0.0000 C   0  0  0  0  0  0
    1.1487   -7.6676    0.0000 C   0  0  0  0  0  0
    2.3118   -8.3281    0.0000 C   0  0
    3.4605   -7.6676    0.0000 C   0  0  0  0  0  0
    3.4605   -6.3322    0.0000 C   0  0  0  0  0  0
    2.3118   -5.6717    0.0000 C   0  0
    4.6092   -8.3281    0.0000 C   0  0  0  0  0  0
    5.7579   -7.6676    0.0000 C   0  0
    5.7579   -6.3322    0.0000 C   0  0  0  0  0  0
    4.6092   -5.6717    0.0000 C   0  0  0  0  0  0
    6.9066   -5.6717    0.0000 C   0  0  0  0  0  0
    6.9066   -4.3364    0.0000 C   0  0  0  0  0  0
    5.7579   -3.6902    0.0000 C   0  0
    4.6092   -4.3364    0.0000 C   0  0
    8.1558   -6.0738    0.0000 C   0  0
    8.9312   -4.9969    0.0000 C   0  0
    8.1558   -3.9343    0.0000 C   0  0  0  0  0  0
    0.0000   -5.6717    0.0000 O   0  0
    0.0000   -8.3281    0.0000 O   0  0
    3.4605   -4.9969    0.0000 C   0  0
    3.4605   -9.0030    0.0000 H   0  0
    4.6092   -9.6635    0.0000 O   0  0
    4.6092   -7.0071    0.0000 H   0  0
    5.7579   -4.9969    0.0000 H   0  0
    6.9066   -7.0071    0.0000 H   0  0
    6.9066   -3.0153    0.0000 C   0  0
    8.5722   -2.6707    0.0000 C   0  0  0  0  0  0
    9.4912   -3.9343    0.0000 H   0  0
    7.6245   -1.7231    0.0000 C   0  0
    9.7353   -2.0102    0.0000 C   0  0
   10.8840   -2.6707    0.0000 C   0  0
   12.0470   -2.0102    0.0000 C   0  0
   13.1957   -2.6707    0.0000 C   0  0
   12.0470   -0.6749    0.0000 C   0  0
   10.8840    0.0000    0.0000 C   0  0
   13.1957    0.0000    0.0000 C   0  0
   14.3588   -2.0102    0.0000 C   0  0
   13.1957   -4.0061    0.0000 C   0  0
  1  2  1  0
  1  6  1  0
  1 18  1  1
  2  3  1  0
  2 19  1  6
  3  4  1  0
  4  5  1  0
  4  7  1  0
  4 21  1  6
  5  6  1  0
  5 10  1  0
  5 20  1  1
  7  8  1  0
  7 22  1  6
  8  9  1  0
  9 10  1  0
  9 11  1  0
  9 24  1  1
 10 14  1  0
 10 23  1  6
 11 12  1  0
 11 15  1  0
 11 25  1  6
 12 13  1  0
 12 17  1  0
 12 26  1  1
 13 14  1  0
 15 16  1  0
 16 17  1  0
 17 27  1  0
 17 28  1  6
 27 29  1  6
 27 30  1  0
 30 31  2  0
 31 32  1  0
 32 33  1  0
 32 34  1  0
 33 37  1  0
 33 38  1  0
 34 35  1  0
 34 36  1  0
M  END
$$$$
