# Supplementary material for: Structure-Based Screening of Deep-Sea Microbial Metabolites Against Plasmodium falciparum Dihydroorotate Dehydrogenase
Source: Biology (Basel). 2026 Feb 27;15(5):392. doi: 10.3390/biology15050392 (PMC12984942; doi:10.3390/biology15050392)
Supplement: Supplementary file 1 [file biology-15-00392-s001.zip › biology-4056089-supplementary/Supp Files/Supplementary Material S1-compounds_deepsea/compounds_deepsea/L21545_marinlit.mol]

23355/3
  SciTegic03261412522D

 51 53  0  0  1  0            999 V2000
    2.4637   -4.5646    0.0000 C   0  0  0  0  0  0
    2.4637   -5.8796    0.0000 C   0  0  0  0  0  0
    3.6124   -6.5447    0.0000 C   0  0
    4.7460   -5.8796    0.0000 C   0  0  0  0  0  0
    4.7460   -4.5646    0.0000 C   0  0  0  0  0  0
    3.6124   -3.8996    0.0000 C   0  0
    5.8796   -6.5447    0.0000 C   0  0  0  0  0  0
    7.0283   -5.8796    0.0000 C   0  0
    7.0283   -4.5646    0.0000 C   0  0  0  0  0  0
    5.8796   -3.8996    0.0000 C   0  0  0  0  0  0
    8.1619   -3.8996    0.0000 C   0  0  0  0  0  0
    8.1619   -2.5846    0.0000 C   0  0  0  0  0  0
    7.0283   -1.9347    0.0000 C   0  0
    5.8796   -2.5846    0.0000 C   0  0
    9.4013   -4.3077    0.0000 C   0  0
   10.1722   -3.2497    0.0000 C   0  0
    9.4013   -2.1916    0.0000 C   0  0  0  0  0  0
    1.3150   -3.8996    0.0000 O   0  0
    1.3150   -6.5447    0.0000 O   0  0
    4.7460   -3.2497    0.0000 C   0  0
    4.7460   -7.2097    0.0000 H   0  0
    5.8796   -7.8596    0.0000 O   0  0
    5.8796   -5.2146    0.0000 H   0  0
    7.0283   -3.2497    0.0000 H   0  0
    8.1619   -5.2146    0.0000 H   0  0
    8.1619   -1.2847    0.0000 C   0  0
    9.8094   -0.9371    0.0000 C   0  0  0  0  0  0
    8.9630   -3.3706    0.0000 H   0  0
    8.8723    0.0000    0.0000 C   0  0
   11.6837   -0.3174    0.0000 C   0  0
    7.0283   -8.5247    0.0000 S   0  0
    7.6934   -7.3760    0.0000 O   0  0
    6.3633   -9.6734    0.0000 O   0  0
    8.3131   -8.8723    0.0000 O   0  5
    8.3131  -10.1873    0.0000 Na  0  3
    1.3150   -7.8596    0.0000 S   0  0
    0.0000   -7.8596    0.0000 O   0  0
    2.6451   -7.8596    0.0000 O   0  0
    1.3150   -9.1897    0.0000 O   0  5
    1.3150   -2.5695    0.0000 S   0  0
    0.0000   -2.5695    0.0000 O   0  0
    2.6451   -2.5695    0.0000 O   0  0
    1.3150   -1.2545    0.0000 O   0  5
   12.8173   -0.9825    0.0000 C   0  0
   12.8173   -2.2974    0.0000 C   0  0
   13.9660   -2.9625    0.0000 C   0  0
   11.6837   -2.9625    0.0000 C   0  0
   10.5349   -2.2974    0.0000 C   0  0
   11.6837   -4.2775    0.0000 C   0  0
   15.1147   -2.2974    0.0000 C   0  0
   13.9660   -4.2775    0.0000 C   0  0
  1  2  1  0
  1  6  1  0
  1 18  1  1
  2  3  1  0
  2 19  1  6
  3  4  1  0
  4  5  1  0
  4  7  1  0
  4 21  1  6
  5  6  1  0
  5 10  1  0
  5 20  1  1
  7  8  1  0
  7 22  1  6
  8  9  1  0
  9 10  1  0
  9 11  1  0
  9 24  1  1
 10 14  1  0
 10 23  1  6
 11 12  1  0
 11 15  1  0
 11 25  1  6
 12 13  1  0
 12 17  1  0
 12 26  1  1
 13 14  1  0
 15 16  1  0
 16 17  1  0
 17 27  1  0
 17 28  1  6
 18 40  1  0
 19 36  1  0
 22 31  1  0
 27 29  1  6
 27 30  1  0
 30 44  2  0
 31 32  2  0
 31 33  2  0
 31 34  1  0
 36 37  2  0
 36 38  2  0
 36 39  1  0
 40 41  2  0
 40 42  2  0
 40 43  1  0
 44 45  1  0
 45 46  1  0
 45 47  1  0
 46 50  1  0
 46 51  1  0
 47 48  1  0
 47 49  1  0
M  CHG  4  34  -1  35   1  39  -1  43  -1
M  END
$$$$
