# Supplementary material for: Structure-Based Screening of Deep-Sea Microbial Metabolites Against Plasmodium falciparum Dihydroorotate Dehydrogenase
Source: Biology (Basel). 2026 Feb 27;15(5):392. doi: 10.3390/biology15050392 (PMC12984942; doi:10.3390/biology15050392)
Supplement: Supplementary file 1 [file biology-15-00392-s001.zip › biology-4056089-supplementary/Supp Files/Supplementary Material S1-compounds_deepsea/compounds_deepsea/L21621_marinlit.mol]

23430/1
  SciTegic03261412542D

 23 24  0  0  1  0            999 V2000
    2.8127   -3.2974    0.0000 C   0  0  0  0  0  0
    1.5275   -2.9522    0.0000 C   0  0
    0.7931   -4.0685    0.0000 C   0  0
    1.6377   -5.1113    0.0000 C   0  0  0  0  0  0
    2.8127   -4.6413    0.0000 C   0  0  0  0  0  0
    3.7600   -5.5813    0.0000 C   0  0
    5.0966   -5.5813    0.0000 C   0  0
    6.0366   -4.6413    0.0000 C   0  0
    6.0366   -3.2974    0.0000 C   0  0
    5.0966   -2.3574    0.0000 C   0  0
    3.7600   -2.3574    0.0000 C   0  0
    7.2116   -2.6952    0.0000 C   0  0
    6.9987   -1.3880    0.0000 C   0  0
    5.6841   -1.1824    0.0000 C   0  0
    2.1517   -2.1444    0.0000 C   0  0
    0.3011   -5.1113    0.0000 H   0  0
    1.2925   -6.4038    0.0000 C   0  0
    2.2325   -7.3438    0.0000 C   0  0
    0.0000   -6.7490    0.0000 C   0  0
    5.6033   -6.8151    0.0000 O   0  0
    7.2704   -5.1480    0.0000 C   0  0
    5.0746    0.0000    0.0000 C   0  0
    2.4749   -5.9265    0.0000 H   0  0
  1  2  1  0
  1  5  1  0
  1 15  1  1
  1 11  1  0
  2  3  1  0
  3  4  1  0
  4  5  1  0
  4 16  1  1
  4 17  1  0
  5  6  1  0
  5 23  1  6
  6  7  1  0
  7  8  1  0
  7 20  2  0
  8  9  2  0
  8 21  1  0
  9 12  1  0
 10 11  1  0
 10 14  2  0
 12 13  1  0
 13 14  1  0
 14 22  1  0
 17 18  1  0
 17 19  2  0
M  END
$$$$
