# Supplementary material for: Structure-Based Screening of Deep-Sea Microbial Metabolites Against Plasmodium falciparum Dihydroorotate Dehydrogenase
Source: Biology (Basel). 2026 Feb 27;15(5):392. doi: 10.3390/biology15050392 (PMC12984942; doi:10.3390/biology15050392)
Supplement: Supplementary file 1 [file biology-15-00392-s001.zip › biology-4056089-supplementary/Supp Files/Supplementary Material S1-compounds_deepsea/compounds_deepsea/L21622_marinlit.mol]

23430/2
  SciTegic03261412552D

 31 32  0  0  1  0            999 V2000
    5.5802   -4.1651    0.0000 C   0  0  0  0  0  0
    4.2955   -3.8238    0.0000 C   0  0
    3.5629   -4.9379    0.0000 C   0  0  0  0  0  0
    4.4059   -5.9816    0.0000 C   0  0  0  0  0  0
    5.5802   -5.5099    0.0000 C   0  0  0  0  0  0
    6.5336   -6.4534    0.0000 C   0  0
    7.8584   -6.4534    0.0000 C   0  0
    8.8019   -5.5099    0.0000 C   0  0
    8.8019   -4.1651    0.0000 C   0  0
    7.8584   -3.2317    0.0000 C   0  0
    6.5336   -3.2317    0.0000 C   0  0  0  0  0  0
    9.9761   -3.5629    0.0000 C   0  0
    9.7653   -2.2582    0.0000 C   0  0
    8.4506   -2.0574    0.0000 C   0  0
    4.9178   -3.0109    0.0000 C   0  0
    3.0711   -5.9816    0.0000 H   0  0
    4.0547   -7.2663    0.0000 C   0  0
    5.0081   -8.2097    0.0000 C   0  0
    2.7700   -7.6176    0.0000 C   0  0
    8.3703   -7.6778    0.0000 O   0  0
   10.0363   -6.0118    0.0000 C   0  0
    7.8584   -0.8732    0.0000 C   0  0
    5.2390   -6.7946    0.0000 H   0  0
    2.2381   -5.0081    0.0000 O   0  0
    1.2846   -4.0647    0.0000 C   0  0
    0.0000   -4.4059    0.0000 C   0  0
    1.6359   -2.7700    0.0000 O   0  0
    6.0218   -1.9972    0.0000 O   0  0
    4.8676   -1.3248    0.0000 C   0  0
    4.8676    0.0000    0.0000 O   0  0
    3.7134   -1.9972    0.0000 C   0  0
  1  2  1  0
  1  5  1  0
  1 11  1  0
  1 15  1  1
  2  3  1  0
  3  4  1  0
  3 24  1  1
  4  5  1  0
  4 16  1  1
  4 17  1  0
  5  6  1  0
  5 23  1  6
  6  7  1  0
  7  8  1  0
  7 20  2  0
  8  9  2  0
  8 21  1  0
  9 12  1  0
 10 11  1  0
 10 14  2  0
 11 28  1  6
 12 13  1  0
 13 14  1  0
 14 22  1  0
 17 18  1  0
 17 19  2  0
 24 25  1  0
 25 26  1  0
 25 27  2  0
 28 29  1  0
 29 30  2  0
 29 31  1  0
M  END
$$$$
