# Supplementary material for: Structure-Based Screening of Deep-Sea Microbial Metabolites Against Plasmodium falciparum Dihydroorotate Dehydrogenase
Source: Biology (Basel). 2026 Feb 27;15(5):392. doi: 10.3390/biology15050392 (PMC12984942; doi:10.3390/biology15050392)
Supplement: Supplementary file 1 [file biology-15-00392-s001.zip › biology-4056089-supplementary/Supp Files/Supplementary Material S1-compounds_deepsea/compounds_deepsea/L21767_marinlit.mol]

23602/3
  SciTegic03261412032D

 29 34  0  0  1  0            999 V2000
    0.8620   -3.5682    0.0000 C   0  0
    2.2042   -3.5682    0.0000 C   0  0  0  0  0  0
    3.0444   -2.5207    0.0000 C   0  0  0  0  0  0
    2.7498   -1.2003    0.0000 C   0  0
    1.5277   -0.6220    0.0000 C   0  0
    0.3055   -1.2003    0.0000 O   0  0
    0.0000   -2.5207    0.0000 C   0  0
    4.3866   -2.6298    0.0000 N   0  0
    4.9104   -1.3967    0.0000 C   0  0  0  0  0  0
    3.8847   -0.5129    0.0000 C   0  0
    5.1941   -3.6992    0.0000 C   0  0
    6.5253   -3.5355    0.0000 C   0  0  0  0  0  0
    7.0491   -2.3024    0.0000 N   0  0
    6.2307   -1.2440    0.0000 C   0  0
    7.5292   -4.4084    0.0000 C   0  0
    8.6750   -3.7210    0.0000 C   0  0
    8.3695   -2.4334    0.0000 C   0  0
    2.8808   -4.6158    0.0000 O   0  0
    4.6703   -4.9431    0.0000 O   0  0
    1.9314   -5.5760    0.0000 C   0  0
    2.2806   -6.8745    0.0000 O   0  0
    0.6220   -5.2268    0.0000 C   0  0
    6.7654    0.0000    0.0000 O   0  0
    5.3578   -2.8589    0.0000 S   0  0
    6.0780   -2.0624    0.0000 S   0  0
    9.9408   -4.1029    0.0000 C   0  0
   10.9119   -3.1972    0.0000 C   0  0
   10.6064   -1.9096    0.0000 C   0  0
    9.3297   -1.5277    0.0000 C   0  0
  1  2  1  0
  1  7  2  0
  2  3  1  0
  2 18  1  1
  3  4  1  0
  3  8  1  6
  4  5  2  0
  4 10  1  0
  5  6  1  0
  6  7  1  0
  8  9  1  0
  8 11  1  0
  9 10  1  0
  9 14  1  0
  9 25  1  6
 11 12  1  0
 11 19  2  0
 12 13  1  0
 12 15  1  0
 12 24  1  6
 13 14  1  0
 13 17  1  0
 14 23  2  0
 15 16  1  0
 16 17  2  0
 16 26  1  0
 17 29  1  0
 18 20  1  0
 20 21  2  0
 20 22  1  0
 24 25  1  0
 26 27  2  0
 27 28  1  0
 28 29  2  0
M  END
$$$$
