# Supplementary material for: Structure-Based Screening of Deep-Sea Microbial Metabolites Against Plasmodium falciparum Dihydroorotate Dehydrogenase
Source: Biology (Basel). 2026 Feb 27;15(5):392. doi: 10.3390/biology15050392 (PMC12984942; doi:10.3390/biology15050392)
Supplement: Supplementary file 1 [file biology-15-00392-s001.zip › biology-4056089-supplementary/Supp Files/Supplementary Material S1-compounds_deepsea/compounds_deepsea/L21768_marinlit.mol]

23602/1
  SciTegic03261412022D

 34 39  0  0  1  0            999 V2000
    0.8614   -5.6333    0.0000 C   0  0
    2.2102   -5.6333    0.0000 C   0  0  0  0  0  0
    3.0490   -4.5792    0.0000 C   0  0  0  0  0  0
    2.7430   -3.2644    0.0000 C   0  0
    1.5188   -2.6863    0.0000 C   0  0
    0.3060   -3.2644    0.0000 O   0  0
    0.0000   -4.5792    0.0000 C   0  0
    4.3865   -4.6925    0.0000 N   0  0
    4.9079   -3.4571    0.0000 C   0  0  0  0  0  0
    3.8764   -2.5730    0.0000 C   0  0
    5.1912   -5.7693    0.0000 C   0  0
    6.5174   -5.5993    0.0000 C   0  0  0  0  0  0
    7.0388   -4.3638    0.0000 N   0  0
    6.2227   -3.3097    0.0000 C   0  0
    7.5262   -6.4721    0.0000 C   0  0
    8.6596   -5.7920    0.0000 C   0  0
    8.3536   -4.4885    0.0000 C   0  0  0  0  0  0
    2.8790   -6.6761    0.0000 O   0  0
    4.6699   -7.0048    0.0000 O   0  0
    1.9269   -7.6282    0.0000 C   0  0
    2.2783   -8.9317    0.0000 O   0  0
    0.6234   -7.2881    0.0000 C   0  0
    6.7554   -2.0629    0.0000 O   0  0
    5.3499   -4.9306    0.0000 S   0  0
    6.0640   -4.1258    0.0000 S   0  0
    9.8611   -6.3474    0.0000 C   0  0
   11.0512   -5.7920    0.0000 O   0  0
   11.3346   -4.4885    0.0000 C   0  0
   10.4958   -3.4684    0.0000 C   0  0
    9.1697   -3.4684    0.0000 C   0  0  0  0  0  0
    8.5803   -2.2556    0.0000 O   0  0
    9.5324   -1.3035    0.0000 C   0  0
    9.1810    0.0000    0.0000 O   0  0
   10.8359   -1.6435    0.0000 C   0  0
  1  2  1  0
  1  7  2  0
  2  3  1  0
  2 18  1  1
  3  4  1  0
  3  8  1  6
  4  5  2  0
  4 10  1  0
  5  6  1  0
  6  7  1  0
  8  9  1  0
  8 11  1  0
  9 10  1  0
  9 14  1  0
  9 25  1  6
 11 12  1  0
 11 19  2  0
 12 13  1  0
 12 15  1  0
 12 24  1  6
 13 14  1  0
 17 13  1  6
 14 23  2  0
 15 16  1  0
 16 17  1  0
 16 26  2  0
 17 30  1  0
 18 20  1  0
 20 21  2  0
 20 22  1  0
 24 25  1  0
 26 27  1  0
 27 28  1  0
 28 29  2  0
 29 30  1  0
 30 31  1  1
 31 32  1  0
 32 33  2  0
 32 34  1  0
M  END
$$$$
