# Supplementary material for: Structure-Based Screening of Deep-Sea Microbial Metabolites Against Plasmodium falciparum Dihydroorotate Dehydrogenase
Source: Biology (Basel). 2026 Feb 27;15(5):392. doi: 10.3390/biology15050392 (PMC12984942; doi:10.3390/biology15050392)
Supplement: Supplementary file 1 [file biology-15-00392-s001.zip › biology-4056089-supplementary/Supp Files/Supplementary Material S1-compounds_deepsea/compounds_deepsea/L21769_marinlit.mol]

23602/2
  SciTegic03261412032D

 33 38  0  0  1  0            999 V2000
    0.8553   -5.6044    0.0000 C   0  0
    2.2058   -5.6044    0.0000 C   0  0  0  0  0  0
    3.0385   -4.5578    0.0000 C   0  0  0  0  0  0
    2.7347   -3.2411    0.0000 C   0  0
    1.5193   -2.6672    0.0000 C   0  0
    0.3039   -3.2411    0.0000 O   0  0
    0.0000   -4.5578    0.0000 C   0  0
    4.3778   -4.6704    0.0000 N   0  0
    4.8954   -3.4324    0.0000 C   0  0  0  0  0  0
    3.8826   -2.5546    0.0000 C   0  0
    5.1880   -5.7395    0.0000 C   0  0
    6.5160   -5.5707    0.0000 C   0  0  0  0  0  0
    7.0337   -4.3440    0.0000 N   0  0
    6.2234   -3.2861    0.0000 C   0  0
    7.5176   -6.4485    0.0000 C   0  0
    8.6542   -5.7620    0.0000 C   0  0
    8.3504   -4.4678    0.0000 C   0  0  0  0  0  0
    2.8810   -6.6510    0.0000 O   0  0
    4.6591   -6.9774    0.0000 O   0  0
    1.9244   -7.5964    0.0000 C   0  0
    2.2733   -8.9018    0.0000 O   0  0
    0.6190   -7.2588    0.0000 C   0  0
    6.7523   -2.0482    0.0000 O   0  0
    5.3456   -4.8954    0.0000 S   0  0
    6.0658   -4.1077    0.0000 S   0  0
    9.9259   -6.1446    0.0000 C   0  0
   10.8825   -5.2331    0.0000 C   0  0
   10.5786   -3.9389    0.0000 C   0  0
    9.3070   -3.5675    0.0000 C   0  0  0  0  0  0
    9.0031   -2.2620    0.0000 O   0  0
    9.9484   -1.3054    0.0000 C   0  0
    9.6108    0.0000    0.0000 O   0  0
   11.2539   -1.6543    0.0000 C   0  0
  1  2  1  0
  1  7  2  0
  2  3  1  0
  2 18  1  1
  3  4  1  0
  3  8  1  6
  4  5  2  0
  4 10  1  0
  5  6  1  0
  6  7  1  0
  8  9  1  0
  8 11  1  0
  9 10  1  0
  9 14  1  0
  9 25  1  6
 11 12  1  0
 11 19  2  0
 12 13  1  0
 12 15  1  0
 12 24  1  6
 13 14  1  0
 17 13  1  6
 14 23  2  0
 15 16  1  0
 16 17  1  0
 16 26  2  0
 17 29  1  0
 18 20  1  0
 20 21  2  0
 20 22  1  0
 24 25  1  0
 26 27  1  0
 27 28  2  0
 28 29  1  0
 29 30  1  1
 30 31  1  0
 31 32  2  0
 31 33  1  0
M  END
$$$$
