# Supplementary material for: Structure-Based Screening of Deep-Sea Microbial Metabolites Against Plasmodium falciparum Dihydroorotate Dehydrogenase
Source: Biology (Basel). 2026 Feb 27;15(5):392. doi: 10.3390/biology15050392 (PMC12984942; doi:10.3390/biology15050392)
Supplement: Supplementary file 1 [file biology-15-00392-s001.zip › biology-4056089-supplementary/Supp Files/Supplementary Material S1-compounds_deepsea/compounds_deepsea/L21785_marinlit.mol]

23621/1
  SciTegic03261412582D

 36 36  0  0  0  0            999 V2000
    6.9486   -0.6741    0.0000 C   0  0
    6.9486   -2.0224    0.0000 C   0  0
    8.1067   -2.6965    0.0000 C   0  0
    9.2475   -2.0224    0.0000 O   0  0
    9.2475   -0.6741    0.0000 C   0  0
    8.1067   -0.0173    0.0000 O   0  0
   10.4056   -2.6965    0.0000 C   0  0
   16.1615   -4.6842    0.0000 C   0  0
   11.5637   -0.6741    0.0000 C   0  0
   10.4056   -0.0173    0.0000 C   0  0
    8.1067   -4.0274    0.0000 C   0  0
    9.2475   -4.6842    0.0000 C   0  0
   10.4056   -4.0274    0.0000 C   0  0
   11.5637   -4.6842    0.0000 C   0  0
   12.7045   -4.0274    0.0000 C   0  0
   12.7045   -2.6965    0.0000 C   0  0
   13.8453   -2.0224    0.0000 O   0  0
   13.8453   -0.7087    0.0000 C   0  0
   12.7045   -0.0346    0.0000 C   0  0
   14.9861   -2.6792    0.0000 C   0  0
   16.1270   -2.0224    0.0000 C   0  0
   16.1270   -0.7087    0.0000 C   0  0
   14.9861   -0.0519    0.0000 C   0  0
   13.8453   -4.6842    0.0000 C   0  0
   15.0034   -4.0101    0.0000 C   0  0
   13.8626   -6.0152    0.0000 O   0  0
   17.2851   -0.0346    0.0000 O   0  0
    6.9486   -4.6842    0.0000 C   0  0
    5.7905   -2.6965    0.0000 C   0  0
    5.7905    0.0000    0.0000 C   0  0
    4.6324   -0.6741    0.0000 C   0  0
    3.4743    0.0000    0.0000 C   0  0
    2.3162   -0.6741    0.0000 C   0  0
    1.1581    0.0000    0.0000 C   0  0
    0.0000   -0.6568    0.0000 C   0  0
    2.3162   -2.0051    0.0000 O   0  0
  1  2  1  0
  1  6  1  0
  1 30  1  0
  2  3  1  0
  2 29  1  0
  3 11  1  0
  4  5  2  0
  5  6  1  0
  5 10  1  0
  7 13  1  0
  8 25  1  0
  9 10  2  0
  9 19  1  0
 11 28  1  0
 11 12  1  0
 12 13  2  0
 13 14  1  0
 14 15  1  0
 15 16  1  0
 15 24  1  0
 17 20  1  0
 18 19  2  0
 18 23  1  0
 20 21  1  0
 20 25  1  0
 21 22  1  0
 22 27  1  0
 22 23  1  0
 24 26  1  0
 24 25  1  0
 30 31  1  0
 31 32  1  0
 32 33  1  0
 33 34  1  0
 33 36  1  0
 34 35  1  0
M  END
$$$$
