# Supplementary material for: Structure-Based Screening of Deep-Sea Microbial Metabolites Against Plasmodium falciparum Dihydroorotate Dehydrogenase
Source: Biology (Basel). 2026 Feb 27;15(5):392. doi: 10.3390/biology15050392 (PMC12984942; doi:10.3390/biology15050392)
Supplement: Supplementary file 1 [file biology-15-00392-s001.zip › biology-4056089-supplementary/Supp Files/Supplementary Material S1-compounds_deepsea/compounds_deepsea/L21786_marinlit.mol]

23621/2
  SciTegic03261412582D

 36 36  0  0  0  0            999 V2000
    6.9485   -0.6741    0.0000 C   0  0
    6.9485   -2.0223    0.0000 C   0  0
    8.1066   -2.6964    0.0000 C   0  0
    9.2474   -2.0223    0.0000 O   0  0
    9.2474   -0.6741    0.0000 C   0  0
    8.1066   -0.0173    0.0000 O   0  0
   10.4055   -2.6964    0.0000 C   0  0
   11.5636   -0.6741    0.0000 C   0  0
   10.4055   -0.0173    0.0000 C   0  0
    8.1066   -4.0274    0.0000 C   0  0
    9.2474   -4.6842    0.0000 C   0  0
   10.4055   -4.0274    0.0000 C   0  0
   11.5636   -4.6842    0.0000 C   0  0
   12.7044   -4.0274    0.0000 C   0  0
   12.7044   -2.6964    0.0000 C   0  0
   13.8452   -2.0223    0.0000 O   0  0
   13.8452   -0.7087    0.0000 C   0  0
   12.7044   -0.0346    0.0000 C   0  0
   14.9860   -2.6964    0.0000 C   0  0
   16.1268   -2.0223    0.0000 C   0  0
   16.1268   -0.7087    0.0000 C   0  0
   14.9860   -0.0346    0.0000 C   0  0
   13.8452   -4.6842    0.0000 C   0  0
   14.9860   -4.0274    0.0000 C   0  0
   16.1614   -4.6842    0.0000 C   0  0
   13.8452   -6.0151    0.0000 O   0  0
   17.2849   -0.0346    0.0000 O   0  0
    6.9485   -4.6842    0.0000 C   0  0
    5.7904   -2.6964    0.0000 C   0  0
    5.7904   -0.0173    0.0000 C   0  0
    4.6324   -0.6741    0.0000 C   0  0
    3.4743   -0.0173    0.0000 C   0  0
    2.3162   -0.6741    0.0000 C   0  0
    1.1581    0.0000    0.0000 C   0  0
    0.0000   -0.6568    0.0000 C   0  0
    2.2989   -2.0223    0.0000 O   0  0
  1  2  1  0
  1  6  1  0
  1 30  1  0
  2  3  1  0
  2 29  1  0
  3 10  1  0
  4  5  2  0
  5  6  1  0
  5  9  1  0
  7 12  1  0
  8  9  2  0
  8 18  1  0
 10 11  1  0
 10 28  1  0
 11 12  2  0
 12 13  1  0
 13 14  1  0
 14 15  1  0
 14 23  1  0
 16 19  1  0
 17 18  2  0
 17 22  1  0
 19 20  1  0
 19 24  1  0
 20 21  1  0
 21 22  1  0
 21 27  1  0
 23 24  1  0
 23 26  1  0
 24 25  1  0
 30 31  1  0
 31 32  1  0
 32 33  1  0
 33 34  1  0
 33 36  2  0
 34 35  1  0
M  END
$$$$
