# Supplementary material for: Structure-Based Screening of Deep-Sea Microbial Metabolites Against Plasmodium falciparum Dihydroorotate Dehydrogenase
Source: Biology (Basel). 2026 Feb 27;15(5):392. doi: 10.3390/biology15050392 (PMC12984942; doi:10.3390/biology15050392)
Supplement: Supplementary file 1 [file biology-15-00392-s001.zip › biology-4056089-supplementary/Supp Files/Supplementary Material S1-compounds_deepsea/compounds_deepsea/L21796_marinlit.mol]

23640/1
  SciTegic03261410252D

118117  0  0  1  0            999 V2000
    6.4771   -2.1037    0.0000 C   0  0
    7.7504   -1.7715    0.0000 C   0  0
    3.5430    0.0000    0.0000 C   0  0
    6.1449   -3.3769    0.0000 C   0  0
    4.2073   -1.1626    0.0000 C   0  0
    3.5430   -2.3251    0.0000 C   0  0
    5.5360   -1.1626    0.0000 C   0  0
    4.2073   -3.4323    0.0000 C   0  0
    2.2144   -2.3251    0.0000 O   0  0
    3.5430   -4.5949    0.0000 C   0  0
    5.3699   -4.0966    0.0000 C   0  0
    5.3699   -2.7680    0.0000 C   0  0
    4.2073   -5.7574    0.0000 N   0  0
    2.2144   -4.5949    0.0000 O   0  0
    3.5430   -6.9200    0.0000 C   0  0  0  0  0  0
    4.2073   -8.0272    0.0000 C   0  0
    4.8717   -6.9200    0.0000 H   0  0
    2.2144   -6.9200    0.0000 C   0  0  0  0  0  0
    1.5501   -5.7574    0.0000 C   0  0
    1.5501   -8.0272    0.0000 C   0  0
    0.2214   -5.7574    0.0000 C   0  0
    0.8858   -6.9200    0.0000 O   0  0
    3.5430   -9.1897    0.0000 N   0  0
    5.5360   -8.0272    0.0000 O   0  0
    4.2073  -10.3523    0.0000 C   0  0
    3.5430  -11.5148    0.0000 C   0  0
    5.5360  -10.3523    0.0000 C   0  0
    6.2003   -9.1897    0.0000 C   0  0
    6.2003  -11.5148    0.0000 C   0  0
    7.5289   -9.1897    0.0000 C   0  0
    4.2073  -12.6220    0.0000 N   0  0
    2.2144  -11.5148    0.0000 O   0  0
    3.5430  -13.7846    0.0000 C   0  0
    4.2073  -14.9471    0.0000 C   0  0
    3.5430  -16.1097    0.0000 N   0  0
    5.5360  -14.9471    0.0000 O   0  0
    4.1520  -17.2169    0.0000 C   0  0
    3.4877  -18.3794    0.0000 C   0  0
    5.4806  -17.2169    0.0000 C   0  0
    6.2003  -16.1097    0.0000 C   0  0
    6.1449  -18.3794    0.0000 C   0  0
    7.4736  -18.3794    0.0000 C   0  0
    4.1520  -19.5420    0.0000 N   0  0
    2.1590  -18.3794    0.0000 O   0  0
    3.4877  -20.7045    0.0000 C   0  0  0  0  0  0
    4.1520  -21.8117    0.0000 C   0  0
    2.1590  -20.7045    0.0000 C   0  0
    1.4947  -19.5420    0.0000 C   0  0
    1.4947  -21.8117    0.0000 C   0  0
    3.4877  -22.9743    0.0000 N   0  0
    5.4806  -21.8117    0.0000 O   0  0
    4.1520  -24.1368    0.0000 C   0  0  0  0  0  0
    3.4877  -25.2994    0.0000 C   0  0
    5.4806  -24.1368    0.0000 C   0  0  0  0  0  0
    6.1449  -22.9743    0.0000 C   0  0
    7.4736  -22.9743    0.0000 C   0  0
    6.1449  -25.2994    0.0000 C   0  0
    2.8233  -24.1368    0.0000 H   0  0
    4.1520  -26.4066    0.0000 N   0  0
    2.1590  -25.2440    0.0000 O   0  0
    3.3216  -53.0346    0.0000 C   0  0
    3.9859  -54.1972    0.0000 N   0  0
    3.9859  -51.9274    0.0000 C   0  0  0  0  0  0
    3.3216  -55.3597    0.0000 C   0  0
    5.3145  -54.1972    0.0000 C   0  0
    3.3216  -50.7649    0.0000 N   0  0
    5.3145  -51.9274    0.0000 C   0  0
    5.9788  -50.7649    0.0000 C   0  0
    5.9788  -53.0346    0.0000 C   0  0
    3.9859  -49.6023    0.0000 C   0  0
    3.3216  -48.4397    0.0000 C   0  0
    5.3145  -49.6023    0.0000 O   0  0
    3.9859  -47.3326    0.0000 N   0  0
    1.9929  -48.4397    0.0000 C   0  0
    1.3286  -47.3326    0.0000 C   0  0
    1.3286  -49.6023    0.0000 C   0  0
    3.3216  -46.1700    0.0000 C   0  0
    3.9859  -45.0074    0.0000 C   0  0  0  0  0  0
    1.9929  -46.1700    0.0000 O   0  0
    3.3216  -43.8449    0.0000 N   0  0
    5.3145  -45.0074    0.0000 C   0  0
    5.9788  -43.8449    0.0000 C   0  0
    5.9788  -46.1700    0.0000 C   0  0
    3.9859  -42.7377    0.0000 C   0  0
    3.3216  -41.5751    0.0000 C   0  0  0  0  0  0
    5.3145  -42.7377    0.0000 O   0  0
    3.9859  -40.4126    0.0000 N   0  0
    1.9929  -41.5751    0.0000 C   0  0
    1.3286  -40.4126    0.0000 C   0  0
    1.3286  -42.7377    0.0000 C   0  0
    3.3216  -39.2500    0.0000 C   0  0
    3.9859  -38.0875    0.0000 C   0  0  0  0  0  0
    1.9929  -39.2500    0.0000 O   0  0
    3.3216  -36.9803    0.0000 N   0  0
    5.3145  -38.0875    0.0000 C   0  0
    3.9859  -35.8177    0.0000 C   0  0
    3.3216  -34.6552    0.0000 C   0  0
    5.3145  -35.8177    0.0000 O   0  0
    3.9859  -33.4926    0.0000 N   0  0
    1.9929  -34.6552    0.0000 C   0  0
    1.3286  -33.4926    0.0000 C   0  0
    1.3286  -35.8177    0.0000 C   0  0
    0.0000  -33.4926    0.0000 C   0  0
    3.3216  -32.3854    0.0000 C   0  0
    3.9859  -31.2229    0.0000 C   0  0  0  0  0  0
    1.9929  -32.3854    0.0000 O   0  0
    3.3216  -30.0603    0.0000 N   0  0
    5.3145  -31.2229    0.0000 C   0  0
    5.9788  -30.0603    0.0000 C   0  0
    5.9788  -32.3854    0.0000 C   0  0
    6.6432  -31.2229    0.0000 O   0  0
    3.9859  -28.8978    0.0000 C   0  0
    3.3216  -27.7906    0.0000 C   0  0  0  0  0  0
    5.3145  -28.8978    0.0000 O   0  0
    1.9929  -27.7906    0.0000 C   0  0
    1.3286  -26.6280    0.0000 C   0  0
    1.3286  -28.8978    0.0000 C   0  0
    0.6643  -27.7906    0.0000 O   0  0
  1  7  1  0
  1  2  1  0
  1  4  1  0
  3  5  1  0
  5  6  1  0
  5  7  1  0
  6  8  1  0
  6  9  2  0
  8 10  1  0
  8 11  1  0
  8 12  1  0
 10 13  1  0
 10 14  2  0
 13 15  1  0
 15 16  1  0
 15 17  1  1
 15 18  1  0
 16 23  1  0
 16 24  2  0
 18 19  1  0
 18 20  1  0
 18 22  1  6
 19 21  1  0
 23 25  1  0
 25 26  1  0
 25 27  2  0
 26 31  1  0
 26 32  2  0
 27 28  1  0
 27 29  1  0
 28 30  1  0
 31 33  1  0
 33 34  1  0
 34 35  1  0
 34 36  2  0
 35 37  1  0
 37 38  1  0
 37 39  2  0
 38 43  1  0
 38 44  2  0
 39 40  1  0
 39 41  1  0
 41 42  1  0
 43 45  1  0
 45 46  1  0
 45 47  1  1
 46 50  1  0
 46 51  2  0
 47 48  1  0
 47 49  1  0
 50 52  1  0
 52 53  1  0
 52 54  1  0
 52 58  1  1
 53 59  1  0
 53 60  2  0
 54 55  1  0
 54 57  1  6
 55 56  1  0
 59113  1  0
 61 62  1  0
 61 63  1  0
 62 64  1  0
 62 65  1  0
 63 66  1  0
 63 67  1  1
 66 70  1  0
 67 68  1  0
 67 69  1  0
 70 71  1  0
 70 72  2  0
 71 73  1  0
 71 74  2  0
 73 77  1  0
 74 75  1  0
 74 76  1  0
 77 78  1  0
 77 79  2  0
 78 80  1  0
 78 81  1  6
 80 84  1  0
 81 82  1  0
 81 83  1  0
 84 85  1  0
 84 86  2  0
 85 87  1  0
 85 88  1  6
 87 91  1  0
 88 89  1  0
 88 90  1  0
 91 92  1  0
 91 93  2  0
 92 94  1  0
 92 95  1  6
 94 96  1  0
 96 97  1  0
 96 98  2  0
 97 99  1  0
 97100  2  0
 99104  1  0
100101  1  0
100102  1  0
101103  1  0
104105  1  0
104106  2  0
105107  1  0
105108  1  6
107112  1  0
108109  1  0
108110  1  0
108111  1  0
112113  1  0
112114  2  0
113115  1  6
115116  1  0
115117  1  0
115118  1  0
M  END
$$$$
