# Supplementary material for: Structure-Based Screening of Deep-Sea Microbial Metabolites Against Plasmodium falciparum Dihydroorotate Dehydrogenase
Source: Biology (Basel). 2026 Feb 27;15(5):392. doi: 10.3390/biology15050392 (PMC12984942; doi:10.3390/biology15050392)
Supplement: Supplementary file 1 [file biology-15-00392-s001.zip › biology-4056089-supplementary/Supp Files/Supplementary Material S1-compounds_deepsea/compounds_deepsea/L21797_marinlit.mol]

23640/2
  SciTegic03261410262D

119118  0  0  1  0            999 V2000
    3.5437    0.0000    0.0000 C   0  0
    4.2081   -1.1628    0.0000 C   0  0
    3.5437   -2.3255    0.0000 C   0  0
    5.5370   -1.1628    0.0000 C   0  0
    4.2081   -3.4329    0.0000 C   0  0
    2.2148   -2.3255    0.0000 O   0  0
    3.5437   -4.5957    0.0000 C   0  0
    5.3709   -4.0974    0.0000 C   0  0
    5.3709   -2.7685    0.0000 C   0  0
    4.2081   -5.7585    0.0000 N   0  0
    2.2148   -4.5957    0.0000 O   0  0
    3.5437   -6.9213    0.0000 C   0  0  0  0  0  0
    4.2081   -8.0287    0.0000 C   0  0
    4.8726   -6.9213    0.0000 H   0  0
    2.2148   -6.9213    0.0000 C   0  0  0  0  0  0
    1.5504   -5.7585    0.0000 C   0  0
    1.5504   -8.0287    0.0000 C   0  0
    0.2215   -5.7585    0.0000 C   0  0
    0.8859   -6.9213    0.0000 O   0  0
    3.5437   -9.1914    0.0000 N   0  0
    5.5370   -8.0287    0.0000 O   0  0
    4.2081  -10.3542    0.0000 C   0  0
    3.5437  -11.5170    0.0000 C   0  0
    5.5370  -10.3542    0.0000 C   0  0
    6.2015   -9.1914    0.0000 C   0  0
    6.2015  -11.5170    0.0000 C   0  0
    7.5303   -9.1914    0.0000 C   0  0
    4.2081  -12.6244    0.0000 N   0  0
    2.2148  -11.5170    0.0000 O   0  0
    3.5437  -13.7872    0.0000 C   0  0  0  0  0  0
    4.2081  -14.9499    0.0000 C   0  0
    3.5437  -16.1127    0.0000 N   0  0
    5.5370  -14.9499    0.0000 O   0  0
    4.1528  -17.2201    0.0000 C   0  0
    3.4883  -18.3829    0.0000 C   0  0
    5.4816  -17.2201    0.0000 C   0  0
    6.2015  -16.1127    0.0000 C   0  0
    6.2015  -18.3829    0.0000 C   0  0
    7.4750  -18.3829    0.0000 C   0  0
    4.1528  -19.5457    0.0000 N   0  0
    2.1594  -18.3829    0.0000 O   0  0
    3.4883  -20.7084    0.0000 C   0  0  0  0  0  0
    4.1528  -21.8158    0.0000 C   0  0
    2.1594  -20.7084    0.0000 C   0  0
    1.4950  -19.5457    0.0000 C   0  0
    1.4950  -21.8158    0.0000 C   0  0
    3.4883  -22.9786    0.0000 N   0  0
    5.4816  -21.8158    0.0000 O   0  0
    4.1528  -24.1414    0.0000 C   0  0  0  0  0  0
    3.4883  -25.3042    0.0000 C   0  0
    5.4816  -24.1414    0.0000 C   0  0  0  0  0  0
    6.1461  -22.9786    0.0000 C   0  0
    7.4750  -22.9786    0.0000 C   0  0
    6.1461  -25.3042    0.0000 C   0  0
    2.8239  -24.1414    0.0000 H   0  0
    4.1528  -26.4116    0.0000 N   0  0
    2.1594  -25.3042    0.0000 O   0  0
    3.3222  -53.0446    0.0000 C   0  0
    3.9867  -54.2074    0.0000 N   0  0
    3.9867  -51.9372    0.0000 C   0  0  0  0  0  0
    3.3222  -55.3701    0.0000 C   0  0
    5.3155  -54.2074    0.0000 C   0  0
    3.3222  -50.7744    0.0000 N   0  0
    5.3155  -51.9372    0.0000 C   0  0
    5.9800  -50.7744    0.0000 C   0  0
    5.9800  -53.0446    0.0000 C   0  0
    3.9867  -49.6116    0.0000 C   0  0
    3.3222  -48.4489    0.0000 C   0  0
    5.3155  -49.6116    0.0000 O   0  0
    3.9867  -47.3415    0.0000 N   0  0
    1.9933  -48.4489    0.0000 C   0  0
    1.3289  -47.3415    0.0000 C   0  0
    1.3289  -49.6116    0.0000 C   0  0
    3.3222  -46.1787    0.0000 C   0  0
    3.9867  -45.0159    0.0000 C   0  0  0  0  0  0
    1.9933  -46.1787    0.0000 O   0  0
    3.3222  -43.8532    0.0000 N   0  0
    5.3155  -45.0159    0.0000 C   0  0
    5.9800  -43.8532    0.0000 C   0  0
    5.9800  -46.1787    0.0000 C   0  0
    3.9867  -42.7458    0.0000 C   0  0
    3.3222  -41.5830    0.0000 C   0  0  0  0  0  0
    5.3155  -42.7458    0.0000 O   0  0
    3.9867  -40.4202    0.0000 N   0  0
    1.9933  -41.5830    0.0000 C   0  0
    1.3289  -40.4202    0.0000 C   0  0
    1.3289  -42.7458    0.0000 C   0  0
    3.3222  -39.2574    0.0000 C   0  0
    3.9867  -38.0947    0.0000 C   0  0  0  0  0  0
    1.9933  -39.2574    0.0000 O   0  0
    3.3222  -36.9873    0.0000 N   0  0
    5.3155  -38.0947    0.0000 C   0  0
    3.9867  -35.8245    0.0000 C   0  0
    3.3222  -34.6617    0.0000 C   0  0
    5.3155  -35.8245    0.0000 O   0  0
    3.9867  -33.4989    0.0000 N   0  0
    1.9933  -34.6617    0.0000 C   0  0
    1.3289  -33.4989    0.0000 C   0  0
    1.3289  -35.8245    0.0000 C   0  0
    0.0000  -33.4989    0.0000 C   0  0
    3.3222  -32.3915    0.0000 C   0  0
    3.9867  -31.2288    0.0000 C   0  0  0  0  0  0
    1.9933  -32.3915    0.0000 O   0  0
    3.3222  -30.0660    0.0000 N   0  0
    5.3155  -31.2288    0.0000 C   0  0
    5.9800  -30.0660    0.0000 C   0  0
    5.9800  -32.3915    0.0000 C   0  0
    6.6444  -31.2288    0.0000 O   0  0
    3.9867  -28.9032    0.0000 C   0  0
    3.3222  -27.7958    0.0000 C   0  0  0  0  0  0
    5.3155  -28.9032    0.0000 O   0  0
    1.9933  -27.7958    0.0000 C   0  0
    1.3289  -26.6330    0.0000 C   0  0
    1.3289  -28.9032    0.0000 C   0  0
    0.6644  -27.7958    0.0000 O   0  0
    6.4783   -2.1041    0.0000 C   0  0
    7.7518   -1.7718    0.0000 C   0  0
    6.1461   -3.3776    0.0000 C   0  0
    2.2148  -13.7872    0.0000 C   0  0
  1  2  1  0
  2  3  1  0
  2  4  1  0
  3  5  1  0
  3  6  2  0
  4116  1  0
  5  7  1  0
  5  8  1  0
  5  9  1  0
  7 10  1  0
  7 11  2  0
 10 12  1  0
 12 13  1  0
 12 14  1  1
 12 15  1  0
 13 20  1  0
 13 21  2  0
 15 16  1  0
 15 17  1  0
 15 19  1  6
 16 18  1  0
 20 22  1  0
 22 23  1  0
 22 24  2  0
 23 28  1  0
 23 29  2  0
 24 25  1  0
 24 26  1  0
 25 27  1  0
 28 30  1  0
 30 31  1  0
 30119  1  6
 31 32  1  0
 31 33  2  0
 32 34  1  0
 34 35  1  0
 34 36  2  0
 35 40  1  0
 35 41  2  0
 36 37  1  0
 36 38  1  0
 38 39  1  0
 40 42  1  0
 42 43  1  0
 42 44  1  1
 43 47  1  0
 43 48  2  0
 44 45  1  0
 44 46  1  0
 47 49  1  0
 49 50  1  0
 49 51  1  0
 49 55  1  1
 50 56  1  0
 50 57  2  0
 51 52  1  0
 51 54  1  6
 52 53  1  0
 56110  1  0
 58 59  1  0
 58 60  1  0
 59 61  1  0
 59 62  1  0
 60 63  1  0
 60 64  1  1
 63 67  1  0
 64 65  1  0
 64 66  1  0
 67 68  1  0
 67 69  2  0
 68 70  1  0
 68 71  2  0
 70 74  1  0
 71 72  1  0
 71 73  1  0
 74 75  1  0
 74 76  2  0
 75 77  1  0
 75 78  1  6
 77 81  1  0
 78 79  1  0
 78 80  1  0
 81 82  1  0
 81 83  2  0
 82 84  1  0
 82 85  1  6
 84 88  1  0
 85 86  1  0
 85 87  1  0
 88 89  1  0
 88 90  2  0
 89 91  1  0
 89 92  1  6
 91 93  1  0
 93 94  1  0
 93 95  2  0
 94 96  1  0
 94 97  2  0
 96101  1  0
 97 98  1  0
 97 99  1  0
 98100  1  0
101102  1  0
101103  2  0
102104  1  0
102105  1  6
104109  1  0
105106  1  0
105107  1  0
105108  1  0
109110  1  0
109111  2  0
110112  1  6
112113  1  0
112114  1  0
112115  1  0
116117  1  0
116118  1  0
M  END
$$$$
