# Supplementary material for: Structure-Based Screening of Deep-Sea Microbial Metabolites Against Plasmodium falciparum Dihydroorotate Dehydrogenase
Source: Biology (Basel). 2026 Feb 27;15(5):392. doi: 10.3390/biology15050392 (PMC12984942; doi:10.3390/biology15050392)
Supplement: Supplementary file 1 [file biology-15-00392-s001.zip › biology-4056089-supplementary/Supp Files/Supplementary Material S1-compounds_deepsea/compounds_deepsea/L21813_marinlit.mol]

23647/1
  SciTegic03261410352D

 44 45  0  0  1  0            999 V2000
   16.4623   -2.6843    0.0000 C   0  0  0  0  0  0
   16.4623   -4.0170    0.0000 O   0  0
   17.6261   -4.6928    0.0000 C   0  0
   18.7711   -4.0170    0.0000 C   0  0
   18.7711   -2.6843    0.0000 C   0  0
   17.6261   -2.0273    0.0000 C   0  0  0  0  0  0
   17.6261   -0.6945    0.0000 C   0  0
   18.7711   -0.0375    0.0000 C   0  0
   17.6261   -6.0068    0.0000 O   0  0
   15.3172   -2.0273    0.0000 C   0  0  0  0  0  0
   14.1722   -2.6843    0.0000 C   0  0
   15.3172   -0.6945    0.0000 C   0  0
   15.3172   -3.3600    0.0000 H   0  0
   13.0272   -2.0085    0.0000 C   0  0  0  0  0  0
   11.8634   -2.6843    0.0000 C   0  0  0  0  0  0
   13.0272   -0.6758    0.0000 C   0  0
   10.7183   -2.0085    0.0000 C   0  0
   11.8634   -3.9983    0.0000 O   0  0
   13.0084   -4.6740    0.0000 P   0  0
   13.0084   -6.0068    0.0000 O   0  5
   14.1722   -3.9983    0.0000 O   0  0
   11.8634   -5.3310    0.0000 O   0  0
   10.7183   -6.0068    0.0000 C   0  0  0  0  0  0
   10.7183   -7.3207    0.0000 C   0  0
    9.5733   -5.3310    0.0000 C   0  0
   11.8634   -7.9965    0.0000 O   0  0
    9.5545   -7.9965    0.0000 O   0  0
    9.5545   -6.6638    0.0000 H   0  0
    8.4095   -6.0068    0.0000 O   0  0
    7.2644   -5.3310    0.0000 C   0  0
    9.5733   -2.6655    0.0000 C   0  0  0  0  0  0
    8.4282   -2.0085    0.0000 C   0  0
    9.5733   -3.9983    0.0000 O   0  0
    7.0955   -2.0085    0.0000 C   0  0
    5.9317   -2.6655    0.0000 C   0  0
    4.6177   -2.6655    0.0000 C   0  0
    3.4539   -2.0085    0.0000 C   0  0
    3.4539   -0.6758    0.0000 C   0  0
    2.3088    0.0000    0.0000 C   0  0
    1.1450   -0.6758    0.0000 C   0  0
    1.1450   -2.0085    0.0000 C   0  0
    2.3088   -2.6655    0.0000 C   0  0
    2.3088   -3.9983    0.0000 Cl  0  0
    0.0000   -2.6655    0.0000 O   0  0
  1  2  1  0
  1  6  1  0
  1 10  1  0
  1 13  1  1
  2  3  1  0
  3  4  1  0
  3  9  2  0
  4  5  2  0
  5  6  1  0
  6  7  1  6
  7  8  1  0
 10 11  1  0
 10 12  1  1
 11 14  1  0
 14 15  1  0
 14 16  1  6
 15 17  1  0
 15 18  1  1
 17 31  1  0
 18 19  1  0
 19 20  1  0
 19 21  2  0
 19 22  1  0
 22 23  1  0
 23 24  1  0
 23 25  1  0
 23 28  1  1
 24 26  1  0
 24 27  2  0
 25 29  1  0
 29 30  1  0
 31 32  1  0
 31 33  1  6
 32 34  2  0
 34 35  1  0
 35 36  2  0
 36 37  1  0
 37 38  2  0
 37 42  1  0
 38 39  1  0
 39 40  2  0
 40 41  1  0
 41 42  2  0
 41 44  1  0
 42 43  1  0
M  CHG  1  20  -1
M  END
$$$$
