# Supplementary material for: Structure-Based Screening of Deep-Sea Microbial Metabolites Against Plasmodium falciparum Dihydroorotate Dehydrogenase
Source: Biology (Basel). 2026 Feb 27;15(5):392. doi: 10.3390/biology15050392 (PMC12984942; doi:10.3390/biology15050392)
Supplement: Supplementary file 1 [file biology-15-00392-s001.zip › biology-4056089-supplementary/Supp Files/Supplementary Material S1-compounds_deepsea/compounds_deepsea/L22137_marinlit.mol]

23868/1
  SciTegic03261412562D

 43 44  0  0  1  0            999 V2000
    1.1560   -4.6435    0.0000 C   0  0  0  0  0  0
    1.1560   -5.9758    0.0000 C   0  0  0  0  0  0
    2.3119   -6.6420    0.0000 C   0  0
    3.4483   -5.9758    0.0000 C   0  0
    3.4483   -4.6435    0.0000 C   0  0
    2.3119   -3.9773    0.0000 C   0  0  0  0  0  0
    4.6043   -3.9773    0.0000 C   0  0
    4.6043   -2.6646    0.0000 C   0  0
    3.4483   -1.9985    0.0000 C   0  0
    2.3119   -2.6646    0.0000 C   0  0  0  0  0  0
    4.6043   -6.6420    0.0000 C   0  0
    5.7603   -5.9758    0.0000 C   0  0
    5.7603   -4.6435    0.0000 C   0  0
    6.8967   -6.6420    0.0000 C   0  0
    8.0526   -5.9758    0.0000 O   0  0
    8.0526   -4.6435    0.0000 C   0  0  0  0  0  0
    6.8967   -3.9773    0.0000 C   0  0  0  0  0  0
    6.8967   -7.9743    0.0000 O   0  0
    2.3119   -7.9743    0.0000 C   0  0
    0.0000   -6.6420    0.0000 C   0  0
    0.0000   -3.9773    0.0000 O   0  0
    1.1560   -1.9985    0.0000 O   0  0
    1.1560   -0.6662    0.0000 C   0  0
    0.0000    0.0000    0.0000 N   0  0
    2.3119    0.0000    0.0000 O   0  0
    6.8967   -2.6450    0.0000 C   0  0
    9.2086   -3.9773    0.0000 C   0  0
   10.3646   -4.6435    0.0000 C   0  0
    9.2086   -2.6450    0.0000 C   0  0
   11.5206   -3.9773    0.0000 C   0  0
   12.6765   -4.6435    0.0000 C   0  0
   13.8325   -3.9773    0.0000 C   0  0
   14.9885   -4.6435    0.0000 C   0  0  0  0  0  0
   14.9885   -5.9758    0.0000 C   0  0
   16.1445   -6.6420    0.0000 C   0  0
   17.2808   -5.9758    0.0000 O   0  0
   17.2808   -4.6435    0.0000 C   0  0  0  0  0  0
   16.1445   -3.9773    0.0000 C   0  0  0  0  0  0
   14.9885   -3.3112    0.0000 O   0  0
   16.1445   -2.6450    0.0000 C   0  0
   18.4368   -3.9773    0.0000 C   0  0
   19.5928   -4.6435    0.0000 C   0  0
   16.1445   -7.9743    0.0000 O   0  0
  1  2  1  0
  1  6  1  0
  1 21  1  6
  2  3  1  0
  2 20  1  1
  3  4  2  0
  3 19  1  0
  4 11  1  0
  6  5  1  1
  6 10  1  0
  7  8  1  0
  7 13  2  0
  8  9  2  0
  9 10  1  0
 10 22  1  1
 11 12  1  0
 12 14  1  0
 13 17  1  0
 14 18  2  0
 14 15  1  0
 16 15  1  1
 16 17  1  0
 16 27  1  0
 17 26  1  6
 22 23  1  0
 23 24  1  0
 23 25  2  0
 27 28  2  0
 27 29  1  0
 28 30  1  0
 30 31  2  0
 31 32  1  0
 32 33  1  0
 33 34  1  0
 33 38  1  0
 33 39  1  6
 34 35  1  0
 35 36  1  0
 35 43  2  0
 36 37  1  0
 37 38  1  0
 37 41  1  6
 38 40  1  1
 41 42  1  0
M  END
$$$$
