# Supplementary material for: Structure-Based Screening of Deep-Sea Microbial Metabolites Against Plasmodium falciparum Dihydroorotate Dehydrogenase
Source: Biology (Basel). 2026 Feb 27;15(5):392. doi: 10.3390/biology15050392 (PMC12984942; doi:10.3390/biology15050392)
Supplement: Supplementary file 1 [file biology-15-00392-s001.zip › biology-4056089-supplementary/Supp Files/Supplementary Material S1-compounds_deepsea/compounds_deepsea/L22217_marinlit.mol]

23936/1
  SciTegic03261412572D

 35 38  0  0  1  0            999 V2000
    0.0000   -5.5941    0.0000 C   0  0
    0.0000   -6.9277    0.0000 C   0  0
    1.1527   -7.5945    0.0000 C   0  0
    2.2942   -6.9277    0.0000 C   0  0  0  0  0  0
    2.2942   -5.5941    0.0000 C   0  0  0  0  0  0
    1.1527   -4.9387    0.0000 C   0  0
    3.4469   -7.5945    0.0000 C   0  0
    4.5996   -6.9277    0.0000 C   0  0
    4.5996   -5.5941    0.0000 C   0  0  0  0  0  0
    3.4469   -4.9387    0.0000 C   0  0  0  0  0  0
    5.7410   -4.9387    0.0000 C   0  0  0  0  0  0
    5.7410   -3.6164    0.0000 C   0  0
    4.5996   -2.9609    0.0000 C   0  0
    3.4469   -3.6164    0.0000 C   0  0
    1.4918   -8.8828    0.0000 C   0  0
    0.8024   -8.8828    0.0000 C   0  0
    6.8938   -2.9496    0.0000 C   0  0
    6.8938   -5.6054    0.0000 C   0  0
    8.0465   -4.9387    0.0000 C   0  0
    9.1992   -5.6054    0.0000 C   0  0
   10.3520   -4.9387    0.0000 C   0  0
   10.3520   -3.6051    0.0000 C   0  0
    9.1992   -2.9496    0.0000 C   0  0
    8.0465   -3.6051    0.0000 C   0  0
    9.1992   -1.6161    0.0000 O   0  0
    9.1992   -6.9390    0.0000 O   0  0
    2.2942   -8.2612    0.0000 H   0  0
    3.4469   -6.2722    0.0000 H   0  0
    5.7410   -6.2722    0.0000 H   0  0
    2.2942   -4.2606    0.0000 C   0  0
    4.5996   -4.2606    0.0000 C   0  0
   10.3633   -0.9493    0.0000 S   0  0
   11.3013   -1.8873    0.0000 O   0  0
    9.4140    0.0000    0.0000 O   0  0
   11.3013    0.0000    0.0000 O   0  5
  1  2  1  0
  1  6  1  0
  2  3  1  0
  3  4  1  0
  3 15  1  0
  3 16  1  0
  4  5  1  0
  4  7  1  0
  4 27  1  6
  5  6  1  0
  5 10  1  0
  5 30  1  1
  7  8  1  0
  8  9  1  0
  9 10  1  0
  9 11  1  0
  9 31  1  1
 10 14  1  0
 10 28  1  6
 11 12  1  0
 11 18  1  0
 11 29  1  6
 12 13  2  0
 12 17  1  0
 13 14  1  0
 18 19  1  0
 19 20  2  0
 19 24  1  0
 20 21  1  0
 20 26  1  0
 21 22  2  0
 22 23  1  0
 23 24  2  0
 23 25  1  0
 25 32  1  0
 32 33  2  0
 32 34  2  0
 32 35  1  0
M  CHG  1  35  -1
M  END
$$$$
