# Supplementary material for: Structure-Based Screening of Deep-Sea Microbial Metabolites Against Plasmodium falciparum Dihydroorotate Dehydrogenase
Source: Biology (Basel). 2026 Feb 27;15(5):392. doi: 10.3390/biology15050392 (PMC12984942; doi:10.3390/biology15050392)
Supplement: Supplementary file 1 [file biology-15-00392-s001.zip › biology-4056089-supplementary/Supp Files/Supplementary Material S1-compounds_deepsea/compounds_deepsea/L22218_marinlit.mol]

23936/2
  SciTegic03261412572D

 31 34  0  0  1  0            999 V2000
    0.0000   -3.9909    0.0000 C   0  0
    0.0000   -5.3177    0.0000 C   0  0
    1.1506   -5.9915    0.0000 C   0  0
    2.3012   -5.3177    0.0000 C   0  0  0  0  0  0
    2.3012   -3.9909    0.0000 C   0  0  0  0  0  0
    1.1506   -3.3275    0.0000 C   0  0
    3.4519   -5.9915    0.0000 C   0  0
    4.6025   -5.3177    0.0000 C   0  0
    4.6025   -3.9909    0.0000 C   0  0  0  0  0  0
    3.4519   -3.3275    0.0000 C   0  0  0  0  0  0
    5.7428   -3.3275    0.0000 C   0  0  0  0  0  0
    5.7428   -2.0006    0.0000 C   0  0
    4.6025   -1.3476    0.0000 C   0  0
    3.4519   -2.0006    0.0000 C   0  0
    1.4927   -7.2769    0.0000 C   0  0
    0.8085   -7.2769    0.0000 C   0  0
    6.8934   -1.3476    0.0000 C   0  0
    6.8934   -3.9909    0.0000 C   0  0
    8.0544   -3.3275    0.0000 C   0  0
    9.2154   -3.9909    0.0000 C   0  0
   10.3660   -3.3275    0.0000 C   0  0
   10.3660   -2.0006    0.0000 C   0  0
    9.2154   -1.3476    0.0000 C   0  0
    8.0544   -2.0006    0.0000 C   0  0
    9.2154    0.0000    0.0000 O   0  0
    9.2154   -5.3177    0.0000 O   0  0
    2.3012   -6.6550    0.0000 H   0  0
    3.4519   -4.6647    0.0000 H   0  0
    5.7428   -4.6647    0.0000 H   0  0
    2.3012   -2.6537    0.0000 C   0  0
    4.6025   -2.6537    0.0000 C   0  0
  1  2  1  0
  1  6  1  0
  2  3  1  0
  3  4  1  0
  3 15  1  0
  3 16  1  0
  4  5  1  0
  4  7  1  0
  4 27  1  6
  5  6  1  0
  5 10  1  0
  5 30  1  1
  7  8  1  0
  8  9  1  0
  9 10  1  0
  9 11  1  0
  9 31  1  1
 10 14  1  0
 10 28  1  6
 11 12  1  0
 11 18  1  0
 11 29  1  6
 12 13  2  0
 12 17  1  0
 13 14  1  0
 18 19  1  0
 19 20  2  0
 19 24  1  0
 20 21  1  0
 20 26  1  0
 21 22  2  0
 22 23  1  0
 23 24  2  0
 23 25  1  0
M  END
$$$$
