# Supplementary material for: Structure-Based Screening of Deep-Sea Microbial Metabolites Against Plasmodium falciparum Dihydroorotate Dehydrogenase
Source: Biology (Basel). 2026 Feb 27;15(5):392. doi: 10.3390/biology15050392 (PMC12984942; doi:10.3390/biology15050392)
Supplement: Supplementary file 1 [file biology-15-00392-s001.zip › biology-4056089-supplementary/Supp Files/Supplementary Material S1-compounds_deepsea/compounds_deepsea/L22219_marinlit.mol]

23936/3
  SciTegic03261412572D

 30 34  0  0  1  0            999 V2000
    0.0000   -2.6443    0.0000 C   0  0
    0.0000   -3.9812    0.0000 C   0  0
    1.1501   -4.6497    0.0000 C   0  0
    2.3003   -3.9812    0.0000 C   0  0  0  0  0  0
    2.3003   -2.6443    0.0000 C   0  0  0  0  0  0
    1.1501   -1.9857    0.0000 C   0  0
    3.4504   -4.6497    0.0000 C   0  0
    4.6005   -3.9812    0.0000 C   0  0
    4.6005   -2.6443    0.0000 C   0  0  0  0  0  0
    3.4504   -1.9857    0.0000 C   0  0  0  0  0  0
    5.5540   -1.8972    0.0000 C   0  0  0  0  0  0
    5.7408   -0.6685    0.0000 C   0  0  0  0  0  0
    4.6005   -0.0098    0.0000 C   0  0
    3.4504   -0.6685    0.0000 C   0  0
    5.8883   -3.3128    0.0000 C   0  0
    7.1858   -3.5880    0.0000 C   0  0
    7.8445   -2.4379    0.0000 C   0  0
    6.9499   -1.4549    0.0000 O   0  0
    7.8445   -4.7381    0.0000 C   0  0
    9.1617   -4.7381    0.0000 C   0  0
    9.8203   -3.5880    0.0000 C   0  0
    9.1617   -2.4379    0.0000 C   0  0
    9.8302   -5.8883    0.0000 O   0  0
    6.9008    0.0000    0.0000 C   0  0
    4.6005   -1.3172    0.0000 C   0  0
    2.3003   -1.3172    0.0000 C   0  0
    1.4942   -5.9374    0.0000 C   0  0
    0.8061   -5.9374    0.0000 C   0  0
    2.3003   -5.3181    0.0000 H   0  0
    3.4504   -3.3226    0.0000 H   0  0
  1  2  1  0
  1  6  1  0
  2  3  1  0
  3  4  1  0
  3 27  1  0
  3 28  1  0
  4  5  1  0
  4  7  1  0
  4 29  1  6
  5  6  1  0
  5 10  1  0
  5 26  1  1
  7  8  1  0
  8  9  1  0
  9 10  1  0
  9 11  1  0
  9 25  1  1
 10 14  1  0
 10 30  1  6
 11 12  1  0
 11 15  1  1
 11 18  1  0
 12 13  1  0
 12 24  1  1
 13 14  1  0
 15 16  1  0
 16 17  2  0
 16 19  1  0
 17 18  1  0
 17 22  1  0
 19 20  2  0
 20 21  1  0
 20 23  1  0
 21 22  2  0
M  END
$$$$
