# Supplementary material for: Structure-Based Screening of Deep-Sea Microbial Metabolites Against Plasmodium falciparum Dihydroorotate Dehydrogenase
Source: Biology (Basel). 2026 Feb 27;15(5):392. doi: 10.3390/biology15050392 (PMC12984942; doi:10.3390/biology15050392)
Supplement: Supplementary file 1 [file biology-15-00392-s001.zip › biology-4056089-supplementary/Supp Files/Supplementary Material S1-compounds_deepsea/compounds_deepsea/L22220_marinlit.mol]

23936/4
  SciTegic03261412572D

 31 35  0  0  1  0            999 V2000
    0.0000   -3.3245    0.0000 C   0  0
    0.0000   -4.6704    0.0000 C   0  0
    1.1503   -5.3376    0.0000 C   0  0
    2.3122   -4.6704    0.0000 C   0  0  0  0  0  0
    2.3122   -3.3245    0.0000 C   0  0  0  0  0  0
    1.1503   -2.6688    0.0000 C   0  0
    3.4625   -5.3376    0.0000 C   0  0
    4.6129   -4.6704    0.0000 C   0  0
    4.6129   -3.3245    0.0000 C   0  0  0  0  0  0
    3.4625   -2.6688    0.0000 C   0  0  0  0  0  0
    5.7632   -2.6688    0.0000 C   0  0  0  0  0  0
    5.7632   -1.3459    0.0000 C   0  0  0  0  0  0
    4.6129   -0.6787    0.0000 C   0  0
    3.4625   -1.3459    0.0000 C   0  0
    6.9136   -3.3245    0.0000 C   0  0
    8.0524   -2.6688    0.0000 C   0  0
    8.0524   -1.3459    0.0000 C   0  0
    6.9136   -0.6787    0.0000 O   0  0
    9.2028   -3.3245    0.0000 C   0  0
   10.3416   -2.6688    0.0000 C   0  0
   10.3416   -1.3459    0.0000 C   0  0
    9.2028   -0.6787    0.0000 C   0  0
    1.4955   -6.6260    0.0000 C   0  0
    0.8052   -6.6260    0.0000 C   0  0
    2.3122   -6.0048    0.0000 H   0  0
    3.4625   -4.0032    0.0000 H   0  0
    5.7632   -4.0032    0.0000 H   0  0
   11.5035   -3.3360    0.0000 O   0  0
    5.7632    0.0000    0.0000 C   0  0
    2.3122   -1.9901    0.0000 C   0  0
    4.6129   -1.9901    0.0000 C   0  0
  1  2  1  0
  1  6  1  0
  2  3  1  0
  3  4  1  0
  3 23  1  0
  3 24  1  0
  4  5  1  0
  4  7  1  0
  4 25  1  6
  5  6  1  0
  5 10  1  0
  5 30  1  1
  7  8  1  0
  8  9  1  0
  9 10  1  0
  9 11  1  0
  9 31  1  1
 10 14  1  0
 10 26  1  6
 11 12  1  0
 11 15  1  0
 11 27  1  6
 12 13  1  0
 12 18  1  0
 12 29  1  6
 13 14  1  0
 15 16  1  0
 16 17  2  0
 16 19  1  0
 17 18  1  0
 17 22  1  0
 19 20  2  0
 20 21  1  0
 20 28  1  0
 21 22  2  0
M  END
$$$$
