# Supplementary material for: Structure-Based Screening of Deep-Sea Microbial Metabolites Against Plasmodium falciparum Dihydroorotate Dehydrogenase
Source: Biology (Basel). 2026 Feb 27;15(5):392. doi: 10.3390/biology15050392 (PMC12984942; doi:10.3390/biology15050392)
Supplement: Supplementary file 1 [file biology-15-00392-s001.zip › biology-4056089-supplementary/Supp Files/Supplementary Material S1-compounds_deepsea/compounds_deepsea/L22221_marinlit.mol]

23936/6
  SciTegic03261412572D

 32 32  0  0  0  0            999 V2000
    1.1613   -3.8127    0.0000 C   0  0
    1.1613   -5.1493    0.0000 C   0  0
    2.3008   -5.8067    0.0000 C   0  0
    3.4621   -5.1493    0.0000 C   0  0
    3.4621   -3.8127    0.0000 C   0  0
    2.3008   -3.1553    0.0000 C   0  0
    2.3008   -1.8187    0.0000 O   0  0
    2.3008   -7.1433    0.0000 O   0  0
    4.6015   -5.8067    0.0000 C   0  0
    1.1613   -1.1613    0.0000 S   0  0
    1.8187    0.0000    0.0000 O   0  0
    0.4821   -2.3227    0.0000 O   0  0
    0.0000   -0.5040    0.0000 O   0  5
    5.7628   -5.1493    0.0000 C   0  0
    6.9242   -5.8067    0.0000 C   0  0
    8.0636   -5.1493    0.0000 C   0  0
    6.9242   -7.1433    0.0000 C   0  0
    9.2249   -5.8067    0.0000 C   0  0
   10.3862   -5.1493    0.0000 C   0  0
   11.5257   -5.8067    0.0000 C   0  0
   12.6870   -5.1493    0.0000 C   0  0
   11.5257   -7.1433    0.0000 C   0  0
   13.8264   -5.8067    0.0000 C   0  0
   14.9877   -5.1493    0.0000 C   0  0
   16.1491   -5.8067    0.0000 C   0  0
   17.2885   -5.1493    0.0000 C   0  0
   16.1491   -7.1433    0.0000 C   0  0
   18.4498   -5.8067    0.0000 C   0  0
   19.6112   -5.1493    0.0000 C   0  0
   20.7506   -5.8067    0.0000 C   0  0
   21.9119   -5.1493    0.0000 C   0  0
   20.7506   -7.1433    0.0000 C   0  0
  1  2  2  0
  1  6  1  0
  2  3  1  0
  3  4  2  0
  3  8  1  0
  4  5  1  0
  4  9  1  0
  5  6  2  0
  6  7  1  0
  7 10  1  0
  9 14  1  0
 10 11  2  0
 10 12  2  0
 10 13  1  0
 14 15  2  0
 15 16  1  0
 15 17  1  0
 16 18  1  0
 18 19  1  0
 19 20  2  0
 20 21  1  0
 20 22  1  0
 21 23  1  0
 23 24  1  0
 24 25  2  0
 25 26  1  0
 25 27  1  0
 26 28  1  0
 28 29  1  0
 29 30  2  0
 30 31  1  0
 30 32  1  0
M  CHG  1  13  -1
M  END
$$$$
