# Supplementary material for: Structure-Based Screening of Deep-Sea Microbial Metabolites Against Plasmodium falciparum Dihydroorotate Dehydrogenase
Source: Biology (Basel). 2026 Feb 27;15(5):392. doi: 10.3390/biology15050392 (PMC12984942; doi:10.3390/biology15050392)
Supplement: Supplementary file 1 [file biology-15-00392-s001.zip › biology-4056089-supplementary/Supp Files/Supplementary Material S1-compounds_deepsea/compounds_deepsea/L22222_marinlit.mol]

23936/8
  SciTegic03261412572D

 28 29  0  0  0  0            999 V2000
    4.6077   -0.6642    0.0000 O   0  0
    3.4662   -1.3284    0.0000 C   0  0
    3.4662   -2.6567    0.0000 C   0  0
    4.6077   -3.3209    0.0000 C   0  0
    2.3039   -0.6642    0.0000 C   0  0
    1.1623   -1.3284    0.0000 C   0  0
    1.1623   -2.6567    0.0000 C   0  0
    2.3039   -3.3209    0.0000 C   0  0
    0.0000   -3.3209    0.0000 O   0  0
    5.7700    0.0000    0.0000 C   0  0
    5.7700   -1.3284    0.0000 C   0  0
    6.9116   -0.6642    0.0000 C   0  0
    5.7700   -2.6567    0.0000 C   0  0
    8.0739   -1.3284    0.0000 C   0  0
    9.2155   -0.6642    0.0000 C   0  0
   10.3778   -1.3284    0.0000 C   0  0
   11.5401   -0.6642    0.0000 C   0  0
   10.3778   -2.6567    0.0000 C   0  0
   12.6816   -1.3284    0.0000 C   0  0
   13.8440   -0.6642    0.0000 C   0  0
   14.9855   -1.3284    0.0000 C   0  0
   16.1271   -0.6642    0.0000 C   0  0
   14.9855   -2.6567    0.0000 C   0  0
   17.2686   -1.3284    0.0000 C   0  0
   18.4517   -0.6642    0.0000 C   0  0
   19.5932   -1.3284    0.0000 C   0  0
   20.7556   -0.6642    0.0000 C   0  0
   19.5932   -2.6567    0.0000 C   0  0
  1 11  1  0
  1  2  1  0
  2  3  2  0
  2  5  1  0
  3  4  1  0
  3  8  1  0
  4 13  2  0
  5  6  2  0
  6  7  1  0
  7  8  2  0
  7  9  1  0
 10 11  1  0
 11 12  1  0
 11 13  1  0
 12 14  1  0
 14 15  1  0
 15 16  2  0
 16 17  1  0
 16 18  1  0
 17 19  1  0
 19 20  1  0
 20 21  2  0
 21 22  1  0
 21 23  1  0
 22 24  1  0
 24 25  1  0
 25 26  2  0
 26 27  1  0
 26 28  1  0
M  END
$$$$
