# Supplementary material for: Structure-Based Screening of Deep-Sea Microbial Metabolites Against Plasmodium falciparum Dihydroorotate Dehydrogenase
Source: Biology (Basel). 2026 Feb 27;15(5):392. doi: 10.3390/biology15050392 (PMC12984942; doi:10.3390/biology15050392)
Supplement: Supplementary file 1 [file biology-15-00392-s001.zip › biology-4056089-supplementary/Supp Files/Supplementary Material S1-compounds_deepsea/compounds_deepsea/L22304_marinlit.mol]

23984/1
  SciTegic03261412572D

 32 31  0  0  1  0            999 V2000
    0.5715    0.0000    0.0000 C   0  0
    1.2438   -1.1766    0.0000 C   0  0
    1.8825   -2.3195    0.0000 C   0  0  0  0  0  0
    1.2102   -3.4625    0.0000 C   0  0
    1.8489   -4.6390    0.0000 C   0  0
    3.1935   -2.3531    0.0000 O   0  0
    1.1430   -5.7820    0.0000 C   0  0
    1.7817   -6.9249    0.0000 C   0  0
    1.1093   -8.0679    0.0000 C   0  0
    1.7480   -9.2445    0.0000 C   0  0
    1.0757  -10.3874    0.0000 C   0  0
    1.7144  -11.5640    0.0000 C   0  0
    1.0421  -12.7069    0.0000 C   0  0
    1.6808  -13.8499    0.0000 C   0  0
    0.9749  -14.9928    0.0000 C   0  0
    1.6472  -16.1694    0.0000 C   0  0
    1.6136  -17.4804    0.0000 C   0  0
    0.9413  -18.6234    0.0000 C   0  0
    1.5800  -19.8000    0.0000 C   0  0
    0.8740  -20.9429    0.0000 C   0  0
    1.5463  -22.1195    0.0000 C   0  0
    0.8404  -23.2624    0.0000 C   0  0
    1.4791  -24.4054    0.0000 C   0  0
    0.8068  -25.5483    0.0000 C   0  0
    1.4455  -26.7249    0.0000 C   0  0
    0.7732  -27.8678    0.0000 C   0  0
    1.4119  -29.0108    0.0000 C   0  0
    0.7396  -30.1537    0.0000 C   0  0
    1.3783  -31.3303    0.0000 C   0  0  0  0  0  0
    0.6723  -32.4733    0.0000 C   0  0
    0.0000  -33.6162    0.0000 C   0  0
    2.6893  -31.3639    0.0000 O   0  0
  1  2  3  0
  2  3  1  0
  3  4  1  0
  3  6  1  6
  4  5  2  0
  5  7  1  0
  7  8  1  0
  8  9  1  0
  9 10  1  0
 10 11  1  0
 11 12  1  0
 12 13  1  0
 13 14  1  0
 14 15  1  0
 15 16  1  0
 16 17  2  0
 17 18  1  0
 18 19  1  0
 19 20  1  0
 20 21  1  0
 21 22  1  0
 22 23  1  0
 23 24  1  0
 24 25  1  0
 25 26  1  0
 26 27  1  0
 27 28  2  0
 28 29  1  0
 29 30  1  0
 29 32  1  1
 30 31  3  0
M  END
$$$$
