# Supplementary material for: Structure-Based Screening of Deep-Sea Microbial Metabolites Against Plasmodium falciparum Dihydroorotate Dehydrogenase
Source: Biology (Basel). 2026 Feb 27;15(5):392. doi: 10.3390/biology15050392 (PMC12984942; doi:10.3390/biology15050392)
Supplement: Supplementary file 1 [file biology-15-00392-s001.zip › biology-4056089-supplementary/Supp Files/Supplementary Material S1-compounds_deepsea/compounds_deepsea/L22305_marinlit.mol]

23984/2
  SciTegic03261412572D

 34 33  0  0  1  0            999 V2000
    0.6105    0.0000    0.0000 C   0  0
    1.2569   -1.1492    0.0000 C   0  0
    1.9033   -2.3343    0.0000 C   0  0  0  0  0  0
    1.2210   -3.4834    0.0000 C   0  0
    1.8674   -4.6326    0.0000 C   0  0
    3.2320   -2.3343    0.0000 O   0  0
    1.1851   -5.7818    0.0000 C   0  0
    1.7956   -6.9309    0.0000 C   0  0
    1.1133   -8.0801    0.0000 C   0  0
    1.7597   -9.2293    0.0000 C   0  0
    1.0773  -10.3784    0.0000 C   0  0
    1.7238  -11.5635    0.0000 C   0  0
    1.0414  -12.6768    0.0000 C   0  0
    1.6878  -13.8619    0.0000 C   0  0
    1.0055  -15.0110    0.0000 C   0  0
    1.6519  -16.1602    0.0000 C   0  0
    1.6160  -17.4889    0.0000 C   0  0
    0.9337  -18.6381    0.0000 C   0  0
    1.5801  -19.7873    0.0000 C   0  0
    0.8978  -20.9364    0.0000 C   0  0
    1.5442  -22.0856    0.0000 C   0  0
    0.8619  -23.2348    0.0000 C   0  0
    1.5083  -24.3839    0.0000 C   0  0
    0.8260  -25.5331    0.0000 C   0  0
    1.4724  -26.7182    0.0000 C   0  0
    0.7901  -27.8315    0.0000 C   0  0
    1.4365  -29.0165    0.0000 C   0  0
    0.7541  -30.1657    0.0000 C   0  0
    1.4006  -31.3149    0.0000 C   0  0
    0.7182  -32.4641    0.0000 C   0  0
    1.3646  -33.6132    0.0000 C   0  0  0  0  0  0
    0.6823  -34.7624    0.0000 C   0  0
    0.0000  -35.9116    0.0000 C   0  0
    2.6934  -33.6491    0.0000 O   0  0
  1  2  3  0
  2  3  1  0
  3  4  1  0
  3  6  1  6
  4  5  2  0
  5  7  1  0
  7  8  1  0
  8  9  1  0
  9 10  1  0
 10 11  1  0
 11 12  1  0
 12 13  1  0
 13 14  1  0
 14 15  1  0
 15 16  1  0
 16 17  2  0
 17 18  1  0
 18 19  1  0
 19 20  1  0
 20 21  1  0
 21 22  1  0
 22 23  1  0
 23 24  1  0
 24 25  1  0
 25 26  1  0
 26 27  1  0
 27 28  1  0
 28 29  1  0
 29 30  2  0
 30 31  1  0
 31 32  1  0
 31 34  1  1
 32 33  3  0
M  END
$$$$
