# Supplementary material for: Structure-Based Screening of Deep-Sea Microbial Metabolites Against Plasmodium falciparum Dihydroorotate Dehydrogenase
Source: Biology (Basel). 2026 Feb 27;15(5):392. doi: 10.3390/biology15050392 (PMC12984942; doi:10.3390/biology15050392)
Supplement: Supplementary file 1 [file biology-15-00392-s001.zip › biology-4056089-supplementary/Supp Files/Supplementary Material S1-compounds_deepsea/compounds_deepsea/L22306_marinlit.mol]

23984/3
  SciTegic03261412572D

 34 33  0  0  1  0            999 V2000
    1.9917  -35.0540    0.0000 C   0  0
    1.3399  -33.8952    0.0000 C   0  0  0  0  0  0
    1.9917  -32.7364    0.0000 C   0  0
    2.6797  -36.2128    0.0000 C   0  0
    1.3399  -31.5775    0.0000 C   0  0
    1.9917  -30.4187    0.0000 C   0  0
    0.0000  -33.8952    0.0000 O   0  0
    1.3399  -29.2599    0.0000 C   0  0
    1.9917  -28.1011    0.0000 C   0  0
    1.3399  -26.9423    0.0000 C   0  0
    1.9917  -25.8197    0.0000 C   0  0
    1.3399  -24.6609    0.0000 C   0  0
    1.3399  -23.3210    0.0000 C   0  0
    1.9917  -22.1622    0.0000 C   0  0
    1.3399  -21.0034    0.0000 C   0  0
    1.9917  -19.8446    0.0000 C   0  0
    1.3399  -18.6858    0.0000 C   0  0
    1.9917  -17.5270    0.0000 C   0  0
    1.9917  -16.1871    0.0000 C   0  0
    1.3399  -15.0283    0.0000 C   0  0
    1.9917  -13.8695    0.0000 C   0  0
    1.3399  -12.7107    0.0000 C   0  0
    1.9917  -11.5519    0.0000 C   0  0
    1.3399  -10.3931    0.0000 C   0  0
    1.9917   -9.2705    0.0000 C   0  0
    1.3399   -8.1117    0.0000 C   0  0
    1.9917   -6.9529    0.0000 C   0  0
    1.3399   -5.7940    0.0000 C   0  0
    1.9917   -4.6352    0.0000 C   0  0
    1.3399   -3.4764    0.0000 C   0  0
    1.9917   -2.3176    0.0000 C   0  0  0  0  0  0
    1.3399   -1.1588    0.0000 C   0  0
    0.6518    0.0000    0.0000 C   0  0
    3.3316   -2.3176    0.0000 O   0  0
  1  2  1  0
  1  4  3  0
  2  3  1  0
  2  7  1  6
  3  5  2  0
  5  6  1  0
  6  8  1  0
  8  9  1  0
  9 10  1  0
 10 11  1  0
 11 12  1  0
 12 13  2  0
 13 14  1  0
 14 15  1  0
 15 16  1  0
 16 17  1  0
 17 18  1  0
 18 19  2  0
 19 20  1  0
 20 21  1  0
 21 22  1  0
 22 23  1  0
 23 24  1  0
 24 25  1  0
 25 26  1  0
 26 27  1  0
 27 28  1  0
 28 29  1  0
 29 30  2  0
 30 31  1  0
 31 32  1  0
 31 34  1  6
 32 33  3  0
M  END
$$$$
