# Supplementary material for: Structure-Based Screening of Deep-Sea Microbial Metabolites Against Plasmodium falciparum Dihydroorotate Dehydrogenase
Source: Biology (Basel). 2026 Feb 27;15(5):392. doi: 10.3390/biology15050392 (PMC12984942; doi:10.3390/biology15050392)
Supplement: Supplementary file 1 [file biology-15-00392-s001.zip › biology-4056089-supplementary/Supp Files/Supplementary Material S1-compounds_deepsea/compounds_deepsea/L22307_marinlit.mol]

23984/4
  SciTegic03261412572D

 36 35  0  0  1  0            999 V2000
    2.0014  -32.7155    0.0000 C   0  0
    1.3471  -33.8702    0.0000 C   0  0
    2.0014  -35.0248    0.0000 C   0  0
    1.3471  -36.1795    0.0000 C   0  0  0  0  0  0
    1.3471  -31.5608    0.0000 C   0  0
    2.0014  -30.4062    0.0000 C   0  0
    2.0014  -37.3342    0.0000 C   0  0
    1.3471  -29.2515    0.0000 C   0  0
    2.0014  -28.0968    0.0000 C   0  0
    1.3471  -26.9422    0.0000 C   0  0
    2.0014  -25.7875    0.0000 C   0  0
    1.3471  -24.6328    0.0000 C   0  0
    1.3471  -23.2857    0.0000 C   0  0
    2.0014  -22.1311    0.0000 C   0  0
    1.3471  -20.9764    0.0000 C   0  0
    2.0014  -19.8217    0.0000 C   0  0
    1.3471  -18.6671    0.0000 C   0  0
    2.0014  -17.5124    0.0000 C   0  0
    2.0014  -16.1653    0.0000 C   0  0
    1.3471  -15.0106    0.0000 C   0  0
    2.0014  -13.8560    0.0000 C   0  0
    1.3471  -12.7013    0.0000 C   0  0
    2.0014  -11.5466    0.0000 C   0  0
    1.3471  -10.3920    0.0000 C   0  0
    2.0014   -9.2373    0.0000 C   0  0
    1.3471   -8.0827    0.0000 C   0  0
    2.0014   -6.9280    0.0000 C   0  0
    1.3471   -5.7733    0.0000 C   0  0
    2.0014   -4.6187    0.0000 C   0  0
    1.3471   -3.4640    0.0000 C   0  0
    2.0014   -2.3093    0.0000 C   0  0  0  0  0  0
    1.3471   -1.1547    0.0000 C   0  0
    0.6543    0.0000    0.0000 C   0  0
    3.3485   -2.3093    0.0000 O   0  0
    2.6557  -38.4888    0.0000 C   0  0
    0.0000  -36.1795    0.0000 O   0  0
  1  5  1  0
  1  2  1  0
  2  3  2  0
  3  4  1  0
  4  7  1  0
  4 36  1  6
  5  6  1  0
  6  8  1  0
  7 35  3  0
  8  9  1  0
  9 10  1  0
 10 11  1  0
 11 12  1  0
 12 13  2  0
 13 14  1  0
 14 15  1  0
 15 16  1  0
 16 17  1  0
 17 18  1  0
 18 19  2  0
 19 20  1  0
 20 21  1  0
 21 22  1  0
 22 23  1  0
 23 24  1  0
 24 25  1  0
 25 26  1  0
 26 27  1  0
 27 28  1  0
 28 29  1  0
 29 30  2  0
 30 31  1  0
 31 32  1  0
 31 34  1  6
 32 33  3  0
M  END
$$$$
