# Supplementary material for: Structure-Based Screening of Deep-Sea Microbial Metabolites Against Plasmodium falciparum Dihydroorotate Dehydrogenase
Source: Biology (Basel). 2026 Feb 27;15(5):392. doi: 10.3390/biology15050392 (PMC12984942; doi:10.3390/biology15050392)
Supplement: Supplementary file 1 [file biology-15-00392-s001.zip › biology-4056089-supplementary/Supp Files/Supplementary Material S1-compounds_deepsea/compounds_deepsea/L22308_marinlit.mol]

23984/5
  SciTegic03261412572D

 38 37  0  0  1  0            999 V2000
    1.3474  -31.5630    0.0000 C   0  0
    2.0008  -30.4197    0.0000 C   0  0
    1.3474  -29.2764    0.0000 C   0  0
    2.0008  -28.0923    0.0000 C   0  0
    1.3474  -26.9490    0.0000 C   0  0
    2.0008  -25.8057    0.0000 C   0  0
    1.3474  -24.6216    0.0000 C   0  0
    1.3474  -23.3149    0.0000 C   0  0
    2.0008  -22.1308    0.0000 C   0  0
    1.3474  -20.9875    0.0000 C   0  0
    2.0008  -19.8442    0.0000 C   0  0
    1.3474  -18.7010    0.0000 C   0  0
    2.0008  -17.5168    0.0000 C   0  0
    2.0008  -16.2102    0.0000 C   0  0
    1.3474  -15.0261    0.0000 C   0  0
    2.0008  -13.8828    0.0000 C   0  0
    1.3474  -12.7395    0.0000 C   0  0
    2.0008  -11.5554    0.0000 C   0  0
    1.3474  -10.4121    0.0000 C   0  0
    2.0008   -9.2688    0.0000 C   0  0
    1.3474   -8.0847    0.0000 C   0  0
    2.0008   -6.9414    0.0000 C   0  0
    1.3474   -5.7981    0.0000 C   0  0
    2.0008   -4.6140    0.0000 C   0  0
    1.3474   -3.4707    0.0000 C   0  0
    2.0008   -2.3274    0.0000 C   0  0  0  0  0  0
    1.3474   -1.1433    0.0000 C   0  0
    0.6533    0.0000    0.0000 C   0  0
    3.3482   -2.3274    0.0000 O   0  0
    2.0008  -32.7471    0.0000 C   0  0
    1.3474  -33.8904    0.0000 C   0  0
    2.0008  -35.0337    0.0000 C   0  0
    1.3474  -36.2178    0.0000 C   0  0
    2.0008  -37.3611    0.0000 C   0  0
    1.3474  -38.5044    0.0000 C   0  0  0  0  0  0
    2.0008  -39.6885    0.0000 C   0  0
    2.6541  -40.8318    0.0000 C   0  0
    0.0000  -38.5044    0.0000 O   0  0
  1  2  1  0
  1 30  1  0
  2  3  1  0
  3  4  1  0
  4  5  1  0
  5  6  1  0
  6  7  1  0
  7  8  2  0
  8  9  1  0
  9 10  1  0
 10 11  1  0
 11 12  1  0
 12 13  1  0
 13 14  2  0
 14 15  1  0
 15 16  1  0
 16 17  1  0
 17 18  1  0
 18 19  1  0
 19 20  1  0
 20 21  1  0
 21 22  1  0
 22 23  1  0
 23 24  1  0
 24 25  2  0
 25 26  1  0
 26 27  1  0
 26 29  1  6
 27 28  3  0
 30 31  1  0
 31 32  1  0
 32 33  1  0
 33 34  2  0
 34 35  1  0
 35 36  1  0
 35 38  1  6
 36 37  3  0
M  END
$$$$
