# Supplementary material for: Structure-Based Screening of Deep-Sea Microbial Metabolites Against Plasmodium falciparum Dihydroorotate Dehydrogenase
Source: Biology (Basel). 2026 Feb 27;15(5):392. doi: 10.3390/biology15050392 (PMC12984942; doi:10.3390/biology15050392)
Supplement: Supplementary file 1 [file biology-15-00392-s001.zip › biology-4056089-supplementary/Supp Files/Supplementary Material S1-compounds_deepsea/compounds_deepsea/L22309_marinlit.mol]

23984/6
  SciTegic03261412572D

 34 33  0  0  1  0            999 V2000
    2.6366  -36.1173    0.0000 C   0  0
    1.9865  -34.9616    0.0000 C   0  0
    1.3363  -33.8058    0.0000 C   0  0  0  0  0  0
    2.0226  -32.6501    0.0000 C   0  0
    1.3725  -31.4943    0.0000 C   0  0
    0.0000  -33.7697    0.0000 O   0  0
    2.0587  -30.3386    0.0000 C   0  0
    1.4086  -29.1828    0.0000 C   0  0
    2.0948  -28.0271    0.0000 C   0  0
    1.4447  -26.8713    0.0000 C   0  0
    2.1309  -25.7155    0.0000 C   0  0
    1.4808  -24.5598    0.0000 C   0  0
    2.1670  -23.4402    0.0000 C   0  0
    1.5169  -22.2483    0.0000 C   0  0
    2.2032  -21.1286    0.0000 C   0  0
    1.5892  -19.9729    0.0000 C   0  0
    1.5892  -18.6366    0.0000 C   0  0
    2.2754  -17.4808    0.0000 C   0  0
    1.6253  -16.3250    0.0000 C   0  0
    2.3115  -15.1693    0.0000 C   0  0
    1.6614  -14.0135    0.0000 C   0  0
    2.3476  -12.8939    0.0000 C   0  0
    1.7336  -11.7020    0.0000 C   0  0
    2.3837  -10.5824    0.0000 C   0  0
    1.7697   -9.3905    0.0000 C   0  0
    2.4560   -8.2709    0.0000 C   0  0
    1.8059   -7.1151    0.0000 C   0  0
    2.4921   -5.9594    0.0000 C   0  0
    1.8420   -4.8036    0.0000 C   0  0  0  0  0  0
    2.5282   -3.6479    0.0000 C   0  0
    0.5056   -4.7675    0.0000 O   0  0
    2.5282   -2.3115    0.0000 C   0  0
    1.9142   -1.1558    0.0000 C   0  0
    1.2641    0.0000    0.0000 C   0  0
  1  2  3  0
  2  3  1  0
  3  4  1  0
  3  6  1  6
  4  5  2  0
  5  7  1  0
  7  8  1  0
  8  9  1  0
  9 10  1  0
 10 11  1  0
 11 12  1  0
 12 13  1  0
 13 14  1  0
 14 15  1  0
 15 16  1  0
 16 17  2  0
 17 18  1  0
 18 19  1  0
 19 20  1  0
 20 21  1  0
 21 22  1  0
 22 23  1  0
 23 24  1  0
 24 25  1  0
 25 26  1  0
 26 27  1  0
 27 28  1  0
 28 29  1  0
 29 30  1  0
 29 31  1  6
 30 32  2  0
 32 33  1  0
 33 34  3  0
M  END
$$$$
