# Supplementary material for: Structure-Based Screening of Deep-Sea Microbial Metabolites Against Plasmodium falciparum Dihydroorotate Dehydrogenase
Source: Biology (Basel). 2026 Feb 27;15(5):392. doi: 10.3390/biology15050392 (PMC12984942; doi:10.3390/biology15050392)
Supplement: Supplementary file 1 [file biology-15-00392-s001.zip › biology-4056089-supplementary/Supp Files/Supplementary Material S1-compounds_deepsea/compounds_deepsea/L22318_marinlit.mol]

23990/1
  SciTegic03261412572D

 22 24  0  0  0  0            999 V2000
    0.0000   -2.6600    0.0000 C   0  0
    0.0000   -3.9901    0.0000 C   0  0
    1.1600   -4.6601    0.0000 C   0  0
    2.3000   -3.9901    0.0000 C   0  0
    2.3000   -2.6600    0.0000 C   0  0
    1.1600   -2.0000    0.0000 C   0  0
    1.1600   -0.6700    0.0000 C   0  0
    0.0000    0.0000    0.0000 O   0  0
    2.3100    0.0000    0.0000 O   0  0
    3.4601   -1.9900    0.0000 N   0  0
    4.6701   -2.5400    0.0000 C   0  0
    5.5701   -1.5500    0.0000 N   0  0
    4.9001   -0.4000    0.0000 C   0  0
    3.6001   -0.6700    0.0000 N   0  0
    4.9401   -3.8401    0.0000 C   0  0
    6.4901   -5.5701    0.0000 C   0  0
    6.2101   -4.2601    0.0000 C   0  0
    7.7501   -5.9801    0.0000 C   0  0
    8.7301   -5.0901    0.0000 C   0  0
    8.4601   -3.8001    0.0000 C   0  0
    7.2001   -3.3901    0.0000 C   0  0
   10.0002   -5.5101    0.0000 O   0  0
  1  2  2  0
  1  6  1  0
  2  3  1  0
  3  4  2  0
  4  5  1  0
  5  6  2  0
  5 10  1  0
  6  7  1  0
  7  8  2  0
  7  9  1  0
 10 11  1  0
 10 14  1  0
 11 12  2  0
 11 15  1  0
 12 13  1  0
 13 14  2  0
 15 17  1  0
 16 17  2  0
 16 18  1  0
 17 21  1  0
 18 19  2  0
 19 20  1  0
 19 22  1  0
 20 21  2  0
M  END
$$$$
