# Supplementary material for: Structure-Based Screening of Deep-Sea Microbial Metabolites Against Plasmodium falciparum Dihydroorotate Dehydrogenase
Source: Biology (Basel). 2026 Feb 27;15(5):392. doi: 10.3390/biology15050392 (PMC12984942; doi:10.3390/biology15050392)
Supplement: Supplementary file 1 [file biology-15-00392-s001.zip › biology-4056089-supplementary/Supp Files/Supplementary Material S1-compounds_deepsea/compounds_deepsea/L22319_marinlit.mol]

23990/2
  SciTegic03261412572D

 22 25  0  0  1  0            999 V2000
    0.0000   -1.9998    0.0000 C   0  0
    0.0000   -3.3294    0.0000 C   0  0
    1.1566   -3.9888    0.0000 C   0  0
    2.3025   -3.3294    0.0000 C   0  0
    2.3025   -1.9998    0.0000 C   0  0
    1.1566   -1.3404    0.0000 C   0  0
    3.4591   -1.3296    0.0000 C   0  0
    4.6049   -1.9998    0.0000 N   0  0
    3.4591    0.0000    0.0000 O   0  0
    4.6049   -3.3294    0.0000 C   0  0  0  0  0  0
    3.4591   -3.9888    0.0000 N   0  0
    3.7293   -5.2967    0.0000 C   0  0
    5.0481   -5.4373    0.0000 N   0  0
    5.5886   -4.2266    0.0000 C   0  0  0  0  0  0
    6.8966   -3.9563    0.0000 C   0  0
    7.7722   -4.9616    0.0000 C   0  0
    9.0801   -4.7022    0.0000 C   0  0
    9.5017   -3.4375    0.0000 C   0  0
    8.6153   -2.4430    0.0000 C   0  0
    7.3073   -2.7024    0.0000 C   0  0
   10.8097   -3.1672    0.0000 O   0  0
    5.9345   -2.9402    0.0000 H   0  0
  1  2  2  0
  1  6  1  0
  2  3  1  0
  3  4  2  0
  4  5  1  0
  4 11  1  0
  5  6  2  0
  5  7  1  0
  7  8  1  0
  7  9  2  0
 10  8  1  1
 10 11  1  0
 10 14  1  0
 11 12  1  0
 12 13  2  0
 13 14  1  0
 14 15  1  0
 14 22  1  1
 15 16  2  0
 15 20  1  0
 16 17  1  0
 17 18  2  0
 18 19  1  0
 18 21  1  0
 19 20  2  0
M  END
$$$$
