# Supplementary material for: Structure-Based Screening of Deep-Sea Microbial Metabolites Against Plasmodium falciparum Dihydroorotate Dehydrogenase
Source: Biology (Basel). 2026 Feb 27;15(5):392. doi: 10.3390/biology15050392 (PMC12984942; doi:10.3390/biology15050392)
Supplement: Supplementary file 1 [file biology-15-00392-s001.zip › biology-4056089-supplementary/Supp Files/Supplementary Material S1-compounds_deepsea/compounds_deepsea/L22320_marinlit.mol]

23990/3
  SciTegic03261412572D

 20 22  0  0  0  0            999 V2000
    0.0000   -1.9923    0.0000 C   0  0
    0.0000   -3.3205    0.0000 C   0  0
    1.1518   -3.9846    0.0000 C   0  0
    2.3036   -3.3205    0.0000 C   0  0
    2.3036   -1.9923    0.0000 C   0  0
    1.1518   -1.3282    0.0000 C   0  0
    3.4554   -3.9846    0.0000 N   0  0
    4.5968   -3.3205    0.0000 C   0  0
    4.5968   -1.9923    0.0000 N   0  0
    3.4554   -1.3282    0.0000 C   0  0
    5.7590   -3.9846    0.0000 C   0  0
    6.9108   -3.3205    0.0000 C   0  0
    8.0730   -3.9846    0.0000 C   0  0
    9.2248   -3.3205    0.0000 C   0  0
    9.2248   -1.9923    0.0000 C   0  0
    8.0730   -1.3282    0.0000 C   0  0
    6.9108   -1.9923    0.0000 C   0  0
    5.7590   -5.3232    0.0000 O   0  0
    3.4554    0.0000    0.0000 O   0  0
   10.3766   -1.3282    0.0000 O   0  0
  1  2  2  0
  1  6  1  0
  2  3  1  0
  3  4  2  0
  4  5  1  0
  4  7  1  0
  5  6  2  0
  5 10  1  0
  7  8  2  0
  8  9  1  0
  8 11  1  0
  9 10  1  0
 10 19  2  0
 11 12  1  0
 11 18  2  0
 12 13  1  0
 12 17  2  0
 13 14  2  0
 14 15  1  0
 15 16  2  0
 15 20  1  0
 16 17  1  0
M  END
$$$$
