# Supplementary material for: Structure-Based Screening of Deep-Sea Microbial Metabolites Against Plasmodium falciparum Dihydroorotate Dehydrogenase
Source: Biology (Basel). 2026 Feb 27;15(5):392. doi: 10.3390/biology15050392 (PMC12984942; doi:10.3390/biology15050392)
Supplement: Supplementary file 1 [file biology-15-00392-s001.zip › biology-4056089-supplementary/Supp Files/Supplementary Material S1-compounds_deepsea/compounds_deepsea/L22321_marinlit.mol]

23990/4
  SciTegic03261412572D

 19 21  0  0  0  0            999 V2000
    0.0000   -1.9911    0.0000 C   0  0
    0.0000   -3.3288    0.0000 C   0  0
    1.1511   -3.9925    0.0000 C   0  0
    2.3022   -3.3288    0.0000 C   0  0
    2.3022   -1.9911    0.0000 C   0  0
    1.1511   -1.3377    0.0000 C   0  0
    3.4532   -3.9925    0.0000 N   0  0
    4.5940   -3.3288    0.0000 C   0  0
    4.5940   -1.9911    0.0000 N   0  0
    3.4532   -1.3377    0.0000 C   0  0
    5.7554   -3.9925    0.0000 C   0  0
    6.9065   -3.3288    0.0000 C   0  0
    8.0679   -3.9925    0.0000 C   0  0
    9.2190   -3.3288    0.0000 C   0  0
    9.2190   -2.0014    0.0000 C   0  0
    8.0679   -1.3377    0.0000 C   0  0
    6.9065   -2.0014    0.0000 C   0  0
   10.3701   -1.3274    0.0000 O   0  0
    3.4532    0.0000    0.0000 O   0  0
  1  2  2  0
  1  6  1  0
  2  3  1  0
  3  4  2  0
  4  5  1  0
  4  7  1  0
  5  6  2  0
  5 10  1  0
  7  8  2  0
  8  9  1  0
  8 11  1  0
  9 10  1  0
 10 19  2  0
 11 12  1  0
 12 13  2  0
 12 17  1  0
 13 14  1  0
 14 15  2  0
 15 16  1  0
 15 18  1  0
 16 17  2  0
M  END
$$$$
