# Supplementary material for: Structure-Based Screening of Deep-Sea Microbial Metabolites Against Plasmodium falciparum Dihydroorotate Dehydrogenase
Source: Biology (Basel). 2026 Feb 27;15(5):392. doi: 10.3390/biology15050392 (PMC12984942; doi:10.3390/biology15050392)
Supplement: Supplementary file 1 [file biology-15-00392-s001.zip › biology-4056089-supplementary/Supp Files/Supplementary Material S1-compounds_deepsea/compounds_deepsea/L22373_marinlit.mol]

24027/1
  SciTegic03261410222D

 17 20  0  0  0  0            999 V2000
    2.0386   -2.0687    0.0000 C   0  0
    2.0386   -3.3835    0.0000 C   0  0
    3.1785   -4.0470    0.0000 C   0  0
    4.3124   -3.3835    0.0000 C   0  0
    4.3124   -2.0687    0.0000 C   0  0
    3.1785   -1.4173    0.0000 C   0  0
    0.8926   -4.0470    0.0000 C   0  0
    0.8926   -5.3678    0.0000 C   0  0
    2.0386   -6.0313    0.0000 C   0  0
    3.1785   -5.3678    0.0000 N   0  0
    0.7780   -1.6586    0.0000 N   0  0
    0.0000   -2.7261    0.0000 C   0  0
    5.2774   -1.1882    0.0000 N   0  0
    4.7406    0.0000    0.0000 C   0  0
    3.4378   -0.1448    0.0000 O   0  0
    5.4583   -4.0470    0.0000 Cl  0  0
    0.3739   -0.3981    0.0000 C   0  0
  1  2  2  0
  1  6  1  0
  1 11  1  0
  2  3  1  0
  2  7  1  0
  3  4  2  0
  3 10  1  0
  4  5  1  0
  4 16  1  0
  5  6  2  0
  5 13  1  0
  6 15  1  0
  7  8  1  0
  7 12  2  0
  8  9  1  0
  9 10  1  0
 11 12  1  0
 11 17  1  0
 13 14  2  0
 14 15  1  0
M  END
$$$$
