# Supplementary material for: Structure-Based Screening of Deep-Sea Microbial Metabolites Against Plasmodium falciparum Dihydroorotate Dehydrogenase
Source: Biology (Basel). 2026 Feb 27;15(5):392. doi: 10.3390/biology15050392 (PMC12984942; doi:10.3390/biology15050392)
Supplement: Supplementary file 1 [file biology-15-00392-s001.zip › biology-4056089-supplementary/Supp Files/Supplementary Material S1-compounds_deepsea/compounds_deepsea/L22604_marinlit.mol]

24176/1
  SciTegic03261412592D

 30 34  0  0  1  0            999 V2000
    0.0000   -6.0336    0.0000 C   0  0
    0.0000   -7.3688    0.0000 C   0  0
    1.1545   -8.0415    0.0000 C   0  0
    2.3090   -7.3688    0.0000 C   0  0
    2.3090   -6.0336    0.0000 C   0  0
    1.1545   -5.3810    0.0000 C   0  0
    3.4535   -8.0415    0.0000 C   0  0
    4.6080   -7.3688    0.0000 C   0  0
    4.6080   -6.0336    0.0000 C   0  0
    3.4535   -5.3810    0.0000 O   0  0
    5.7525   -8.0415    0.0000 C   0  0
    6.9070   -7.3688    0.0000 C   0  0
    6.9070   -6.0336    0.0000 C   0  0
    5.7525   -5.3810    0.0000 C   0  0
    1.1545   -9.3767    0.0000 O   0  0
    3.4535   -9.3767    0.0000 O   0  0
    5.7525   -9.3767    0.0000 O   0  0
    6.9171  -10.0393    0.0000 C   0  0
    7.8808   -5.1501    0.0000 O   0  0
    7.3387   -3.9454    0.0000 C   0  0  0  0  0  0
    6.0236   -4.0960    0.0000 C   0  0  0  0  0  0
    7.6098   -2.6504    0.0000 O   0  0
    6.4452   -1.9978    0.0000 C   0  0  0  0  0  0
    5.4614   -2.8913    0.0000 C   0  0
    8.6237   -3.6041    0.0000 H   0  0
    4.6883   -4.0960    0.0000 H   0  0
    6.3047   -0.6626    0.0000 O   0  0
    7.4592    0.0000    0.0000 C   0  0
    1.1545   -4.0458    0.0000 O   0  0
    0.0000   -3.3832    0.0000 C   0  0
  1  2  2  0
  1  6  1  0
  2  3  1  0
  3  4  2  0
  3 15  1  0
  4  5  1  0
  4  7  1  0
  5  6  2  0
  5 10  1  0
  6 29  1  0
  7  8  1  0
  7 16  2  0
  8  9  2  0
  8 11  1  0
  9 10  1  0
  9 14  1  0
 11 12  2  0
 11 17  1  0
 12 13  1  0
 13 14  2  0
 13 19  1  0
 14 21  1  0
 17 18  1  0
 19 20  1  0
 20 21  1  0
 20 22  1  0
 20 25  1  1
 21 24  1  0
 21 26  1  1
 22 23  1  0
 23 24  1  0
 23 27  1  6
 27 28  1  0
 29 30  1  0
M  END
$$$$
