# Supplementary material for: Structure-Based Screening of Deep-Sea Microbial Metabolites Against Plasmodium falciparum Dihydroorotate Dehydrogenase
Source: Biology (Basel). 2026 Feb 27;15(5):392. doi: 10.3390/biology15050392 (PMC12984942; doi:10.3390/biology15050392)
Supplement: Supplementary file 1 [file biology-15-00392-s001.zip › biology-4056089-supplementary/Supp Files/Supplementary Material S1-compounds_deepsea/compounds_deepsea/L22605_marinlit.mol]

24176/2
  SciTegic03261412592D

 30 34  0  0  1  0            999 V2000
    0.0000   -6.0348    0.0000 C   0  0
    0.0000   -7.3702    0.0000 C   0  0
    1.1547   -8.0430    0.0000 C   0  0
    2.3095   -7.3702    0.0000 C   0  0
    2.3095   -6.0348    0.0000 C   0  0
    1.1547   -5.3821    0.0000 C   0  0
    3.4542   -8.0430    0.0000 C   0  0
    4.6089   -7.3702    0.0000 C   0  0
    4.6089   -6.0348    0.0000 C   0  0
    3.4542   -5.3821    0.0000 O   0  0
    5.7536   -8.0430    0.0000 C   0  0
    6.9083   -7.3702    0.0000 C   0  0
    6.9083   -6.0348    0.0000 C   0  0
    5.7536   -5.3821    0.0000 C   0  0
    1.1547   -9.3785    0.0000 O   0  0
    3.4542   -9.3785    0.0000 O   0  0
    5.7536   -9.3785    0.0000 O   0  0
    6.9083  -10.0412    0.0000 C   0  0
    7.8823   -5.1511    0.0000 O   0  0
    7.3401   -3.9462    0.0000 C   0  0  0  0  0  0
    6.0247   -4.0968    0.0000 C   0  0  0  0  0  0
    7.6112   -2.6509    0.0000 O   0  0
    6.4465   -1.9982    0.0000 C   0  0  0  0  0  0
    5.4624   -2.8919    0.0000 C   0  0
    8.6254   -3.6048    0.0000 H   0  0
    4.6892   -4.0968    0.0000 H   0  0
    6.3059   -0.6627    0.0000 O   0  0
    7.4606    0.0000    0.0000 C   0  0
    1.1547   -4.0466    0.0000 O   0  0
    0.0000   -3.3839    0.0000 C   0  0
  1  2  2  0
  1  6  1  0
  2  3  1  0
  3  4  2  0
  3 15  1  0
  4  5  1  0
  4  7  1  0
  5  6  2  0
  5 10  1  0
  6 29  1  0
  7  8  1  0
  7 16  2  0
  8  9  2  0
  8 11  1  0
  9 10  1  0
  9 14  1  0
 11 12  2  0
 11 17  1  0
 12 13  1  0
 13 14  2  0
 13 19  1  0
 14 21  1  0
 17 18  1  0
 19 20  1  0
 20 21  1  0
 20 22  1  0
 20 25  1  1
 21 24  1  0
 21 26  1  1
 22 23  1  0
 23 24  1  0
 23 27  1  1
 27 28  1  0
 29 30  1  0
M  END
$$$$
