# Supplementary material for: Structure-Based Screening of Deep-Sea Microbial Metabolites Against Plasmodium falciparum Dihydroorotate Dehydrogenase
Source: Biology (Basel). 2026 Feb 27;15(5):392. doi: 10.3390/biology15050392 (PMC12984942; doi:10.3390/biology15050392)
Supplement: Supplementary file 1 [file biology-15-00392-s001.zip › biology-4056089-supplementary/Supp Files/Supplementary Material S1-compounds_deepsea/compounds_deepsea/L22607_marinlit.mol]

24177/1
  SciTegic03261412592D

 26 27  0  0  1  0            999 V2000
    5.7732   -0.6683    0.0000 C   0  0
    5.7732   -1.9935    0.0000 C   0  0
    6.9255   -2.6619    0.0000 C   0  0
    8.0663   -1.9935    0.0000 C   0  0
    8.0663   -0.6683    0.0000 C   0  0
    6.9255   -0.0115    0.0000 C   0  0
    9.2186   -2.6619    0.0000 N   0  0
   10.3709   -1.9935    0.0000 C   0  0
   10.3709   -0.6683    0.0000 C   0  0
    9.2186   -0.0115    0.0000 O   0  0
   11.5233    0.0000    0.0000 C   0  0
   11.5233   -2.6619    0.0000 O   0  0
    4.6208    0.0000    0.0000 O   0  0
    3.4685   -0.6568    0.0000 C   0  0
    6.9255   -3.9986    0.0000 C   0  0
    5.7732   -4.6669    0.0000 S   0  0
    8.0778   -4.6669    0.0000 O   0  0
    4.6093   -3.9986    0.0000 C   0  0
    3.4570   -4.6669    0.0000 C   0  0  0  0  0  0
    3.4570   -5.9921    0.0000 C   0  0
    2.3047   -6.6604    0.0000 O   0  0
    4.6093   -6.6604    0.0000 O   0  0
    2.3047   -3.9986    0.0000 N   0  0
    1.1523   -4.6669    0.0000 C   0  0
    0.0000   -3.9986    0.0000 C   0  0
    1.1638   -6.0036    0.0000 O   0  0
  1  2  2  0
  1  6  1  0
  1 13  1  0
  2  3  1  0
  3  4  2  0
  3 15  1  0
  4  5  1  0
  4  7  1  0
  5  6  2  0
  5 10  1  0
  7  8  1  0
  8  9  1  0
  8 12  2  0
  9 10  1  0
  9 11  2  0
 13 14  1  0
 15 16  1  0
 15 17  2  0
 16 18  1  0
 18 19  1  0
 19 20  1  0
 19 23  1  1
 20 21  2  0
 20 22  1  0
 23 24  1  0
 24 25  1  0
 24 26  2  0
M  END
$$$$
