# Supplementary material for: Structure-Based Screening of Deep-Sea Microbial Metabolites Against Plasmodium falciparum Dihydroorotate Dehydrogenase
Source: Biology (Basel). 2026 Feb 27;15(5):392. doi: 10.3390/biology15050392 (PMC12984942; doi:10.3390/biology15050392)
Supplement: Supplementary file 1 [file biology-15-00392-s001.zip › biology-4056089-supplementary/Supp Files/Supplementary Material S1-compounds_deepsea/compounds_deepsea/L22638_marinlit.mol]

24194/1
  SciTegic03261412592D

 21 23  0  0  0  0            999 V2000
    1.1512   -1.9893    0.0000 C   0  0
    1.1512   -3.3246    0.0000 C   0  0
    2.3116   -3.9877    0.0000 N   0  0
    3.4536   -3.3246    0.0000 C   0  0
    3.4536   -1.9893    0.0000 C   0  0
    2.3116   -1.3354    0.0000 C   0  0
    4.6048   -3.9877    0.0000 C   0  0
    5.7559   -3.3246    0.0000 C   0  0
    5.7559   -1.9893    0.0000 C   0  0
    4.6048   -1.3354    0.0000 C   0  0
    6.9071   -3.9877    0.0000 N   0  0
    8.0583   -3.3246    0.0000 C   0  0
    8.0583   -1.9893    0.0000 C   0  0
    6.9071   -1.3354    0.0000 C   0  0
    4.6048    0.0000    0.0000 O   0  0
    4.6048   -5.3231    0.0000 O   0  0
    2.3116    0.0000    0.0000 C   0  0
    0.0000   -3.9877    0.0000 O   0  0
    6.9071    0.0000    0.0000 C   0  0
    9.2095   -3.9877    0.0000 O   0  0
    6.9071   -5.3231    0.0000 C   0  0
  1  2  1  0
  1  6  2  0
  2  3  1  0
  2 18  2  0
  3  4  1  0
  4  5  2  0
  4  7  1  0
  5  6  1  0
  5 10  1  0
  6 17  1  0
  7  8  1  0
  7 16  2  0
  8  9  2  0
  8 11  1  0
  9 10  1  0
  9 14  1  0
 10 15  2  0
 11 12  1  0
 11 21  1  0
 12 13  1  0
 12 20  2  0
 13 14  2  0
 14 19  1  0
M  END
$$$$
