# Supplementary material for: Structure-Based Screening of Deep-Sea Microbial Metabolites Against Plasmodium falciparum Dihydroorotate Dehydrogenase
Source: Biology (Basel). 2026 Feb 27;15(5):392. doi: 10.3390/biology15050392 (PMC12984942; doi:10.3390/biology15050392)
Supplement: Supplementary file 1 [file biology-15-00392-s001.zip › biology-4056089-supplementary/Supp Files/Supplementary Material S1-compounds_deepsea/compounds_deepsea/L22639_marinlit.mol]

24194/2
  SciTegic03261412592D

 25 28  0  0  1  0            999 V2000
    1.1472   -1.9823    0.0000 C   0  0
    1.1472   -3.3130    0.0000 C   0  0
    2.3035   -3.9738    0.0000 N   0  0
    3.4415   -3.3130    0.0000 C   0  0
    3.4415   -1.9823    0.0000 C   0  0
    2.3035   -1.3307    0.0000 C   0  0
    4.5887   -3.9738    0.0000 C   0  0  0  0  0  0
    5.7358   -3.3130    0.0000 C   0  0
    5.7358   -1.9823    0.0000 C   0  0
    4.5887   -1.3307    0.0000 C   0  0
    6.8830   -3.9738    0.0000 N   0  0
    8.0302   -3.3130    0.0000 C   0  0
    8.0302   -1.9823    0.0000 C   0  0
    6.8830   -1.3307    0.0000 C   0  0
    6.8830    0.0000    0.0000 C   0  0
    4.5887    0.0000    0.0000 O   0  0
    2.6431   -5.2586    0.0000 C   0  0  0  0  0  0
    3.9738   -5.2586    0.0000 C   0  0
    6.8830   -5.3045    0.0000 C   0  0
    9.1773   -3.9738    0.0000 O   0  0
    2.3035    0.0000    0.0000 C   0  0
    0.0000   -3.9738    0.0000 O   0  0
    5.2586   -5.1301    0.0000 O   0  0
    1.4867   -5.9286    0.0000 O   0  0
    2.6431   -6.5893    0.0000 C   0  0
  1  2  1  0
  1  6  2  0
  2  3  1  0
  2 22  2  0
  3  4  1  0
  3 17  1  0
  4  5  2  0
  4  7  1  0
  5  6  1  0
  5 10  1  0
  6 21  1  0
  7  8  1  0
  7 18  1  0
  7 23  1  1
  8  9  2  0
  8 11  1  0
  9 10  1  0
  9 14  1  0
 10 16  2  0
 11 12  1  0
 11 19  1  0
 12 13  1  0
 12 20  2  0
 13 14  2  0
 14 15  1  0
 17 18  1  0
 17 24  1  6
 17 25  1  0
M  END
$$$$
