# Supplementary material for: Structure-Based Screening of Deep-Sea Microbial Metabolites Against Plasmodium falciparum Dihydroorotate Dehydrogenase
Source: Biology (Basel). 2026 Feb 27;15(5):392. doi: 10.3390/biology15050392 (PMC12984942; doi:10.3390/biology15050392)
Supplement: Supplementary file 1 [file biology-15-00392-s001.zip › biology-4056089-supplementary/Supp Files/Supplementary Material S1-compounds_deepsea/compounds_deepsea/L22640_marinlit.mol]

24194/3
  SciTegic03261412592D

 26 29  0  0  1  0            999 V2000
    1.1469   -1.9910    0.0000 C   0  0
    1.1469   -3.3214    0.0000 C   0  0
    2.3030   -3.9821    0.0000 N   0  0
    3.4407   -3.3214    0.0000 C   0  0
    3.4407   -1.9910    0.0000 C   0  0
    2.3030   -1.3304    0.0000 C   0  0
    4.5876   -3.9821    0.0000 C   0  0  0  0  0  0
    5.7345   -3.3214    0.0000 C   0  0
    5.7345   -1.9910    0.0000 C   0  0
    4.5876   -1.3304    0.0000 C   0  0
    6.8815   -3.9821    0.0000 N   0  0
    8.0284   -3.3214    0.0000 C   0  0
    8.0284   -1.9910    0.0000 C   0  0
    6.8815   -1.3304    0.0000 C   0  0
    6.8815    0.0000    0.0000 C   0  0
    4.5876    0.0000    0.0000 O   0  0
    2.6425   -5.2666    0.0000 C   0  0  0  0  0  0
    3.9729   -5.2666    0.0000 C   0  0
    6.8815   -5.3125    0.0000 C   0  0
    9.1753   -3.9821    0.0000 O   0  0
    2.3030    0.0000    0.0000 C   0  0
    0.0000   -3.9821    0.0000 O   0  0
    5.2574   -5.1290    0.0000 O   0  0
    2.6425   -6.5970    0.0000 C   0  0
    3.7894   -7.2576    0.0000 C   0  0
    1.4864   -5.9272    0.0000 O   0  0
  1  2  1  0
  1  6  2  0
  2  3  1  0
  2 22  2  0
  3  4  1  0
  3 17  1  0
  4  5  2  0
  4  7  1  0
  5  6  1  0
  5 10  1  0
  6 21  1  0
  7  8  1  0
  7 18  1  0
  7 23  1  1
  8  9  2  0
  8 11  1  0
  9 10  1  0
  9 14  1  0
 10 16  2  0
 11 12  1  0
 11 19  1  0
 12 13  1  0
 12 20  2  0
 13 14  2  0
 14 15  1  0
 17 18  1  0
 17 24  1  0
 17 26  1  6
 24 25  1  0
M  END
$$$$
