# Supplementary material for: Structure-Based Screening of Deep-Sea Microbial Metabolites Against Plasmodium falciparum Dihydroorotate Dehydrogenase
Source: Biology (Basel). 2026 Feb 27;15(5):392. doi: 10.3390/biology15050392 (PMC12984942; doi:10.3390/biology15050392)
Supplement: Supplementary file 1 [file biology-15-00392-s001.zip › biology-4056089-supplementary/Supp Files/Supplementary Material S1-compounds_deepsea/compounds_deepsea/L22641_marinlit.mol]

24194/4
  SciTegic03261412592D

 31 34  0  0  1  0            999 V2000
    1.1360   -1.9575    0.0000 C   0  0
    1.1360   -3.2659    0.0000 C   0  0
    2.2719   -3.9251    0.0000 N   0  0
    3.3977   -3.2659    0.0000 C   0  0
    3.3977   -1.9575    0.0000 C   0  0
    2.2719   -1.3084    0.0000 C   0  0
    4.5235   -3.9251    0.0000 C   0  0
    5.6494   -3.2659    0.0000 C   0  0
    5.6494   -1.9575    0.0000 C   0  0
    4.5235   -1.3084    0.0000 C   0  0
    6.7853   -3.9251    0.0000 N   0  0
    7.9111   -3.2659    0.0000 C   0  0
    7.9111   -1.9575    0.0000 C   0  0
    6.7853   -1.3084    0.0000 C   0  0
    0.0000   -3.9251    0.0000 O   0  0
    2.2719    0.0000    0.0000 C   0  0
    6.7853    0.0000    0.0000 C   0  0
    9.0471   -3.9251    0.0000 O   0  0
    6.7853   -5.2335    0.0000 C   0  0
    4.5235   -5.2335    0.0000 O   0  0
    4.5235   -7.7793    0.0000 C   0  0  0  0  0  0
    3.8744   -6.6433    0.0000 O   0  0
    2.5559   -6.6433    0.0000 C   0  0  0  0  0  0
    1.8966   -7.7793    0.0000 C   0  0  0  0  0  0
    2.5559   -8.9152    0.0000 C   0  0  0  0  0  0
    3.8744   -8.9152    0.0000 C   0  0  0  0  0  0
    4.1990  -10.1425    0.0000 O   0  0
    0.8317   -7.7793    0.0000 O   0  0
    2.0184   -9.8585    0.0000 O   0  0
    2.2212   -5.3755    0.0000 C   0  0
    0.9128   -5.3755    0.0000 O   0  0
  1  2  1  0
  1  6  2  0
  2  3  1  0
  2 15  2  0
  3  4  1  0
  4  5  1  0
  4  7  2  0
  5  6  1  0
  5 10  2  0
  6 16  1  0
  7  8  1  0
  7 20  1  0
  8  9  2  0
  8 11  1  0
  9 10  1  0
  9 14  1  0
 11 12  1  0
 11 19  1  0
 12 13  1  0
 12 18  2  0
 13 14  2  0
 14 17  1  0
 21 20  1  1
 21 22  1  0
 21 26  1  0
 22 23  1  0
 23 24  1  0
 23 30  1  1
 24 25  1  0
 24 28  1  6
 25 26  1  0
 25 29  1  1
 26 27  1  6
 30 31  1  0
M  END
$$$$
