# Supplementary material for: Structure-Based Screening of Deep-Sea Microbial Metabolites Against Plasmodium falciparum Dihydroorotate Dehydrogenase
Source: Biology (Basel). 2026 Feb 27;15(5):392. doi: 10.3390/biology15050392 (PMC12984942; doi:10.3390/biology15050392)
Supplement: Supplementary file 1 [file biology-15-00392-s001.zip › biology-4056089-supplementary/Supp Files/Supplementary Material S1-compounds_deepsea/compounds_deepsea/L22693_marinlit.mol]

24224/1
  SciTegic03261412592D

 29 32  0  0  0  0            999 V2000
    0.0000   -5.6522    0.0000 C   0  0
    0.6664   -6.7999    0.0000 C   0  0
    1.9992   -6.7999    0.0000 C   0  0
    2.6657   -5.6522    0.0000 C   0  0
    1.9992   -4.4921    0.0000 C   0  0
    0.6664   -4.4921    0.0000 C   0  0
    3.9615   -5.3683    0.0000 C   0  0
    4.0972   -4.0478    0.0000 C   0  0
    2.8755   -3.5172    0.0000 N   0  0
    5.0351   -6.1458    0.0000 C   0  0
    6.2445   -5.6028    0.0000 C   0  0
    6.3803   -4.2947    0.0000 N   0  0
    5.3066   -3.5172    0.0000 C   0  0
    5.4424   -2.1967    0.0000 C   0  0
    4.3564   -1.4069    0.0000 O   0  0
    6.6518   -1.6537    0.0000 C   0  0
    7.3182   -6.3926    0.0000 C   0  0
    8.5400   -5.8373    0.0000 N   0  0
    7.1825   -7.7131    0.0000 O   0  0
    9.6136   -6.6271    0.0000 C   0  0
   10.8354   -6.0841    0.0000 C   0  0
   12.1929   -4.2206    0.0000 C   0  0
   10.9711   -4.7513    0.0000 C   0  0
   12.3410   -2.9001    0.0000 C   0  0
   11.2673   -2.1103    0.0000 C   0  0
   10.0456   -2.6533    0.0000 C   0  0
    9.8975   -3.9738    0.0000 C   0  0
   11.4154   -0.7898    0.0000 O   0  0
   10.3418    0.0000    0.0000 C   0  0
  1  2  2  0
  1  6  1  0
  2  3  1  0
  3  4  2  0
  4  5  1  0
  4  7  1  0
  5  6  2  0
  5  9  1  0
  7  8  2  0
  7 10  1  0
  8  9  1  0
  8 13  1  0
 10 11  2  0
 11 12  1  0
 11 17  1  0
 12 13  2  0
 13 14  1  0
 14 15  2  0
 14 16  1  0
 17 18  1  0
 17 19  2  0
 18 20  1  0
 20 21  1  0
 21 23  1  0
 22 23  2  0
 22 24  1  0
 23 27  1  0
 24 25  2  0
 25 26  1  0
 25 28  1  0
 26 27  2  0
 28 29  1  0
M  END
$$$$
