# Supplementary material for: Structure-Based Screening of Deep-Sea Microbial Metabolites Against Plasmodium falciparum Dihydroorotate Dehydrogenase
Source: Biology (Basel). 2026 Feb 27;15(5):392. doi: 10.3390/biology15050392 (PMC12984942; doi:10.3390/biology15050392)
Supplement: Supplementary file 1 [file biology-15-00392-s001.zip › biology-4056089-supplementary/Supp Files/Supplementary Material S1-compounds_deepsea/compounds_deepsea/L22694_marinlit.mol]

24224/2
  SciTegic03261412592D

 28 31  0  0  0  0            999 V2000
    0.0000   -4.8627    0.0000 C   0  0
    0.6665   -6.0105    0.0000 C   0  0
    1.9994   -6.0105    0.0000 C   0  0
    2.6658   -4.8627    0.0000 C   0  0
    1.9994   -3.7026    0.0000 C   0  0
    0.6665   -3.7026    0.0000 C   0  0
    3.9617   -4.5788    0.0000 C   0  0
    4.0975   -3.2583    0.0000 C   0  0
    2.8757   -2.7276    0.0000 N   0  0
    5.0355   -5.3564    0.0000 C   0  0
    6.2450   -4.8133    0.0000 C   0  0
    6.3807   -3.5051    0.0000 N   0  0
    5.3070   -2.7276    0.0000 C   0  0
    5.4428   -1.4070    0.0000 C   0  0
    4.3567   -0.6171    0.0000 O   0  0
    6.6523   -0.8639    0.0000 C   0  0
    7.3187   -5.6032    0.0000 C   0  0
    8.5406   -5.0478    0.0000 N   0  0
    7.1830   -6.9238    0.0000 O   0  0
    9.6143   -5.8377    0.0000 C   0  0
   10.8362   -5.2947    0.0000 C   0  0
   10.9719   -3.9617    0.0000 C   0  0
   12.1938   -3.4310    0.0000 C   0  0
   12.3419   -2.1105    0.0000 C   0  0
   11.2681   -1.3206    0.0000 C   0  0
   10.0463   -1.8636    0.0000 C   0  0
    9.8982   -3.1842    0.0000 C   0  0
   11.4162    0.0000    0.0000 O   0  0
  1  2  2  0
  1  6  1  0
  2  3  1  0
  3  4  2  0
  4  5  1  0
  4  7  1  0
  5  6  2  0
  5  9  1  0
  7  8  2  0
  7 10  1  0
  8  9  1  0
  8 13  1  0
 10 11  2  0
 11 12  1  0
 11 17  1  0
 12 13  2  0
 13 14  1  0
 14 15  2  0
 14 16  1  0
 17 18  1  0
 17 19  2  0
 18 20  1  0
 20 21  1  0
 21 22  1  0
 22 23  2  0
 22 27  1  0
 23 24  1  0
 24 25  2  0
 25 26  1  0
 25 28  1  0
 26 27  2  0
M  END
$$$$
