# Supplementary material for: Structure-Based Screening of Deep-Sea Microbial Metabolites Against Plasmodium falciparum Dihydroorotate Dehydrogenase
Source: Biology (Basel). 2026 Feb 27;15(5):392. doi: 10.3390/biology15050392 (PMC12984942; doi:10.3390/biology15050392)
Supplement: Supplementary file 1 [file biology-15-00392-s001.zip › biology-4056089-supplementary/Supp Files/Supplementary Material S1-compounds_deepsea/compounds_deepsea/L22695_marinlit.mol]

24224/3
  SciTegic03261412592D

 27 30  0  0  0  0            999 V2000
    0.0000   -4.2455    0.0000 C   0  0
    0.6664   -5.3932    0.0000 C   0  0
    1.9993   -5.3932    0.0000 C   0  0
    2.6658   -4.2455    0.0000 C   0  0
    1.9993   -3.0854    0.0000 C   0  0
    0.6664   -3.0854    0.0000 C   0  0
    3.9616   -3.9616    0.0000 C   0  0
    4.0974   -2.6411    0.0000 C   0  0
    2.8756   -2.1104    0.0000 N   0  0
    5.0353   -4.7391    0.0000 C   0  0
    6.2448   -4.1961    0.0000 C   0  0
    6.3806   -2.8879    0.0000 N   0  0
    5.3068   -2.1104    0.0000 C   0  0
    5.4426   -0.7899    0.0000 C   0  0
    4.3566    0.0000    0.0000 O   0  0
    6.6521   -0.2468    0.0000 C   0  0
    7.3185   -4.9860    0.0000 C   0  0
    8.5403   -4.4306    0.0000 N   0  0
    7.1828   -6.3065    0.0000 O   0  0
    9.6140   -5.2205    0.0000 C   0  0
   10.8358   -4.6774    0.0000 C   0  0
   10.9716   -3.3445    0.0000 C   0  0
   12.1934   -2.8139    0.0000 C   0  0
   12.3415   -1.4933    0.0000 C   0  0
   11.2678   -0.7035    0.0000 C   0  0
   10.0460   -1.2465    0.0000 C   0  0
    9.8979   -2.5670    0.0000 C   0  0
  1  2  2  0
  1  6  1  0
  2  3  1  0
  3  4  2  0
  4  5  1  0
  4  7  1  0
  5  6  2  0
  5  9  1  0
  7  8  2  0
  7 10  1  0
  8  9  1  0
  8 13  1  0
 10 11  2  0
 11 12  1  0
 11 17  1  0
 12 13  2  0
 13 14  1  0
 14 15  2  0
 14 16  1  0
 17 18  1  0
 17 19  2  0
 18 20  1  0
 20 21  1  0
 21 22  1  0
 22 23  2  0
 22 27  1  0
 23 24  1  0
 24 25  2  0
 25 26  1  0
 26 27  2  0
M  END
$$$$
