# Supplementary material for: Structure-Based Screening of Deep-Sea Microbial Metabolites Against Plasmodium falciparum Dihydroorotate Dehydrogenase
Source: Biology (Basel). 2026 Feb 27;15(5):392. doi: 10.3390/biology15050392 (PMC12984942; doi:10.3390/biology15050392)
Supplement: Supplementary file 1 [file biology-15-00392-s001.zip › biology-4056089-supplementary/Supp Files/Supplementary Material S1-compounds_deepsea/compounds_deepsea/L22696_marinlit.mol]

24224/4
  SciTegic03261412592D

 30 34  0  0  0  0            999 V2000
    0.0000   -4.2401    0.0000 C   0  0
    0.6612   -5.4043    0.0000 C   0  0
    1.9979   -5.4043    0.0000 C   0  0
    2.6734   -4.2401    0.0000 C   0  0
    1.9979   -3.0902    0.0000 C   0  0
    0.6612   -3.0902    0.0000 C   0  0
    3.9670   -3.9670    0.0000 C   0  0
    4.0963   -2.6447    0.0000 C   0  0
    2.8890   -2.1129    0.0000 N   0  0
    5.0450   -4.7431    0.0000 C   0  0
    6.2523   -4.1970    0.0000 C   0  0
    6.3817   -2.8890    0.0000 N   0  0
    5.3037   -2.1129    0.0000 C   0  0
    5.4474   -0.7905    0.0000 C   0  0
    4.3694    0.0000    0.0000 O   0  0
    6.6691   -0.2443    0.0000 C   0  0
    7.3303   -4.9875    0.0000 C   0  0
    8.5520   -4.4413    0.0000 N   0  0
    7.2009   -6.3098    0.0000 O   0  0
    9.6300   -5.2174    0.0000 C   0  0
   10.8517   -4.6713    0.0000 C   0  0
   12.1309   -2.6734    0.0000 C   0  0
   10.9811   -3.3489    0.0000 C   0  0
   11.8291   -1.3654    0.0000 C   0  0
   10.5068   -1.2505    0.0000 N   0  0
    9.9750   -2.4866    0.0000 C   0  0
   13.3958   -3.0615    0.0000 C   0  0
   14.3731   -2.1560    0.0000 C   0  0
   14.0713   -0.8624    0.0000 C   0  0
   12.8065   -0.4887    0.0000 C   0  0
  1  2  2  0
  1  6  1  0
  2  3  1  0
  3  4  2  0
  4  5  1  0
  4  7  1  0
  5  6  2  0
  5  9  1  0
  7  8  2  0
  7 10  1  0
  8  9  1  0
  8 13  1  0
 10 11  2  0
 11 12  1  0
 11 17  1  0
 12 13  2  0
 13 14  1  0
 14 15  2  0
 14 16  1  0
 17 18  1  0
 17 19  2  0
 18 20  1  0
 20 21  1  0
 21 23  1  0
 22 23  1  0
 22 24  2  0
 22 27  1  0
 23 26  2  0
 24 25  1  0
 24 30  1  0
 25 26  1  0
 27 28  2  0
 28 29  1  0
 29 30  2  0
M  END
$$$$
