# Supplementary material for: Structure-Based Screening of Deep-Sea Microbial Metabolites Against Plasmodium falciparum Dihydroorotate Dehydrogenase
Source: Biology (Basel). 2026 Feb 27;15(5):392. doi: 10.3390/biology15050392 (PMC12984942; doi:10.3390/biology15050392)
Supplement: Supplementary file 1 [file biology-15-00392-s001.zip › biology-4056089-supplementary/Supp Files/Supplementary Material S1-compounds_deepsea/compounds_deepsea/L22697_marinlit.mol]

24224/5
  SciTegic03261412592D

 28 30  0  0  1  0            999 V2000
    1.1600   -5.3300    0.0000 C   0  0
    1.1600   -6.6600    0.0000 C   0  0
    2.3100   -7.3300    0.0000 C   0  0
    3.4600   -6.6600    0.0000 C   0  0
    3.4600   -5.3300    0.0000 C   0  0
    2.3100   -4.6700    0.0000 C   0  0
    4.7300   -7.0800    0.0000 N   0  0
    5.5100   -6.0000    0.0000 C   0  0
    4.7300   -4.9300    0.0000 C   0  0
    2.3100   -8.6700    0.0000 C   0  0
    1.1600   -9.3300    0.0000 C   0  0
    3.4700   -9.3300    0.0000 C   0  0
    2.3100  -10.0000    0.0000 C   0  0
    0.0000   -8.6700    0.0000 C   0  0
    2.3100   -3.3400    0.0000 N   0  0
    3.4700   -2.6700    0.0000 C   0  0
    4.6300   -3.3400    0.0000 C   0  0
    5.7800   -2.6700    0.0000 N   0  0
    6.9400   -3.3400    0.0000 C   0  0  0  0  0  0
    6.2300   -4.5900    0.0000 C   0  0
    4.5300   -4.2900    0.0000 O   0  0
    3.4700   -1.3300    0.0000 C   0  0  0  0  0  0
    2.3100   -0.6700    0.0000 C   0  0
    4.6300   -0.6700    0.0000 C   0  0
    1.1600   -1.3300    0.0000 C   0  0
    3.4700    0.0000    0.0000 H   0  0
    8.2200   -2.9800    0.0000 C   0  0
    8.2200   -1.6500    0.0000 O   0  0
  1  2  2  0
  1  6  1  0
  2  3  1  0
  3  4  2  0
  3 10  1  0
  4  5  1  0
  4  7  1  0
  5  6  2  0
  5  9  1  0
  6 15  1  0
  7  8  1  0
  8  9  2  0
  9 20  1  0
 10 11  1  0
 10 12  1  0
 10 13  1  0
 11 14  2  0
 15 16  1  0
 16 17  1  0
 16 22  1  0
 17 18  1  0
 17 21  2  0
 18 19  1  0
 19 20  1  0
 19 27  1  6
 22 23  1  0
 22 24  1  0
 22 26  1  1
 23 25  1  0
 27 28  1  0
M  END
$$$$
