# Supplementary material for: Structure-Based Screening of Deep-Sea Microbial Metabolites Against Plasmodium falciparum Dihydroorotate Dehydrogenase
Source: Biology (Basel). 2026 Feb 27;15(5):392. doi: 10.3390/biology15050392 (PMC12984942; doi:10.3390/biology15050392)
Supplement: Supplementary file 1 [file biology-15-00392-s001.zip › biology-4056089-supplementary/Supp Files/Supplementary Material S1-compounds_deepsea/compounds_deepsea/L22698_marinlit.mol]

24224/6
  SciTegic03261412592D

 40 43  0  0  1  0            999 V2000
    1.2166   -7.9597    0.0000 C   0  0
    1.2166   -9.3833    0.0000 C   0  0
    2.4461  -10.0952    0.0000 C   0  0
    3.6757   -9.3833    0.0000 C   0  0
    3.6757   -7.9597    0.0000 C   0  0
    2.4461   -7.2478    0.0000 C   0  0
    5.0346   -9.8104    0.0000 N   0  0
    5.8630   -8.6715    0.0000 C   0  0
    5.0346   -7.5196    0.0000 C   0  0
    2.4461  -11.5189    0.0000 C   0  0
    1.2166  -12.2307    0.0000 C   0  0
    3.6757  -12.2307    0.0000 C   0  0
    2.4461  -12.9425    0.0000 C   0  0
    0.0000  -11.5189    0.0000 C   0  0
    2.4461   -5.8241    0.0000 N   0  0
    3.6757   -5.1123    0.0000 C   0  0
    4.9182   -5.8241    0.0000 C   0  0
    6.1607   -5.1123    0.0000 N   0  0
    7.3902   -5.8241    0.0000 C   0  0  0  0  0  0
    6.6395   -7.1572    0.0000 C   0  0
    4.8146   -6.8466    0.0000 O   0  0
    3.6757   -3.6886    0.0000 C   0  0  0  0  0  0
    2.4461   -2.9768    0.0000 C   0  0
    4.9182   -2.9768    0.0000 C   0  0
    1.2166   -3.6886    0.0000 C   0  0
    3.6757   -2.2649    0.0000 H   0  0
    8.7621   -5.4488    0.0000 C   0  0
    9.7716   -4.4393    0.0000 O   0  0
    1.2166   -5.1123    0.0000 C   0  0
   10.6129   -1.9543    0.0000 C   0  0  0  0  0  0
    9.6810   -1.4366    0.0000 C   0  0  0  0  0  0
    8.7621   -1.9802    0.0000 C   0  0  0  0  0  0
    8.7750   -3.0415    0.0000 C   0  0  0  0  0  0
    9.7069   -3.5721    0.0000 C   0  0  0  0  0  0
   10.6258   -3.0286    0.0000 O   0  0
    9.6810   -0.3624    0.0000 O   0  0
    7.8561   -3.5851    0.0000 O   0  0
    7.6749   -1.3590    0.0000 O   0  0
   11.5318   -1.4237    0.0000 C   0  0
   11.5189    0.0000    0.0000 O   0  0
  1  2  2  0
  1  6  1  0
  2  3  1  0
  3  4  2  0
  3 10  1  0
  4  5  1  0
  4  7  1  0
  5  6  2  0
  5  9  1  0
  6 15  1  0
  7  8  1  0
  8  9  2  0
  9 20  1  0
 10 11  1  0
 10 12  1  0
 10 13  1  0
 11 14  2  0
 15 16  1  0
 15 29  1  0
 16 17  1  0
 16 22  1  0
 17 18  1  0
 17 21  2  0
 18 19  1  0
 19 20  1  0
 19 27  1  6
 22 23  1  0
 22 24  1  0
 22 26  1  1
 23 25  1  0
 27 28  1  0
 34 28  1  6
 30 31  1  0
 30 35  1  0
 30 39  1  1
 31 32  1  0
 31 36  1  6
 32 33  1  0
 32 38  1  1
 33 34  1  0
 33 37  1  6
 34 35  1  0
 39 40  1  0
M  END
$$$$
