# Supplementary material for: Structure-Based Screening of Deep-Sea Microbial Metabolites Against Plasmodium falciparum Dihydroorotate Dehydrogenase
Source: Biology (Basel). 2026 Feb 27;15(5):392. doi: 10.3390/biology15050392 (PMC12984942; doi:10.3390/biology15050392)
Supplement: Supplementary file 1 [file biology-15-00392-s001.zip › biology-4056089-supplementary/Supp Files/Supplementary Material S1-compounds_deepsea/compounds_deepsea/L22744_marinlit.mol]

24249/1
  SciTegic03261412592D

 26 29  0  0  1  0            999 V2000
    0.0000   -4.6353    0.0000 C   0  0
    0.0000   -5.9762    0.0000 C   0  0
    1.1544   -6.6422    0.0000 C   0  0  0  0  0  0
    2.3088   -5.9762    0.0000 C   0  0  0  0  0  0
    2.3088   -4.6353    0.0000 C   0  0  0  0  0  0
    1.1544   -3.9782    0.0000 C   0  0
    3.4632   -6.6422    0.0000 C   0  0
    4.6087   -5.9762    0.0000 C   0  0
    4.6087   -4.6353    0.0000 C   0  0
    3.4632   -3.9782    0.0000 C   0  0
    5.7631   -3.9782    0.0000 C   0  0
    5.7631   -2.6462    0.0000 C   0  0
    4.6087   -1.9891    0.0000 C   0  0
    3.4632   -2.6462    0.0000 C   0  0
    6.8997   -1.9891    0.0000 C   0  0
    6.8997   -0.6749    0.0000 C   0  0
    5.7631   -0.0266    0.0000 C   0  0
    4.6087   -0.6749    0.0000 C   0  0
    3.4543    0.0000    0.0000 O   0  0
    8.0630   -2.6551    0.0000 O   0  0
    5.7719   -6.6422    0.0000 O   0  0
    2.3088   -3.2945    0.0000 C   0  0
    2.3088   -7.3082    0.0000 H   0  0
    1.5007   -7.9298    0.0000 C   0  0
    0.2042   -7.5835    0.0000 C   0  0
    0.5506   -8.8799    0.0000 O   0  0
  1  2  1  0
  1  6  1  0
  2  3  1  0
  3  4  1  0
  3 24  1  6
  3 25  1  0
  4  5  1  0
  4  7  1  0
  4 23  1  6
  5  6  1  0
  5 10  1  0
  5 22  1  1
  7  8  1  0
  8  9  1  0
  8 21  2  0
  9 10  1  0
  9 11  2  0
 10 14  2  0
 11 12  1  0
 12 13  2  0
 12 15  1  0
 13 14  1  0
 13 18  1  0
 15 16  1  0
 15 20  2  0
 16 17  2  0
 17 18  1  0
 18 19  2  0
 25 26  2  0
M  END
$$$$
