# Supplementary material for: Structure-Based Screening of Deep-Sea Microbial Metabolites Against Plasmodium falciparum Dihydroorotate Dehydrogenase
Source: Biology (Basel). 2026 Feb 27;15(5):392. doi: 10.3390/biology15050392 (PMC12984942; doi:10.3390/biology15050392)
Supplement: Supplementary file 1 [file biology-15-00392-s001.zip › biology-4056089-supplementary/Supp Files/Supplementary Material S1-compounds_deepsea/compounds_deepsea/L22745_marinlit.mol]

24249/2
  SciTegic03261412592D

 25 28  0  0  1  0            999 V2000
    0.8467   -4.6346    0.0000 C   0  0
    0.8467   -5.9715    0.0000 C   0  0
    2.0053   -6.6399    0.0000 C   0  0  0  0  0  0
    3.1551   -5.9715    0.0000 C   0  0  0  0  0  0
    3.1551   -4.6346    0.0000 C   0  0  0  0  0  0
    2.0053   -3.9750    0.0000 C   0  0
    4.3137   -6.6399    0.0000 C   0  0
    5.4635   -5.9715    0.0000 C   0  0
    5.4635   -4.6346    0.0000 C   0  0
    4.3137   -3.9750    0.0000 C   0  0
    6.6132   -3.9750    0.0000 C   0  0
    6.6132   -2.6471    0.0000 C   0  0
    5.4635   -1.9875    0.0000 C   0  0
    4.3137   -2.6471    0.0000 C   0  0
    7.7540   -1.9875    0.0000 C   0  0
    7.7540   -0.6684    0.0000 C   0  0
    6.6132   -0.0178    0.0000 C   0  0
    5.4635   -0.6684    0.0000 C   0  0
    4.3137    0.0000    0.0000 O   0  0
    8.9127   -2.6560    0.0000 O   0  0
    3.1551   -3.2977    0.0000 C   0  0
    1.3369   -7.7986    0.0000 C   0  0
    3.1551   -7.3084    0.0000 H   0  0
    2.3529   -7.9323    0.0000 C   0  0
    0.0000   -7.7986    0.0000 O   0  0
  1  2  1  0
  1  6  1  0
  2  3  1  0
  3  4  1  0
  3 22  1  1
  3 24  1  0
  4  5  1  0
  4  7  1  0
  4 23  1  6
  5  6  1  0
  5 10  1  0
  5 21  1  1
  7  8  2  0
  8  9  1  0
  9 10  1  0
  9 11  2  0
 10 14  2  0
 11 12  1  0
 12 13  2  0
 12 15  1  0
 13 14  1  0
 13 18  1  0
 15 16  1  0
 15 20  2  0
 16 17  2  0
 17 18  1  0
 18 19  2  0
 22 25  1  0
M  END
$$$$
