# Supplementary material for: Structure-Based Screening of Deep-Sea Microbial Metabolites Against Plasmodium falciparum Dihydroorotate Dehydrogenase
Source: Biology (Basel). 2026 Feb 27;15(5):392. doi: 10.3390/biology15050392 (PMC12984942; doi:10.3390/biology15050392)
Supplement: Supplementary file 1 [file biology-15-00392-s001.zip › biology-4056089-supplementary/Supp Files/Supplementary Material S1-compounds_deepsea/compounds_deepsea/L22793_marinlit.mol]

24306/1
  SciTegic03261413002D

 57 56  0  0  1  0            999 V2000
   13.8256   -3.2985    0.0000 C   0  0  0  0  0  0
   14.9836   -3.9652    0.0000 C   0  0  0  0  0  0
   16.1416   -3.2985    0.0000 C   0  0  0  0  0  0
   14.9836   -5.2986    0.0000 O   0  0
   13.8256   -1.9651    0.0000 N   0  0
   16.1416   -1.9651    0.0000 O   0  0
   12.6676   -3.9652    0.0000 C   0  0
   17.2645   -3.9652    0.0000 C   0  0
   12.6676   -5.2986    0.0000 O   0  0
   18.4224   -3.2985    0.0000 O   0  0
   19.5804   -3.9652    0.0000 C   0  0
   20.7384   -3.2985    0.0000 C   0  0
   19.5804   -5.2986    0.0000 O   0  0
   17.2645   -1.2983    0.0000 C   0  0
   17.2996    0.0000    0.0000 O   0  0
   18.4224   -1.9651    0.0000 C   0  0
   12.6676   -1.2983    0.0000 C   0  0
   12.6676    0.0000    0.0000 O   0  0
   11.5096   -1.9651    0.0000 C   0  0
   10.3868   -1.2983    0.0000 C   0  0
    9.2288   -1.9651    0.0000 C   0  0
    8.0708   -1.2983    0.0000 C   0  0
    6.9128   -1.9651    0.0000 C   0  0
    5.7548   -1.2983    0.0000 C   0  0
    4.5968   -1.9651    0.0000 C   0  0
    3.4739   -1.2983    0.0000 C   0  0
    2.3160   -1.9651    0.0000 C   0  0
    1.1580   -1.2983    0.0000 C   0  0
    0.0000   -1.9651    0.0000 C   0  0
   19.5804   -1.2983    0.0000 C   0  0
   20.7384   -1.9651    0.0000 C   0  0
   21.8964   -1.2983    0.0000 C   0  0
   23.0193   -1.9651    0.0000 C   0  0
   24.3527   -1.9651    0.0000 C   0  0
   25.5107   -1.2983    0.0000 C   0  0
   26.6687   -1.9651    0.0000 C   0  0
   28.0021   -1.9651    0.0000 C   0  0
   29.1601   -1.2983    0.0000 C   0  0
   30.3181   -1.9651    0.0000 C   0  0
   31.6164   -1.9651    0.0000 C   0  0
   32.7744   -1.2983    0.0000 C   0  0
   33.9324   -1.9651    0.0000 C   0  0
   35.0904   -1.2983    0.0000 C   0  0
   21.8964   -3.9652    0.0000 C   0  0
   23.0544   -3.2985    0.0000 C   0  0
   24.1773   -3.9652    0.0000 C   0  0
   25.3353   -3.2985    0.0000 C   0  0
   26.4932   -3.9652    0.0000 C   0  0
   27.6512   -3.2985    0.0000 C   0  0
   28.8092   -3.9652    0.0000 C   0  0
   28.8092   -5.2986    0.0000 C   0  0
   27.6512   -5.9654    0.0000 C   0  0
   26.4932   -5.2986    0.0000 C   0  0
   25.3353   -5.9654    0.0000 C   0  0
   24.1773   -5.2986    0.0000 C   0  0
   23.0544   -5.9654    0.0000 C   0  0
   21.8964   -5.2986    0.0000 C   0  0
  1  2  1  0
  1  5  1  6
  1  7  1  0
  2  3  1  0
  2  4  1  6
  3  6  1  1
  3  8  1  0
  5 17  1  0
  6 14  1  0
  7  9  1  0
  8 10  1  0
 10 11  1  0
 11 12  1  0
 11 13  2  0
 12 44  1  0
 14 15  2  0
 14 16  1  0
 16 30  1  0
 17 18  2  0
 17 19  1  0
 19 20  1  0
 20 21  1  0
 21 22  1  0
 22 23  1  0
 23 24  1  0
 24 25  1  0
 25 26  1  0
 26 27  1  0
 27 28  1  0
 28 29  1  0
 30 31  1  0
 31 32  1  0
 32 33  1  0
 33 34  2  0
 34 35  1  0
 35 36  1  0
 36 37  2  0
 37 38  1  0
 38 39  1  0
 39 40  2  0
 40 41  1  0
 41 42  1  0
 42 43  1  0
 44 45  1  0
 45 46  1  0
 46 47  1  0
 47 48  1  0
 48 49  1  0
 49 50  1  0
 50 51  1  0
 51 52  1  0
 52 53  1  0
 53 54  1  0
 54 55  1  0
 55 56  1  0
 56 57  1  0
M  END
$$$$
