# Supplementary material for: Structure-Based Screening of Deep-Sea Microbial Metabolites Against Plasmodium falciparum Dihydroorotate Dehydrogenase
Source: Biology (Basel). 2026 Feb 27;15(5):392. doi: 10.3390/biology15050392 (PMC12984942; doi:10.3390/biology15050392)
Supplement: Supplementary file 1 [file biology-15-00392-s001.zip › biology-4056089-supplementary/Supp Files/Supplementary Material S1-compounds_deepsea/compounds_deepsea/L22794_marinlit.mol]

24306/2
  SciTegic03261413002D

 50 49  0  0  1  0            999 V2000
   13.7995   -3.3119    0.0000 C   0  0  0  0  0  0
   14.9379   -4.0018    0.0000 C   0  0  0  0  0  0
   16.1109   -3.3119    0.0000 C   0  0  0  0  0  0
   14.9379   -5.3128    0.0000 O   0  0
   13.7995   -2.0009    0.0000 N   0  0
   16.1109   -2.0009    0.0000 O   0  0
   12.6610   -4.0018    0.0000 C   0  0
   17.2493   -4.0018    0.0000 C   0  0
   12.6610   -5.3128    0.0000 O   0  0
   18.3878   -3.3119    0.0000 O   0  0
   19.5607   -4.0018    0.0000 C   0  0
   20.6992   -3.3119    0.0000 C   0  0
   19.5607   -5.3128    0.0000 O   0  0
   17.2493   -1.3454    0.0000 C   0  0
   17.2493    0.0000    0.0000 O   0  0
   18.3878   -2.0009    0.0000 C   0  0
   12.6610   -1.3454    0.0000 C   0  0
   12.6610    0.0000    0.0000 O   0  0
   11.4880   -2.0009    0.0000 C   0  0
   10.3496   -1.3454    0.0000 C   0  0
    9.2111   -2.0009    0.0000 C   0  0
    8.0382   -1.3454    0.0000 C   0  0
    6.8997   -2.0009    0.0000 C   0  0
    5.7613   -1.3454    0.0000 C   0  0
    4.5883   -2.0009    0.0000 C   0  0
    3.4499   -1.3454    0.0000 C   0  0
    2.3114   -2.0009    0.0000 C   0  0
    1.1385   -1.3454    0.0000 C   0  0
    0.0000   -2.0009    0.0000 C   0  0
   19.5607   -1.3454    0.0000 C   0  0
   20.6992   -2.0009    0.0000 C   0  0
   22.0101   -2.0009    0.0000 C   0  0
   23.1831   -1.3454    0.0000 C   0  0
   24.3215   -2.0009    0.0000 C   0  0
   25.6670   -2.0009    0.0000 C   0  0
   26.8054   -1.3454    0.0000 C   0  0
   27.9439   -2.0009    0.0000 C   0  0
   29.1169   -1.3454    0.0000 C   0  0
   21.8376   -4.0018    0.0000 C   0  0
   23.0106   -3.3119    0.0000 C   0  0
   24.1490   -4.0018    0.0000 C   0  0
   25.2875   -3.3119    0.0000 C   0  0
   26.4605   -4.0018    0.0000 C   0  0
   27.5989   -3.3119    0.0000 C   0  0
   28.7374   -4.0018    0.0000 C   0  0
   29.9103   -3.3119    0.0000 C   0  0
   31.0488   -4.0018    0.0000 C   0  0
   32.1872   -3.3119    0.0000 C   0  0
   33.3602   -4.0018    0.0000 C   0  0
   34.4986   -3.3119    0.0000 C   0  0
  1  2  1  0
  1  5  1  6
  1  7  1  0
  2  3  1  0
  2  4  1  6
  3  6  1  1
  3  8  1  0
  5 17  1  0
  6 14  1  0
  7  9  1  0
  8 10  1  0
 10 11  1  0
 11 12  1  0
 11 13  2  0
 12 39  1  0
 14 15  2  0
 14 16  1  0
 16 30  1  0
 17 18  2  0
 17 19  1  0
 19 20  1  0
 20 21  1  0
 21 22  1  0
 22 23  1  0
 23 24  1  0
 24 25  1  0
 25 26  1  0
 26 27  1  0
 27 28  1  0
 28 29  1  0
 30 31  1  0
 31 32  2  0
 32 33  1  0
 33 34  1  0
 34 35  2  0
 35 36  1  0
 36 37  1  0
 37 38  1  0
 39 40  1  0
 40 41  1  0
 41 42  1  0
 42 43  1  0
 43 44  1  0
 44 45  1  0
 45 46  1  0
 46 47  1  0
 47 48  1  0
 48 49  1  0
 49 50  1  0
M  END
$$$$
