# Supplementary material for: Structure-Based Screening of Deep-Sea Microbial Metabolites Against Plasmodium falciparum Dihydroorotate Dehydrogenase
Source: Biology (Basel). 2026 Feb 27;15(5):392. doi: 10.3390/biology15050392 (PMC12984942; doi:10.3390/biology15050392)
Supplement: Supplementary file 1 [file biology-15-00392-s001.zip › biology-4056089-supplementary/Supp Files/Supplementary Material S1-compounds_deepsea/compounds_deepsea/L22996_marinlit.mol]

24537/1
  SciTegic03261413012D

 27 29  0  0  1  0            999 V2000
    0.0000   -5.9855    0.0000 C   0  0
    0.0000   -7.3105    0.0000 C   0  0
    1.1489   -7.9776    0.0000 C   0  0
    2.2979   -7.3105    0.0000 C   0  0  0  0  0  0
    2.2979   -5.9855    0.0000 C   0  0  0  0  0  0
    1.1489   -5.3184    0.0000 C   0  0
    3.4468   -7.9776    0.0000 C   0  0
    4.5957   -7.3105    0.0000 C   0  0
    4.5957   -5.9855    0.0000 C   0  0
    3.4468   -5.3184    0.0000 C   0  0  0  0  0  0
    1.4918   -9.2655    0.0000 C   0  0
    0.8061   -9.2655    0.0000 C   0  0
    2.2979   -8.6448    0.0000 H   0  0
    2.2979   -4.6513    0.0000 C   0  0
    3.4468   -3.9935    0.0000 C   0  0
    5.7446   -5.3184    0.0000 C   0  0
    4.6050   -3.3263    0.0000 C   0  0
    5.7539   -3.9935    0.0000 C   0  0
    6.9028   -3.3263    0.0000 C   0  0
    6.9028   -2.0014    0.0000 C   0  0
    5.7539   -1.3342    0.0000 C   0  0
    4.6050   -2.0014    0.0000 C   0  0
    4.6050   -4.6606    0.0000 O   0  0
    3.4468   -1.3342    0.0000 O   0  0
    8.0610   -3.9935    0.0000 O   0  0
    8.0610   -1.3342    0.0000 C   0  0
    8.0610    0.0000    0.0000 O   0  0
  1  2  1  0
  1  6  1  0
  2  3  1  0
  3  4  1  0
  3 11  1  0
  3 12  1  0
  4  5  1  0
  4  7  1  0
  4 13  1  6
  5  6  1  0
  5 10  1  0
  5 14  1  1
  7  8  1  0
  8  9  1  0
  9 10  1  0
  9 16  2  0
 10 15  1  1
 15 17  1  0
 17 18  1  0
 17 22  1  0
 17 23  1  0
 18 19  1  0
 19 20  1  0
 19 25  2  0
 20 21  2  0
 20 26  1  0
 21 22  1  0
 22 24  2  0
 26 27  1  0
M  END
$$$$
