# Supplementary material for: Structure-Based Screening of Deep-Sea Microbial Metabolites Against Plasmodium falciparum Dihydroorotate Dehydrogenase
Source: Biology (Basel). 2026 Feb 27;15(5):392. doi: 10.3390/biology15050392 (PMC12984942; doi:10.3390/biology15050392)
Supplement: Supplementary file 1 [file biology-15-00392-s001.zip › biology-4056089-supplementary/Supp Files/Supplementary Material S1-compounds_deepsea/compounds_deepsea/L23015_marinlit.mol]

24565/1
  SciTegic03261412532D

 29 30  0  0  1  0            999 V2000
    0.0000   -9.5744    0.0000 C   0  0
    1.2078  -10.2667    0.0000 C   0  0
    2.4010   -9.5744    0.0000 C   0  0
    3.6088  -10.2667    0.0000 C   0  0
    4.8166   -9.5744    0.0000 C   0  0
    6.0245  -10.2667    0.0000 C   0  0
    7.2176   -9.5744    0.0000 C   0  0
    6.0245  -11.6513    0.0000 O   0  0
    7.7184   -8.4991    0.0000 C   0  0  0  0  0  0
    8.8821   -8.8526    0.0000 C   0  0  0  0  0  0
   10.1194   -8.4991    0.0000 C   0  0
    8.0719   -7.1587    0.0000 C   0  0  0  0  0  0
    9.2798   -6.4664    0.0000 C   0  0
   10.4876   -7.1587    0.0000 C   0  0
   11.7691   -6.6284    0.0000 C   0  0
   10.6497   -9.7806    0.0000 O   0  0
    8.8821  -10.1783    0.0000 C   0  0
    9.8690   -7.6006    0.0000 O   0  0
    8.9263   -7.9394    0.0000 C   0  0
    8.4549   -8.4107    0.0000 O   0  0
    6.9525   -6.5106    0.0000 C   0  0
    9.6333   -5.1112    0.0000 C   0  0
   10.9737   -4.7577    0.0000 C   0  0
   11.3420   -3.4173    0.0000 C   0  0
   11.9606   -5.7446    0.0000 O   0  0
   13.0359   -1.7087    0.0000 C   0  0
   12.6824   -3.0491    0.0000 C   0  0
   14.3763   -1.3404    0.0000 C   0  0
   14.7298    0.0000    0.0000 C   0  0
  1  2  1  0
  2  3  2  0
  3  4  1  0
  4  5  1  0
  5  6  1  0
  6  7  1  0
  6  8  2  0
  9  7  1  6
  9 10  1  0
  9 12  1  0
 10 11  1  0
 10 17  1  0
 10 18  1  1
 11 14  1  0
 11 16  2  0
 12 13  1  0
 12 19  1  1
 12 21  1  0
 13 14  2  0
 13 22  1  0
 14 15  1  0
 18 19  1  0
 19 20  2  0
 22 23  1  0
 23 24  1  0
 23 25  2  0
 24 27  2  0
 26 27  1  0
 26 28  2  0
 28 29  1  0
M  END
$$$$
