# Supplementary material for: Structure-Based Screening of Deep-Sea Microbial Metabolites Against Plasmodium falciparum Dihydroorotate Dehydrogenase
Source: Biology (Basel). 2026 Feb 27;15(5):392. doi: 10.3390/biology15050392 (PMC12984942; doi:10.3390/biology15050392)
Supplement: Supplementary file 1 [file biology-15-00392-s001.zip › biology-4056089-supplementary/Supp Files/Supplementary Material S1-compounds_deepsea/compounds_deepsea/L23016_marinlit.mol]

24565/2
  SciTegic03261412532D

 16 16  0  0  0  0            999 V2000
    1.1514   -1.9917    0.0000 C   0  0
    1.1514   -3.3298    0.0000 C   0  0
    2.3029   -3.9937    0.0000 C   0  0
    3.4543   -3.3298    0.0000 C   0  0
    3.4543   -1.9917    0.0000 C   0  0
    2.3029   -1.3382    0.0000 C   0  0
    2.3029   -0.0104    0.0000 O   0  0
    0.0000   -3.9937    0.0000 O   0  0
    0.0000   -1.3278    0.0000 C   0  0
    4.6057   -1.3278    0.0000 C   0  0
    5.7572   -1.9917    0.0000 C   0  0
    4.6057    0.0000    0.0000 O   0  0
    6.9086   -1.3278    0.0000 C   0  0
    8.0704   -1.9917    0.0000 C   0  0
    9.2219   -1.3278    0.0000 C   0  0
   10.3733   -1.9917    0.0000 C   0  0
  1  2  2  0
  1  6  1  0
  1  9  1  0
  2  3  1  0
  2  8  1  0
  3  4  2  0
  4  5  1  0
  5  6  2  0
  5 10  1  0
  6  7  1  0
 10 11  1  0
 10 12  2  0
 11 13  1  0
 13 14  1  0
 14 15  2  0
 15 16  1  0
M  END
$$$$
