# Supplementary material for: Structure-Based Screening of Deep-Sea Microbial Metabolites Against Plasmodium falciparum Dihydroorotate Dehydrogenase
Source: Biology (Basel). 2026 Feb 27;15(5):392. doi: 10.3390/biology15050392 (PMC12984942; doi:10.3390/biology15050392)
Supplement: Supplementary file 1 [file biology-15-00392-s001.zip › biology-4056089-supplementary/Supp Files/Supplementary Material S1-compounds_deepsea/compounds_deepsea/L23017_marinlit.mol]

24565/3
  SciTegic03261412532D

 18 19  0  0  0  0            999 V2000
    1.3334   -1.9917    0.0000 C   0  0
    1.3334   -3.3251    0.0000 C   0  0
    2.4834   -3.9918    0.0000 C   0  0
    3.6334   -3.3251    0.0000 C   0  0
    3.6334   -1.9917    0.0000 C   0  0
    2.4834   -1.3334    0.0000 C   0  0
    4.9001   -3.7334    0.0000 C   0  0
    5.6752   -2.6584    0.0000 C   0  0
    4.9001   -1.5917    0.0000 O   0  0
    2.4834    0.0000    0.0000 C   0  0
    0.1833   -1.3250    0.0000 O   0  0
    0.0000   -3.3251    0.0000 C   0  0
    0.3917   -4.2668    0.0000 O   0  0
    5.3085   -5.0001    0.0000 C   0  0
    7.0085   -2.6584    0.0000 O   0  0
    7.0335   -6.5419    0.0000 C   0  0
    6.6169   -5.2752    0.0000 C   0  0
    8.3336   -6.8169    0.0000 C   0  0
  1  2  1  0
  1  6  1  0
  1 11  2  0
  2  3  1  0
  2 12  1  0
  2 13  1  0
  3  4  1  0
  4  5  1  0
  4  7  2  0
  5  6  2  0
  5  9  1  0
  6 10  1  0
  7  8  1  0
  7 14  1  0
  8  9  1  0
  8 15  2  0
 14 17  1  0
 16 17  2  0
 16 18  1  0
M  END
$$$$
