# Supplementary material for: Structure-Based Screening of Deep-Sea Microbial Metabolites Against Plasmodium falciparum Dihydroorotate Dehydrogenase
Source: Biology (Basel). 2026 Feb 27;15(5):392. doi: 10.3390/biology15050392 (PMC12984942; doi:10.3390/biology15050392)
Supplement: Supplementary file 1 [file biology-15-00392-s001.zip › biology-4056089-supplementary/Supp Files/Supplementary Material S1-compounds_deepsea/compounds_deepsea/L23121_marinlit.mol]

24683/1
  SciTegic03261413032D

 37 43  0  0  1  0            999 V2000
    1.1499   -5.7497    0.0000 C   0  0  0  0  0  0
    1.1499   -7.0812    0.0000 C   0  0  0  0  0  0
    2.3150   -7.7470    0.0000 C   0  0  0  0  0  0
    3.4650   -7.0812    0.0000 C   0  0  0  0  0  0
    3.4650   -5.7497    0.0000 C   0  0  0  0  0  0
    2.3150   -5.0840    0.0000 C   0  0  0  0  0  0
    4.6149   -7.7470    0.0000 C   0  0
    5.7800   -7.0812    0.0000 C   0  0
    5.7800   -5.7497    0.0000 C   0  0
    4.6149   -5.0840    0.0000 C   0  0  0  0  0  0
    6.9299   -5.0840    0.0000 C   0  0  0  0  0  0
    6.9299   -3.7525    0.0000 C   0  0  0  0  0  0
    5.7800   -3.0867    0.0000 C   0  0
    4.6149   -3.7525    0.0000 C   0  0
    8.2009   -5.4925    0.0000 C   0  0
    8.9877   -4.4182    0.0000 C   0  0
    8.2009   -3.3288    0.0000 C   0  0  0  0  0  0
   15.1309   -1.9973    0.0000 O   0  0
    3.4650   -4.4182    0.0000 C   0  0
    0.0000   -7.7470    0.0000 O   0  0
    8.2009   -1.9973    0.0000 C   0  0  0  0  0  0
    9.3509   -1.3315    0.0000 C   0  0
   10.5159   -1.9973    0.0000 C   0  0
   11.6659   -1.3315    0.0000 C   0  0  0  0  0  0
   12.8158   -1.9973    0.0000 C   0  0  0  0  0  0
   13.9809   -1.3315    0.0000 C   0  0
   12.8158   -3.3288    0.0000 C   0  0
    7.0358   -1.3315    0.0000 C   0  0
    5.3563   -4.3728    0.0000 O   0  0
    6.9299   -6.4155    0.0000 H   0  0
    6.3701   -4.9629    0.0000 C   0  0
    9.4719   -2.9203    0.0000 H   0  0
   11.6659    0.0000    0.0000 C   0  0
    4.6149   -9.0785    0.0000 O   0  0
    3.4650   -8.4128    0.0000 O   0  0
    1.3618   -4.1307    0.0000 O   0  0
   13.9809    0.0000    0.0000 O   0  0
  1  2  1  0
  1  6  1  0
  1 36  1  6
  2  3  1  0
  2 20  1  6
  3  4  1  0
  3 35  1  6
  4  5  1  0
  4  7  1  0
  4 35  1  6
  5  6  1  0
  5 10  1  0
  5 19  1  1
  6 36  1  6
  7  8  1  0
  7 34  2  0
  8  9  2  0
  9 10  1  0
  9 11  1  0
 10 14  1  0
 10 29  1  1
 11 12  1  0
 11 15  1  0
 11 30  1  6
 12 13  1  0
 12 17  1  0
 12 31  1  1
 13 14  1  0
 15 16  1  0
 16 17  1  0
 17 21  1  0
 17 32  1  6
 18 26  1  0
 21 22  1  0
 21 28  1  6
 22 23  2  0
 23 24  1  0
 24 25  1  0
 24 33  1  6
 25 26  1  0
 25 27  1  1
 26 37  2  0
 29 31  1  0
M  END
$$$$
