# Supplementary material for: Structure-Based Screening of Deep-Sea Microbial Metabolites Against Plasmodium falciparum Dihydroorotate Dehydrogenase
Source: Biology (Basel). 2026 Feb 27;15(5):392. doi: 10.3390/biology15050392 (PMC12984942; doi:10.3390/biology15050392)
Supplement: Supplementary file 1 [file biology-15-00392-s001.zip › biology-4056089-supplementary/Supp Files/Supplementary Material S1-compounds_deepsea/compounds_deepsea/L23122_marinlit.mol]

24683/2
  SciTegic03261413032D

 34 38  0  0  1  0            999 V2000
    2.3165   -1.9784    0.0000 C   0  0
    1.1520   -2.6421    0.0000 C   0  0
    1.1520   -3.9694    0.0000 C   0  0
    3.4685   -3.9694    0.0000 C   0  0  0  0  0  0
    3.4685   -2.6421    0.0000 C   0  0  0  0  0  0
    2.3165   -4.6456    0.0000 C   0  0
    0.0000   -4.6331    0.0000 O   0  0
    4.6205   -4.6205    0.0000 C   0  0
    5.7725   -3.9694    0.0000 C   0  0
    5.7725   -2.6421    0.0000 C   0  0  0  0  0  0
    4.6205   -1.9784    0.0000 C   0  0  0  0  0  0
    6.8619   -2.1537    0.0000 C   0  0  0  0  0  0
    6.9120   -0.6637    0.0000 C   0  0
    5.7725   -0.0125    0.0000 C   0  0
    4.6205   -0.6637    0.0000 C   0  0  0  0  0  0
    7.3503   -3.4059    0.0000 C   0  0
    8.6776   -3.3057    0.0000 C   0  0
    9.0157   -2.0410    0.0000 C   0  0
    7.9012   -1.3273    0.0000 O   0  0
    9.6042   -4.2699    0.0000 C   0  0
   10.8939   -3.9193    0.0000 O   0  0
   11.2320   -2.6421    0.0000 C   0  0
   10.2929   -1.7030    0.0000 C   0  0
   10.6435   -0.4132    0.0000 C   0  0
   12.5218   -2.2915    0.0000 C   0  0
    9.2661   -5.5471    0.0000 O   0  0
    8.0640    0.0000    0.0000 C   0  0
    1.6529   -5.7976    0.0000 C   0  0
    2.9802   -5.7976    0.0000 C   0  0
    3.8191   -5.2591    0.0000 H   0  0
    4.6205   -3.3057    0.0000 H   0  0
    3.4685    0.0000    0.0000 O   0  0
    3.4685   -1.3023    0.0000 C   0  0
    5.7725   -1.3023    0.0000 C   0  0
  1  5  1  0
  1  2  2  0
  2  3  1  0
  3  6  1  0
  3  7  2  0
  4  5  1  0
  4  6  1  0
  4  8  1  0
  4 30  1  6
  5 11  1  0
  5 33  1  1
  6 28  1  0
  6 29  1  0
  8  9  1  0
  9 10  1  0
 10 11  1  0
 10 12  1  0
 10 34  1  1
 11 15  1  0
 11 31  1  6
 12 13  1  0
 12 16  1  0
 12 19  1  6
 13 14  2  0
 13 27  1  0
 14 15  1  0
 15 32  1  1
 16 17  1  0
 17 18  2  0
 17 20  1  0
 18 19  1  0
 18 23  1  0
 20 21  1  0
 20 26  2  0
 21 22  1  0
 22 23  2  0
 22 25  1  0
 23 24  1  0
M  END
$$$$
