# Supplementary material for: Structure-Based Screening of Deep-Sea Microbial Metabolites Against Plasmodium falciparum Dihydroorotate Dehydrogenase
Source: Biology (Basel). 2026 Feb 27;15(5):392. doi: 10.3390/biology15050392 (PMC12984942; doi:10.3390/biology15050392)
Supplement: Supplementary file 1 [file biology-15-00392-s001.zip › biology-4056089-supplementary/Supp Files/Supplementary Material S1-compounds_deepsea/compounds_deepsea/L23123_marinlit.mol]

24683/3
  SciTegic03261413032D

 34 38  0  0  1  0            999 V2000
    3.4689   -3.9698    0.0000 C   0  0  0  0  0  0
    3.4689   -2.6424    0.0000 C   0  0  0  0  0  0
    4.6210   -4.6210    0.0000 C   0  0
    5.7731   -3.9698    0.0000 C   0  0
    5.7731   -2.6424    0.0000 C   0  0  0  0  0  0
    4.6210   -1.9786    0.0000 C   0  0  0  0  0  0
    6.8627   -2.1540    0.0000 C   0  0  0  0  0  0
    6.9127   -0.6637    0.0000 C   0  0
    5.7731   -0.0125    0.0000 C   0  0
    4.6210   -0.6637    0.0000 C   0  0  0  0  0  0
    7.3511   -3.4063    0.0000 C   0  0
    8.6660   -3.3061    0.0000 C   0  0
    9.0041   -2.0413    0.0000 C   0  0
    7.9021   -1.3274    0.0000 O   0  0
    9.6052   -4.2704    0.0000 C   0  0
   10.8951   -3.9197    0.0000 O   0  0
   11.2207   -2.6424    0.0000 C   0  0
   10.2940   -1.7031    0.0000 C   0  0
   10.6321   -0.4133    0.0000 C   0  0
   12.5231   -2.2917    0.0000 C   0  0
    9.2671   -5.5477    0.0000 O   0  0
    8.0649    0.0000    0.0000 C   0  0
    3.7945   -5.2597    0.0000 H   0  0
    4.6210   -3.3061    0.0000 H   0  0
    3.4689    0.0000    0.0000 O   0  0
    3.4689   -1.3024    0.0000 C   0  0
    2.3168   -1.9786    0.0000 C   0  0
    1.1521   -2.6424    0.0000 C   0  0
    1.1521   -3.9698    0.0000 C   0  0
    2.3168   -4.6461    0.0000 C   0  0
    0.0000   -4.6461    0.0000 O   0  0
    1.6530   -5.7982    0.0000 C   0  0
    2.9805   -5.7982    0.0000 C   0  0
    5.7731   -1.3024    0.0000 C   0  0
  1  2  1  0
  1  3  1  0
  1 23  1  6
  1 30  1  0
  2  6  1  0
  2 26  1  1
  2 27  1  0
  3  4  1  0
  4  5  1  0
  5  6  1  0
  5  7  1  0
  5 34  1  1
  6 10  1  0
  6 24  1  6
  7  8  1  0
  7 11  1  0
  7 14  1  6
  8  9  2  0
  8 22  1  0
  9 10  1  0
 10 25  1  1
 11 12  1  0
 12 13  2  0
 12 15  1  0
 13 14  1  0
 13 18  1  0
 15 16  1  0
 15 21  2  0
 16 17  1  0
 17 18  2  0
 17 20  1  0
 18 19  1  0
 27 28  1  0
 28 29  1  0
 29 30  1  0
 29 31  2  0
 30 32  1  0
 30 33  1  0
M  END
$$$$
