# Supplementary material for: Structure-Based Screening of Deep-Sea Microbial Metabolites Against Plasmodium falciparum Dihydroorotate Dehydrogenase
Source: Biology (Basel). 2026 Feb 27;15(5):392. doi: 10.3390/biology15050392 (PMC12984942; doi:10.3390/biology15050392)
Supplement: Supplementary file 1 [file biology-15-00392-s001.zip › biology-4056089-supplementary/Supp Files/Supplementary Material S1-compounds_deepsea/compounds_deepsea/L23124_marinlit.mol]

24683/4
  SciTegic03261413032D

 34 38  0  0  1  0            999 V2000
    1.3313   -3.3150    0.0000 C   0  0
    1.9171   -4.5132    0.0000 C   0  0
    3.2218   -4.8060    0.0000 C   0  0
    4.2602   -3.9673    0.0000 C   0  0  0  0  0  0
    4.2602   -2.6493    0.0000 C   0  0  0  0  0  0
    3.2218   -1.8239    0.0000 C   0  0
    1.9171   -2.1168    0.0000 C   0  0
    5.4185   -4.6197    0.0000 C   0  0
    6.5634   -3.9673    0.0000 C   0  0
    6.5634   -2.6493    0.0000 C   0  0  0  0  0  0
    5.4185   -1.9837    0.0000 C   0  0  0  0  0  0
    7.6551   -2.1567    0.0000 C   0  0  0  0  0  0
    7.6950   -0.6657    0.0000 C   0  0
    6.5634   -0.0266    0.0000 C   0  0
    5.4185   -0.6657    0.0000 C   0  0
    8.1343   -3.4082    0.0000 C   0  0
    9.4656   -3.3150    0.0000 C   0  0
    9.7985   -2.0502    0.0000 C   0  0
    8.6935   -1.3313    0.0000 O   0  0
   10.3976   -4.2735    0.0000 C   0  0
   11.6756   -3.9274    0.0000 O   0  0
   12.0218   -2.6493    0.0000 C   0  0
   11.0765   -1.7041    0.0000 C   0  0
   11.4360   -0.4127    0.0000 C   0  0
   13.3131   -2.3032    0.0000 C   0  0
   10.0514   -5.5516    0.0000 O   0  0
    8.8532    0.0000    0.0000 C   0  0
    3.5280   -6.1107    0.0000 C   0  0
    0.0000   -3.3150    0.0000 O   0  0
    4.6063   -5.2587    0.0000 H   0  0
    5.4185   -3.3150    0.0000 H   0  0
    4.2602    0.0000    0.0000 O   0  0
    4.2602   -1.3047    0.0000 C   0  0
    6.5634   -1.3047    0.0000 C   0  0
  1  2  1  0
  1  7  1  0
  1 29  2  0
  2  3  2  0
  3  4  1  0
  3 28  1  0
  4  5  1  0
  4  8  1  0
  4 30  1  6
  5  6  1  0
  5 11  1  0
  5 33  1  1
  6  7  2  0
  8  9  1  0
  9 10  1  0
 10 11  1  0
 10 12  1  0
 10 34  1  1
 11 15  1  0
 11 31  1  6
 12 13  1  0
 12 16  1  0
 12 19  1  6
 13 14  2  0
 13 27  1  0
 14 15  1  0
 15 32  2  0
 16 17  1  0
 17 18  2  0
 17 20  1  0
 18 19  1  0
 18 23  1  0
 20 21  1  0
 20 26  2  0
 21 22  1  0
 22 23  2  0
 22 25  1  0
 23 24  1  0
M  END
$$$$
