# Supplementary material for: Structure-Based Screening of Deep-Sea Microbial Metabolites Against Plasmodium falciparum Dihydroorotate Dehydrogenase
Source: Biology (Basel). 2026 Feb 27;15(5):392. doi: 10.3390/biology15050392 (PMC12984942; doi:10.3390/biology15050392)
Supplement: Supplementary file 1 [file biology-15-00392-s001.zip › biology-4056089-supplementary/Supp Files/Supplementary Material S1-compounds_deepsea/compounds_deepsea/L23145_marinlit.mol]

24691/1
  SciTegic03261410222D

 21 23  0  0  1  0            999 V2000
    3.0962   -3.1748    0.0000 N   0  0
    3.0962   -4.5036    0.0000 C   0  0
    4.2483   -5.1713    0.0000 C   0  0
    5.3938   -4.5036    0.0000 N   0  0
    5.3938   -3.1748    0.0000 C   0  0
    4.2483   -2.5136    0.0000 C   0  0  0  0  0  0
    3.9734   -1.2175    0.0000 C   0  0
    2.6511   -1.0801    0.0000 C   0  0
    2.1078   -2.2911    0.0000 C   0  0  0  0  0  0
    1.8721    0.0000    0.0000 C   0  0
    0.5499   -0.1375    0.0000 C   0  0
    0.0000   -1.3485    0.0000 C   0  0
    0.7790   -2.4351    0.0000 C   0  0  0  0  0  0
    0.2357   -3.6526    0.0000 O   0  0
    1.7019   -3.5610    0.0000 H   0  0
    1.9441   -5.1713    0.0000 O   0  0
    6.5459   -2.5071    0.0000 O   0  0
    4.2483   -6.5001    0.0000 C   0  0
    6.5459   -5.1713    0.0000 C   0  0
    5.3218   -1.7347    0.0000 S   0  0
    5.3218   -0.3993    0.0000 C   0  0
  1  2  1  0
  1  6  1  0
  1  9  1  0
  2  3  1  0
  2 16  2  0
  3  4  1  0
  3 18  2  0
  4  5  1  0
  4 19  1  0
  5  6  1  0
  5 17  2  0
  6  7  1  0
  6 20  1  6
  7  8  1  0
  8  9  1  0
  8 10  2  0
  9 13  1  0
  9 15  1  1
 10 11  1  0
 11 12  2  0
 12 13  1  0
 13 14  1  1
 20 21  1  0
M  END
$$$$
