# Supplementary material for: Structure-Based Screening of Deep-Sea Microbial Metabolites Against Plasmodium falciparum Dihydroorotate Dehydrogenase
Source: Biology (Basel). 2026 Feb 27;15(5):392. doi: 10.3390/biology15050392 (PMC12984942; doi:10.3390/biology15050392)
Supplement: Supplementary file 1 [file biology-15-00392-s001.zip › biology-4056089-supplementary/Supp Files/Supplementary Material S1-compounds_deepsea/compounds_deepsea/L23146_marinlit.mol]

24691/2
  SciTegic03261410222D

 20 23  0  0  1  0            999 V2000
    3.0988   -3.1777    0.0000 N   0  0
    3.0988   -4.5119    0.0000 C   0  0
    4.2537   -5.1790    0.0000 C   0  0  0  0  0  0
    5.3942   -4.5119    0.0000 N   0  0
    5.3942   -3.1777    0.0000 C   0  0
    4.2537   -2.5178    0.0000 C   0  0  0  0  0  0
    3.9739   -1.2194    0.0000 C   0  0
    2.6541   -1.0831    0.0000 C   0  0
    2.1089   -2.2954    0.0000 C   0  0
    1.8722    0.0000    0.0000 C   0  0
    0.5452   -0.1363    0.0000 C   0  0
    0.0000   -1.3557    0.0000 C   0  0
    0.7747   -2.4389    0.0000 C   0  0
    5.4014   -7.1731    0.0000 O   0  0
    1.9439   -5.1790    0.0000 O   0  0
    6.5491   -2.5178    0.0000 O   0  0
    4.2537   -6.5060    0.0000 C   0  0
    6.5491   -5.1790    0.0000 C   0  0
    3.7300   -3.8591    0.0000 S   0  0
    4.8419   -3.8807    0.0000 S   0  0
  1  2  1  0
  1  6  1  0
  1  9  1  0
  2  3  1  0
  2 15  2  0
  3  4  1  0
  3 17  1  0
  3 20  1  6
  4  5  1  0
  4 18  1  0
  5  6  1  0
  5 16  2  0
  6  7  1  0
  6 19  1  6
  7  8  1  0
  8  9  1  0
  8 10  2  0
  9 13  2  0
 10 11  1  0
 11 12  2  0
 12 13  1  0
 14 17  1  0
 19 20  1  0
M  END
$$$$
