# Supplementary material for: Structure-Based Screening of Deep-Sea Microbial Metabolites Against Plasmodium falciparum Dihydroorotate Dehydrogenase
Source: Biology (Basel). 2026 Feb 27;15(5):392. doi: 10.3390/biology15050392 (PMC12984942; doi:10.3390/biology15050392)
Supplement: Supplementary file 1 [file biology-15-00392-s001.zip › biology-4056089-supplementary/Supp Files/Supplementary Material S1-compounds_deepsea/compounds_deepsea/L23586_marinlit.mol]

24977/1
  SciTegic03261413012D

 67 74  0  0  1  0            999 V2000
   11.3938   -1.9669    0.0000 C   0  0
   11.3938   -3.2862    0.0000 C   0  0
   12.5452   -3.9579    0.0000 C   0  0
   13.6726   -3.2862    0.0000 C   0  0
   13.6726   -1.9669    0.0000 C   0  0
   12.5452   -1.3193    0.0000 C   0  0
   14.8240   -3.9579    0.0000 C   0  0
   15.9754   -3.2862    0.0000 C   0  0
   15.9754   -1.9669    0.0000 C   0  0
   14.8240   -1.3193    0.0000 C   0  0
   17.1027   -3.9579    0.0000 C   0  0
   18.2541   -3.2862    0.0000 C   0  0
   18.2541   -1.9669    0.0000 C   0  0
   17.1027   -1.3193    0.0000 C   0  0
   19.4055   -1.2953    0.0000 C   0  0
   14.8240    0.0000    0.0000 O   0  0
   14.8240   -5.2771    0.0000 O   0  0
   12.5452   -5.2771    0.0000 O   0  0
   10.2425   -3.9579    0.0000 C   0  0  0  0  0  0
   17.1027    0.0000    0.0000 O   0  0
   20.5569   -1.9669    0.0000 C   0  0  0  0  0  0
   21.6843   -1.2953    0.0000 C   0  0
   19.8852   -3.1183    0.0000 C   0  0
   22.8356   -1.9669    0.0000 C   0  0
   23.9870   -1.2953    0.0000 O   0  0
   22.8356   -3.2862    0.0000 O   0  0
   21.2045   -3.1183    0.0000 O   0  0
    9.1870   -3.2862    0.0000 O   0  0
    8.0357   -3.9579    0.0000 C   0  0  0  0  0  0
    8.0357   -5.2771    0.0000 C   0  0  0  0  0  0
    9.1870   -5.9488    0.0000 C   0  0  0  0  0  0
   10.3144   -5.2771    0.0000 C   0  0
    6.8843   -3.2862    0.0000 C   0  0
    9.1870   -7.2681    0.0000 O   0  0
    6.8843   -5.9488    0.0000 O   0  0
    6.8843   -7.2681    0.0000 C   0  0  0  0  0  0
    5.7329   -6.5964    0.0000 O   0  0
    4.5815   -7.2681    0.0000 C   0  0  0  0  0  0
    4.5815   -8.5874    0.0000 C   0  0  0  0  0  0
    5.7329   -9.2590    0.0000 C   0  0
    6.8843   -8.5874    0.0000 C   0  0
    3.4301   -9.2590    0.0000 O   0  0
    3.4301  -10.5783    0.0000 C   0  0  0  0  0  0
    2.3028   -9.9066    0.0000 O   0  0
    1.1514  -10.5783    0.0000 C   0  0  0  0  0  0
    1.1514  -11.8976    0.0000 C   0  0
    2.3028  -12.5692    0.0000 C   0  0
    3.4301  -11.8976    0.0000 C   0  0
    3.4301   -6.5964    0.0000 C   0  0
    0.0000   -9.9066    0.0000 C   0  0
    0.0000  -12.5692    0.0000 O   0  0
   21.1805   -4.9173    0.0000 C   0  0  0  0  0  0
   20.0292   -4.2457    0.0000 O   0  0
   18.8778   -4.9173    0.0000 C   0  0  0  0  0  0
   18.8778   -6.2366    0.0000 C   0  0  0  0  0  0
   20.0292   -6.9083    0.0000 C   0  0
   21.1805   -6.2366    0.0000 C   0  0
   17.7264   -4.2457    0.0000 C   0  0
   17.7264   -6.9083    0.0000 O   0  0
   17.7264   -8.2275    0.0000 C   0  0  0  0  0  0
   16.5750   -7.5559    0.0000 O   0  0
   15.4476   -8.2275    0.0000 C   0  0  0  0  0  0
   15.4476   -9.5468    0.0000 C   0  0
   16.5750  -10.2185    0.0000 C   0  0
   17.7264   -9.5468    0.0000 C   0  0
   14.2963  -10.2185    0.0000 O   0  0
   14.2963   -7.5559    0.0000 C   0  0
  1  2  2  0
  1  6  1  0
  2  3  1  0
  2 19  1  0
  3  4  2  0
  3 18  1  0
  4  5  1  0
  4  7  1  0
  5  6  2  0
  5 10  1  0
  7  8  1  0
  7 17  2  0
  8  9  2  0
  8 11  1  0
  9 10  1  0
  9 14  1  0
 10 16  2  0
 11 12  2  0
 12 13  1  0
 13 14  2  0
 13 15  1  0
 14 20  1  0
 15 21  1  0
 19 32  1  0
 19 28  1  1
 21 22  1  0
 21 23  1  0
 21 27  1  6
 22 24  1  0
 24 25  2  0
 24 26  1  0
 52 27  1  1
 28 29  1  0
 29 30  1  0
 29 33  1  1
 30 31  1  0
 30 35  1  6
 31 32  1  0
 31 34  1  1
 36 35  1  1
 36 37  1  0
 36 41  1  0
 37 38  1  0
 38 39  1  0
 38 49  1  6
 39 40  1  0
 39 42  1  6
 40 41  1  0
 43 42  1  1
 43 44  1  0
 43 48  1  0
 44 45  1  0
 45 46  1  0
 45 50  1  6
 46 47  1  0
 46 51  2  0
 47 48  1  0
 52 53  1  0
 52 57  1  0
 53 54  1  0
 54 55  1  0
 54 58  1  6
 55 56  1  0
 55 59  1  6
 56 57  1  0
 60 59  1  1
 60 61  1  0
 60 65  1  0
 61 62  1  0
 62 63  1  0
 62 67  1  6
 63 64  1  0
 63 66  2  0
 64 65  1  0
M  END
$$$$
