# Supplementary material for: Structure-Based Screening of Deep-Sea Microbial Metabolites Against Plasmodium falciparum Dihydroorotate Dehydrogenase
Source: Biology (Basel). 2026 Feb 27;15(5):392. doi: 10.3390/biology15050392 (PMC12984942; doi:10.3390/biology15050392)
Supplement: Supplementary file 1 [file biology-15-00392-s001.zip › biology-4056089-supplementary/Supp Files/Supplementary Material S1-compounds_deepsea/compounds_deepsea/L23587_marinlit.mol]

24977/2
  SciTegic03261413012D

 51 56  0  0  1  0            999 V2000
   11.4685   -1.9798    0.0000 C   0  0
   11.4685   -3.3078    0.0000 C   0  0
   12.6275   -3.9838    0.0000 C   0  0
   13.7864   -3.3078    0.0000 C   0  0
   13.7864   -1.9798    0.0000 C   0  0
   12.6275   -1.3279    0.0000 C   0  0
   14.9212   -3.9838    0.0000 C   0  0
   16.0559   -3.3078    0.0000 C   0  0
   16.0559   -1.9798    0.0000 C   0  0
   14.9212   -1.3279    0.0000 C   0  0
   17.2149   -3.9838    0.0000 C   0  0
   18.3738   -3.3078    0.0000 C   0  0
   18.3738   -1.9798    0.0000 C   0  0
   17.2149   -1.3279    0.0000 C   0  0
   19.5086   -1.3279    0.0000 C   0  0
   14.9212    0.0000    0.0000 O   0  0
   14.9212   -5.3117    0.0000 O   0  0
   12.6275   -5.3117    0.0000 O   0  0
   10.3338   -3.9838    0.0000 C   0  0  0  0  0  0
   17.2149    0.0000    0.0000 O   0  0
   20.6916   -1.9798    0.0000 C   0  0  0  0  0  0
   21.8264   -1.3279    0.0000 C   0  0
   20.0156   -3.1388    0.0000 C   0  0
   22.9854   -1.9798    0.0000 C   0  0
   24.1443   -1.3279    0.0000 O   0  0
   22.9854   -3.3078    0.0000 O   0  0
   21.3435   -3.1388    0.0000 O   0  0
    9.2473   -3.3078    0.0000 O   0  0
    8.0883   -3.9838    0.0000 C   0  0  0  0  0  0
    8.0883   -5.3117    0.0000 C   0  0  0  0  0  0
    9.2473   -5.9878    0.0000 C   0  0  0  0  0  0
   10.4062   -5.3117    0.0000 C   0  0
    6.9294   -3.3078    0.0000 C   0  0
    9.2473   -7.3157    0.0000 O   0  0
    6.9294   -5.9878    0.0000 O   0  0
    6.9294   -7.3157    0.0000 C   0  0  0  0  0  0
    5.7705   -6.6397    0.0000 O   0  0
    4.6116   -7.3157    0.0000 C   0  0  0  0  0  0
    4.6116   -8.6437    0.0000 C   0  0  0  0  0  0
    5.7705   -9.3197    0.0000 C   0  0
    6.9294   -8.6437    0.0000 C   0  0
    3.4526   -9.3197    0.0000 O   0  0
    3.4526  -10.6476    0.0000 C   0  0  0  0  0  0
    2.3179   -9.9957    0.0000 O   0  0
    1.1589  -10.6476    0.0000 C   0  0  0  0  0  0
    1.1589  -11.9756    0.0000 C   0  0
    2.3179  -12.6516    0.0000 C   0  0
    3.4526  -11.9756    0.0000 C   0  0
    3.4526   -6.6397    0.0000 C   0  0
    0.0000   -9.9957    0.0000 C   0  0
    0.0000  -12.6516    0.0000 O   0  0
  1  2  2  0
  1  6  1  0
  2  3  1  0
  2 19  1  0
  3  4  2  0
  3 18  1  0
  4  5  1  0
  4  7  1  0
  5  6  2  0
  5 10  1  0
  7  8  1  0
  7 17  2  0
  8  9  2  0
  8 11  1  0
  9 10  1  0
  9 14  1  0
 10 16  2  0
 11 12  2  0
 12 13  1  0
 13 14  2  0
 13 15  1  0
 14 20  1  0
 15 21  1  0
 19 32  1  0
 19 28  1  1
 21 22  1  0
 21 23  1  0
 21 27  1  6
 22 24  1  0
 24 25  2  0
 24 26  1  0
 28 29  1  0
 29 30  1  0
 29 33  1  1
 30 31  1  0
 30 35  1  6
 31 32  1  0
 31 34  1  1
 36 35  1  1
 36 37  1  0
 36 41  1  0
 37 38  1  0
 38 39  1  0
 38 49  1  6
 39 40  1  0
 39 42  1  6
 40 41  1  0
 43 42  1  1
 43 44  1  0
 43 48  1  0
 44 45  1  0
 45 46  1  0
 45 50  1  6
 46 47  1  0
 46 51  2  0
 47 48  1  0
M  END
$$$$
