# Supplementary material for: Structure-Based Screening of Deep-Sea Microbial Metabolites Against Plasmodium falciparum Dihydroorotate Dehydrogenase
Source: Biology (Basel). 2026 Feb 27;15(5):392. doi: 10.3390/biology15050392 (PMC12984942; doi:10.3390/biology15050392)
Supplement: Supplementary file 1 [file biology-15-00392-s001.zip › biology-4056089-supplementary/Supp Files/Supplementary Material S1-compounds_deepsea/compounds_deepsea/L23588_marinlit.mol]

24977/3
  SciTegic03261413012D

 59 66  0  0  1  0            999 V2000
    6.8277   -1.9785    0.0000 C   0  0
    6.8277   -3.2975    0.0000 C   0  0
    7.9721   -3.9570    0.0000 C   0  0
    9.1165   -3.2975    0.0000 C   0  0
    9.1165   -1.9785    0.0000 C   0  0
    7.9721   -1.3190    0.0000 C   0  0
   10.2610   -3.9570    0.0000 C   0  0
   11.3666   -3.2975    0.0000 C   0  0
   11.3666   -1.9785    0.0000 C   0  0
   10.2610   -1.3190    0.0000 C   0  0
   12.5110   -3.9570    0.0000 C   0  0
   13.6554   -3.2975    0.0000 C   0  0
   13.6554   -1.9785    0.0000 C   0  0
   12.5110   -1.3190    0.0000 C   0  0
   14.7998   -1.3190    0.0000 C   0  0
   10.2610    0.0000    0.0000 O   0  0
   10.2610   -5.2760    0.0000 O   0  0
    7.9721   -5.2760    0.0000 O   0  0
    5.7803   -3.9570    0.0000 C   0  0  0  0  0  0
   12.5110    0.0000    0.0000 O   0  0
   15.9636   -1.9785    0.0000 C   0  0  0  0  0  0
   17.1081   -1.3190    0.0000 C   0  0
   15.3041   -3.1229    0.0000 C   0  0
   18.2525   -1.9785    0.0000 C   0  0
   19.3969   -1.3190    0.0000 O   0  0
   18.2525   -3.2975    0.0000 O   0  0
   16.6231   -3.1229    0.0000 O   0  0
    4.6359   -3.2975    0.0000 O   0  0
    3.4720   -3.9570    0.0000 C   0  0  0  0  0  0
    3.4720   -5.2760    0.0000 C   0  0  0  0  0  0
    4.6359   -5.9548    0.0000 C   0  0  0  0  0  0
    5.7803   -5.2760    0.0000 C   0  0
    2.3276   -3.2975    0.0000 C   0  0
    4.6359   -7.2738    0.0000 O   0  0
    2.3276   -5.9548    0.0000 O   0  0
    2.3082   -7.2932    0.0000 C   0  0  0  0  0  0
    3.4720   -7.9721    0.0000 C   0  0  0  0  0  0
    1.1444   -7.9721    0.0000 O   0  0
    1.1444   -9.3105    0.0000 C   0  0  0  0  0  0
    2.3082   -9.9894    0.0000 C   0  0
    3.4720   -9.3105    0.0000 C   0  0
    2.3082  -11.3084    0.0000 O   0  0
    0.0000   -9.9700    0.0000 C   0  0
   16.5843   -4.9268    0.0000 C   0  0  0  0  0  0
   15.4399   -4.2479    0.0000 O   0  0
   14.2955   -4.9268    0.0000 C   0  0  0  0  0  0
   14.2955   -6.2458    0.0000 C   0  0  0  0  0  0
   15.4399   -6.9053    0.0000 C   0  0
   16.5843   -6.2458    0.0000 C   0  0
   13.1511   -4.2479    0.0000 C   0  0
   13.1511   -6.9053    0.0000 O   0  0
   13.1511   -8.2243    0.0000 C   0  0  0  0  0  0
   12.0067   -7.5648    0.0000 O   0  0
   10.8623   -8.2243    0.0000 C   0  0  0  0  0  0
   10.8623   -9.5433    0.0000 C   0  0
   12.0067  -10.2028    0.0000 C   0  0
   13.1511   -9.5433    0.0000 C   0  0
    9.7178  -10.2028    0.0000 O   0  0
    9.7178   -7.5648    0.0000 C   0  0
  1  2  2  0
  1  6  1  0
  2  3  1  0
  2 19  1  0
  3  4  2  0
  3 18  1  0
  4  5  1  0
  4  7  1  0
  5  6  2  0
  5 10  1  0
  7  8  1  0
  7 17  2  0
  8  9  2  0
  8 11  1  0
  9 10  1  0
  9 14  1  0
 10 16  2  0
 11 12  2  0
 12 13  1  0
 13 14  2  0
 13 15  1  0
 14 20  1  0
 15 21  1  0
 19 32  1  0
 19 28  1  1
 21 22  1  0
 21 23  1  0
 21 27  1  6
 22 24  1  0
 24 25  2  0
 24 26  1  0
 44 27  1  1
 28 29  1  0
 29 30  1  0
 29 33  1  1
 30 31  1  0
 30 35  1  6
 31 32  1  0
 31 34  1  1
 37 34  1  1
 36 35  1  1
 36 37  1  0
 36 38  1  0
 37 41  1  0
 38 39  1  0
 39 40  1  0
 39 43  1  6
 40 41  1  0
 40 42  2  0
 44 45  1  0
 44 49  1  0
 45 46  1  0
 46 47  1  0
 46 50  1  6
 47 48  1  0
 47 51  1  6
 48 49  1  0
 52 51  1  1
 52 53  1  0
 52 57  1  0
 53 54  1  0
 54 55  1  0
 54 59  1  6
 55 56  1  0
 55 58  2  0
 56 57  1  0
M  END
$$$$
