# Supplementary material for: Structure-Based Screening of Deep-Sea Microbial Metabolites Against Plasmodium falciparum Dihydroorotate Dehydrogenase
Source: Biology (Basel). 2026 Feb 27;15(5):392. doi: 10.3390/biology15050392 (PMC12984942; doi:10.3390/biology15050392)
Supplement: Supplementary file 1 [file biology-15-00392-s001.zip › biology-4056089-supplementary/Supp Files/Supplementary Material S1-compounds_deepsea/compounds_deepsea/L23589_marinlit.mol]

24977/4
  SciTegic03261413012D

 66 74  0  0  1  0            999 V2000
   11.4129   -1.9699    0.0000 C   0  0
   11.4129   -3.2832    0.0000 C   0  0
   12.5385   -3.9398    0.0000 C   0  0
   13.6955   -3.2832    0.0000 C   0  0
   13.6955   -1.9699    0.0000 C   0  0
   12.5385   -1.3133    0.0000 C   0  0
   14.8211   -3.9398    0.0000 C   0  0
   15.9780   -3.2832    0.0000 C   0  0
   15.9780   -1.9699    0.0000 C   0  0
   14.8211   -1.3133    0.0000 C   0  0
   17.1037   -3.9398    0.0000 C   0  0
   18.2606   -3.2832    0.0000 C   0  0
   18.2606   -1.9699    0.0000 C   0  0
   17.1037   -1.3133    0.0000 C   0  0
   19.3863   -3.9398    0.0000 C   0  0
   14.8211    0.0000    0.0000 O   0  0
   14.8211   -5.2843    0.0000 O   0  0
   12.5385   -5.2843    0.0000 O   0  0
   10.2560   -3.9398    0.0000 C   0  0  0  0  0  0
   17.1037    0.0000    0.0000 O   0  0
   20.5432   -3.2832    0.0000 C   0  0
   20.5432   -1.9699    0.0000 C   0  0  0  0  0  0
   19.3863   -1.3133    0.0000 C   0  0
   19.3863   -5.2843    0.0000 O   0  0
   21.6688   -1.3133    0.0000 C   0  0
   21.7626   -2.7829    0.0000 O   0  0
    9.1928   -3.2832    0.0000 O   0  0
    8.0359   -3.9398    0.0000 C   0  0  0  0  0  0
    8.0359   -5.2843    0.0000 C   0  0  0  0  0  0
    9.1928   -5.9410    0.0000 C   0  0  0  0  0  0
   10.3185   -5.2843    0.0000 C   0  0
    6.8790   -3.2832    0.0000 C   0  0
    9.1928   -7.2542    0.0000 O   0  0
    6.8790   -5.9410    0.0000 O   0  0
    6.8790   -7.2542    0.0000 C   0  0  0  0  0  0
    5.7221   -6.5976    0.0000 O   0  0
    4.5964   -7.2542    0.0000 C   0  0  0  0  0  0
    4.5964   -8.5987    0.0000 C   0  0  0  0  0  0
    5.7221   -9.2554    0.0000 C   0  0
    6.8790   -8.5987    0.0000 C   0  0
    3.4395   -9.2554    0.0000 O   0  0
    3.4395  -10.5686    0.0000 C   0  0  0  0  0  0
    2.2826   -9.9120    0.0000 O   0  0
    1.1569  -10.5686    0.0000 C   0  0  0  0  0  0
    1.1569  -11.9132    0.0000 C   0  0
    2.2826  -12.5698    0.0000 C   0  0
    3.4395  -11.9132    0.0000 C   0  0
    3.4395   -6.5976    0.0000 C   0  0
    0.0000   -9.9120    0.0000 C   0  0
    0.0000  -12.5698    0.0000 O   0  0
   23.2322   -1.8448    0.0000 C   0  0  0  0  0  0
   23.2322   -3.1894    0.0000 O   0  0
   24.3892   -3.8460    0.0000 C   0  0  0  0  0  0
   25.5148   -3.1894    0.0000 C   0  0  0  0  0  0
   25.5148   -1.8448    0.0000 C   0  0
   24.3892   -1.1882    0.0000 C   0  0
   24.3579   -5.1592    0.0000 C   0  0
   26.6717   -3.8460    0.0000 O   0  0
   27.8287   -3.1894    0.0000 C   0  0  0  0  0  0
   27.8287   -4.5026    0.0000 O   0  0
   28.9543   -5.1905    0.0000 C   0  0  0  0  0  0
   30.1112   -4.5026    0.0000 C   0  0
   30.1112   -3.1894    0.0000 C   0  0
   28.9543   -2.5015    0.0000 C   0  0
   31.2682   -5.1905    0.0000 O   0  0
   28.9543   -6.5038    0.0000 C   0  0
  1  2  2  0
  1  6  1  0
  2  3  1  0
  2 19  1  0
  3  4  2  0
  3 18  1  0
  4  5  1  0
  4  7  1  0
  5  6  2  0
  5 10  1  0
  7  8  1  0
  7 17  2  0
  8  9  2  0
  8 11  1  0
  9 10  1  0
  9 14  1  0
 10 16  2  0
 11 12  2  0
 12 13  1  0
 12 15  1  0
 13 14  2  0
 13 23  1  0
 14 20  1  0
 15 21  1  0
 15 24  2  0
 19 31  1  0
 19 27  1  1
 21 22  1  0
 22 23  1  0
 22 25  1  0
 22 26  1  1
 51 26  1  1
 27 28  1  0
 28 29  1  0
 28 32  1  1
 29 30  1  0
 29 34  1  6
 30 31  1  0
 30 33  1  1
 35 34  1  1
 35 36  1  0
 35 40  1  0
 36 37  1  0
 37 38  1  0
 37 48  1  6
 38 39  1  0
 38 41  1  6
 39 40  1  0
 42 41  1  1
 42 43  1  0
 42 47  1  0
 43 44  1  0
 44 45  1  0
 44 49  1  6
 45 46  1  0
 45 50  2  0
 46 47  1  0
 51 52  1  0
 51 56  1  0
 52 53  1  0
 53 54  1  0
 53 57  1  6
 54 55  1  0
 54 58  1  6
 55 56  1  0
 59 58  1  1
 59 60  1  0
 59 64  1  0
 60 61  1  0
 61 62  1  0
 61 66  1  6
 62 63  1  0
 62 65  2  0
 63 64  1  0
M  END
$$$$
